# Supplementary material for: Enhanced flexoelectricity at reduced dimensions revealed by mechanically tunable quantum tunnelling
Source: Nat Commun. 2019 Feb 1;10:537. doi: 10.1038/s41467-019-08462-0 (PMC6358620; doi:10.1038/s41467-019-08462-0)
Supplement: Supplementary file 3 — Source Data [file 41467_2019_8462_MOESM3_ESM.xls]

## Sheet: Fig. 1b
Figure 1b	Strian-distribution
	x1	x3	u11
	1	1	0.00206
	1	2	0.00212
	1	3	0.00219
	1	4	0.00225
	1	5	0.00232
	1	6	0.00238
	1	7	0.00245
	1	8	0.00251
	1	9	0.00258
	1	10	0.00264
	1	11	0.00271
	1	12	0.00278
	1	13	0.00284
	1	14	0.00291
	1	15	0.00298
	1	16	0.00304
	1	17	0.00311
	1	18	0.00318
	1	19	0.00325
	1	20	0.00332
	1	21	0.00338
	1	22	0.00345
	1	23	0.00352
	1	24	0.00359
	1	25	0.00366
	1	26	0.00373
	1	27	0.0038
	1	28	0.00387
	1	29	0.00394
	1	30	0.00401
	1	31	0.00408
	1	32	0.00415
	1	33	0.00422
	1	34	0.00429
	1	35	0.00436
	2	1	0.00205
	2	2	0.00211
	2	3	0.00218
	2	4	0.00225
	2	5	0.00231
	2	6	0.00238
	2	7	0.00244
	2	8	0.00251
	2	9	0.00258
	2	10	0.00264
	2	11	0.00271
	2	12	0.00278
	2	13	0.00285
	2	14	0.00292
	2	15	0.00298
	2	16	0.00305
	2	17	0.00312
	2	18	0.00319
	2	19	0.00326
	2	20	0.00333
	2	21	0.0034
	2	22	0.00347
	2	23	0.00354
	2	24	0.00361
	2	25	0.00368
	2	26	0.00375
	2	27	0.00382
	2	28	0.00389
	2	29	0.00396
	2	30	0.00403
	2	31	0.0041
	2	32	0.00417
	2	33	0.00424
	2	34	0.00431
	2	35	0.00439
	3	1	0.00203
	3	2	0.0021
	3	3	0.00217
	3	4	0.00223
	3	5	0.0023
	3	6	0.00237
	3	7	0.00244
	3	8	0.0025
	3	9	0.00257
	3	10	0.00264
	3	11	0.00271
	3	12	0.00278
	3	13	0.00285
	3	14	0.00292
	3	15	0.00299
	3	16	0.00306
	3	17	0.00313
	3	18	0.0032
	3	19	0.00327
	3	20	0.00335
	3	21	0.00342
	3	22	0.00349
	3	23	0.00356
	3	24	0.00363
	3	25	0.0037
	3	26	0.00378
	3	27	0.00385
	3	28	0.00392
	3	29	0.004
	3	30	0.00407
	3	31	0.00414
	3	32	0.00422
	3	33	0.00429
	3	34	0.00437
	3	35	0.00444
	4	1	0.00201
	4	2	0.00208
	4	3	0.00215
	4	4	0.00221
	4	5	0.00228
	4	6	0.00236
	4	7	0.00243
	4	8	0.0025
	4	9	0.00257
	4	10	0.00264
	4	11	0.00271
	4	12	0.00278
	4	13	0.00286
	4	14	0.00293
	4	15	0.003
	4	16	0.00308
	4	17	0.00315
	4	18	0.00323
	4	19	0.0033
	4	20	0.00337
	4	21	0.00345
	4	22	0.00352
	4	23	0.0036
	4	24	0.00368
	4	25	0.00375
	4	26	0.00383
	4	27	0.0039
	4	28	0.00398
	4	29	0.00405
	4	30	0.00413
	4	31	0.0042
	4	32	0.00428
	4	33	0.00435
	4	34	0.00443
	4	35	0.00451
	5	1	0.00197
	5	2	0.00204
	5	3	0.00212
	5	4	0.00219
	5	5	0.00226
	5	6	0.00234
	5	7	0.00241
	5	8	0.00248
	5	9	0.00256
	5	10	0.00263
	5	11	0.00271
	5	12	0.00279
	5	13	0.00286
	5	14	0.00294
	5	15	0.00302
	5	16	0.00309
	5	17	0.00317
	5	18	0.00325
	5	19	0.00333
	5	20	0.0034
	5	21	0.00348
	5	22	0.00356
	5	23	0.00364
	5	24	0.00372
	5	25	0.0038
	5	26	0.00388
	5	27	0.00396
	5	28	0.00404
	5	29	0.00412
	5	30	0.0042
	5	31	0.00428
	5	32	0.00437
	5	33	0.00445
	5	34	0.00453
	5	35	0.00461
	6	1	0.00192
	6	2	0.002
	6	3	0.00208
	6	4	0.00215
	6	5	0.00223
	6	6	0.00231
	6	7	0.00239
	6	8	0.00247
	6	9	0.00255
	6	10	0.00263
	6	11	0.00271
	6	12	0.00279
	6	13	0.00287
	6	14	0.00295
	6	15	0.00303
	6	16	0.00311
	6	17	0.0032
	6	18	0.00328
	6	19	0.00336
	6	20	0.00345
	6	21	0.00353
	6	22	0.00362
	6	23	0.0037
	6	24	0.00379
	6	25	0.00387
	6	26	0.00396
	6	27	0.00404
	6	28	0.00413
	6	29	0.00421
	6	30	0.0043
	6	31	0.00438
	6	32	0.00446
	6	33	0.00455
	6	34	0.00464
	6	35	0.00473
	7	1	0.00186
	7	2	0.00194
	7	3	0.00202
	7	4	0.00211
	7	5	0.00219
	7	6	0.00227
	7	7	0.00236
	7	8	0.00244
	7	9	0.00253
	7	10	0.00261
	7	11	0.0027
	7	12	0.00278
	7	13	0.00287
	7	14	0.00296
	7	15	0.00305
	7	16	0.00313
	7	17	0.00322
	7	18	0.00331
	7	19	0.0034
	7	20	0.00349
	7	21	0.00358
	7	22	0.00367
	7	23	0.00376
	7	24	0.00385
	7	25	0.00395
	7	26	0.00404
	7	27	0.00413
	7	28	0.00422
	7	29	0.00432
	7	30	0.00441
	7	31	0.0045
	7	32	0.0046
	7	33	0.00469
	7	34	0.00479
	7	35	0.00488
	8	1	0.00178
	8	2	0.00186
	8	3	0.00195
	8	4	0.00204
	8	5	0.00213
	8	6	0.00222
	8	7	0.00231
	8	8	0.0024
	8	9	0.00249
	8	10	0.00259
	8	11	0.00268
	8	12	0.00277
	8	13	0.00287
	8	14	0.00296
	8	15	0.00306
	8	16	0.00316
	8	17	0.00325
	8	18	0.00335
	8	19	0.00345
	8	20	0.00355
	8	21	0.00365
	8	22	0.00375
	8	23	0.00385
	8	24	0.00395
	8	25	0.00405
	8	26	0.00415
	8	27	0.00425
	8	28	0.00435
	8	29	0.00445
	8	30	0.00455
	8	31	0.00465
	8	32	0.00475
	8	33	0.00485
	8	34	0.00495
	8	35	0.00505
	9	1	0.00166
	9	2	0.00176
	9	3	0.00186
	9	4	0.00195
	9	5	0.00205
	9	6	0.00215
	9	7	0.00225
	9	8	0.00235
	9	9	0.00245
	9	10	0.00255
	9	11	0.00265
	9	12	0.00275
	9	13	0.00286
	9	14	0.00296
	9	15	0.00307
	9	16	0.00317
	9	17	0.00328
	9	18	0.00339
	9	19	0.00349
	9	20	0.0036
	9	21	0.00371
	9	22	0.00382
	9	23	0.00393
	9	24	0.00404
	9	25	0.00415
	9	26	0.00426
	9	27	0.00437
	9	28	0.00448
	9	29	0.00459
	9	30	0.00471
	9	31	0.00482
	9	32	0.00494
	9	33	0.00505
	9	34	0.00516
	9	35	0.00527
	10	1	0.00152
	10	2	0.00162
	10	3	0.00173
	10	4	0.00183
	10	5	0.00194
	10	6	0.00205
	10	7	0.00216
	10	8	0.00227
	10	9	0.00238
	10	10	0.00249
	10	11	0.00261
	10	12	0.00272
	10	13	0.00284
	10	14	0.00295
	10	15	0.00307
	10	16	0.00319
	10	17	0.0033
	10	18	0.00342
	10	19	0.00354
	10	20	0.00367
	10	21	0.00379
	10	22	0.00391
	10	23	0.00403
	10	24	0.00416
	10	25	0.00428
	10	26	0.0044
	10	27	0.00453
	10	28	0.00465
	10	29	0.00477
	10	30	0.0049
	10	31	0.00502
	10	32	0.00515
	10	33	0.00527
	10	34	0.0054
	10	35	0.00553
	11	1	0.00133
	11	2	0.00144
	11	3	0.00156
	11	4	0.00168
	11	5	0.00179
	11	6	0.00191
	11	7	0.00204
	11	8	0.00216
	11	9	0.00228
	11	10	0.00241
	11	11	0.00253
	11	12	0.00266
	11	13	0.00279
	11	14	0.00292
	11	15	0.00305
	11	16	0.00318
	11	17	0.00331
	11	18	0.00345
	11	19	0.00358
	11	20	0.00372
	11	21	0.00386
	11	22	0.00399
	11	23	0.00413
	11	24	0.00427
	11	25	0.00441
	11	26	0.00455
	11	27	0.00469
	11	28	0.00483
	11	29	0.00498
	11	30	0.00512
	11	31	0.00526
	11	32	0.00541
	11	33	0.00555
	11	34	0.0057
	11	35	0.00584
	12	1	0.00108
	12	2	0.0012
	12	3	0.00133
	12	4	0.00146
	12	5	0.00159
	12	6	0.00173
	12	7	0.00186
	12	8	0.002
	12	9	0.00214
	12	10	0.00228
	12	11	0.00242
	12	12	0.00257
	12	13	0.00271
	12	14	0.00286
	12	15	0.00301
	12	16	0.00316
	12	17	0.00331
	12	18	0.00347
	12	19	0.00362
	12	20	0.00378
	12	21	0.00393
	12	22	0.00409
	12	23	0.00425
	12	24	0.00441
	12	25	0.00457
	12	26	0.00473
	12	27	0.00489
	12	28	0.00505
	12	29	0.00522
	12	30	0.00538
	12	31	0.00554
	12	32	0.0057
	12	33	0.00586
	12	34	0.00603
	12	35	0.0062
	13	1	0.000743627
	13	2	0.000884353
	13	3	0.00103
	13	4	0.00117
	13	5	0.00132
	13	6	0.00147
	13	7	0.00163
	13	8	0.00178
	13	9	0.00194
	13	10	0.0021
	13	11	0.00226
	13	12	0.00242
	13	13	0.00259
	13	14	0.00276
	13	15	0.00293
	13	16	0.0031
	13	17	0.00328
	13	18	0.00345
	13	19	0.00363
	13	20	0.00381
	13	21	0.00399
	13	22	0.00417
	13	23	0.00435
	13	24	0.00454
	13	25	0.00472
	13	26	0.00491
	13	27	0.0051
	13	28	0.00529
	13	29	0.00548
	13	30	0.00567
	13	31	0.00587
	13	32	0.00606
	13	33	0.00626
	13	34	0.00645
	13	35	0.00663
	14	1	0.000301465
	14	2	0.000458046
	14	3	0.000618104
	14	4	0.00078159
	14	5	0.000948457
	14	6	0.00112
	14	7	0.00129
	14	8	0.00147
	14	9	0.00165
	14	10	0.00183
	14	11	0.00202
	14	12	0.00221
	14	13	0.0024
	14	14	0.00259
	14	15	0.00279
	14	16	0.00299
	14	17	0.0032
	14	18	0.0034
	14	19	0.00361
	14	20	0.00382
	14	21	0.00403
	14	22	0.00425
	14	23	0.00446
	14	24	0.00468
	14	25	0.0049
	14	26	0.00512
	14	27	0.00534
	14	28	0.00557
	14	29	0.00579
	14	30	0.00601
	14	31	0.00624
	14	32	0.00646
	14	33	0.00669
	14	34	0.00691
	14	35	0.00715
	15	1	-0.000284673
	15	2	-0.000111014
	15	3	6.72859e-05
	15	4	0.00025024
	15	5	0.000437826
	15	6	0.000630019
	15	7	0.000826772
	15	8	0.00103
	15	9	0.00123
	15	10	0.00144
	15	11	0.00166
	15	12	0.00188
	15	13	0.0021
	15	14	0.00233
	15	15	0.00256
	15	16	0.00279
	15	17	0.00303
	15	18	0.00327
	15	19	0.00351
	15	20	0.00376
	15	21	0.00401
	15	22	0.00427
	15	23	0.00452
	15	24	0.00478
	15	25	0.00505
	15	26	0.00531
	15	27	0.00558
	15	28	0.00585
	15	29	0.00612
	15	30	0.0064
	15	31	0.00667
	15	32	0.00695
	15	33	0.00723
	15	34	0.00751
	15	35	0.00777
	16	1	-0.00106
	16	2	-0.000872135
	16	3	-0.000675827
	16	4	-0.000472959
	16	5	-0.000263546
	16	6	-4.76022e-05
	16	7	0.000174851
	16	8	0.000403786
	16	9	0.000639161
	16	10	0.000880928
	16	11	0.00113
	16	12	0.00138
	16	13	0.00164
	16	14	0.00191
	16	15	0.00218
	16	16	0.00246
	16	17	0.00275
	16	18	0.00303
	16	19	0.00333
	16	20	0.00363
	16	21	0.00393
	16	22	0.00424
	16	23	0.00456
	16	24	0.00487
	16	25	0.00519
	16	26	0.00552
	16	27	0.00584
	16	28	0.00617
	16	29	0.0065
	16	30	0.00683
	16	31	0.00716
	16	32	0.00749
	16	33	0.00783
	16	34	0.00817
	16	35	0.00852
	17	1	-0.00208
	17	2	-0.00188
	17	3	-0.00167
	17	4	-0.00145
	17	5	-0.00122
	17	6	-0.000980656
	17	7	-0.000733635
	17	8	-0.000477261
	17	9	-0.000211533
	17	10	6.35319e-05
	17	11	0.000347888
	17	12	0.000641467
	17	13	0.00094417
	17	14	0.00126
	17	15	0.00158
	17	16	0.00191
	17	17	0.00224
	17	18	0.00259
	17	19	0.00294
	17	20	0.0033
	17	21	0.00367
	17	22	0.00405
	17	23	0.00443
	17	24	0.00482
	17	25	0.00522
	17	26	0.00562
	17	27	0.00603
	17	28	0.00645
	17	29	0.00687
	17	30	0.00729
	17	31	0.00773
	17	32	0.00816
	17	33	0.00859
	17	34	0.00902
	17	35	0.00943
	18	1	-0.00337
	18	2	-0.00317
	18	3	-0.00296
	18	4	-0.00273
	18	5	-0.0025
	18	6	-0.00225
	18	7	-0.00198
	18	8	-0.00171
	18	9	-0.00142
	18	10	-0.00111
	18	11	-0.000791231
	18	12	-0.00045781
	18	13	-0.000109986
	18	14	0.00025228
	18	15	0.000628976
	18	16	0.00102
	18	17	0.00143
	18	18	0.00184
	18	19	0.00228
	18	20	0.00272
	18	21	0.00318
	18	22	0.00366
	18	23	0.00414
	18	24	0.00463
	18	25	0.00514
	18	26	0.00565
	18	27	0.00617
	18	28	0.0067
	18	29	0.00723
	18	30	0.00777
	18	31	0.00831
	18	32	0.00885
	18	33	0.0094
	18	34	0.00996
	18	35	0.01055
	19	1	-0.00489
	19	2	-0.00472
	19	3	-0.00453
	19	4	-0.00433
	19	5	-0.00411
	19	6	-0.00388
	19	7	-0.00362
	19	8	-0.00335
	19	9	-0.00306
	19	10	-0.00275
	19	11	-0.00241
	19	12	-0.00206
	19	13	-0.00168
	19	14	-0.00129
	19	15	-0.00086505
	19	16	-0.000420959
	19	17	4.63027e-05
	19	18	0.000536818
	19	19	0.00105
	19	20	0.00159
	19	21	0.00215
	19	22	0.00273
	19	23	0.00333
	19	24	0.00396
	19	25	0.00461
	19	26	0.00528
	19	27	0.00597
	19	28	0.00668
	19	29	0.0074
	19	30	0.00815
	19	31	0.00891
	19	32	0.00968
	19	33	0.01045
	19	34	0.01121
	19	35	0.01193
	20	1	-0.00637
	20	2	-0.00627
	20	3	-0.00616
	20	4	-0.00603
	20	5	-0.00588
	20	6	-0.00571
	20	7	-0.00552
	20	8	-0.00531
	20	9	-0.00507
	20	10	-0.00481
	20	11	-0.00452
	20	12	-0.0042
	20	13	-0.00385
	20	14	-0.00346
	20	15	-0.00304
	20	16	-0.00258
	20	17	-0.00209
	20	18	-0.00155
	20	19	-0.000965129
	20	20	-0.000339753
	20	21	0.00033027
	20	22	0.00105
	20	23	0.00181
	20	24	0.00261
	20	25	0.00345
	20	26	0.00434
	20	27	0.00526
	20	28	0.00621
	20	29	0.0072
	20	30	0.0082
	20	31	0.00923
	20	32	0.01027
	20	33	0.01135
	20	34	0.01246
	20	35	0.01366
	21	1	-0.00717
	21	2	-0.00717
	21	3	-0.00715
	21	4	-0.00713
	21	5	-0.00709
	21	6	-0.00704
	21	7	-0.00697
	21	8	-0.00688
	21	9	-0.00678
	21	10	-0.00665
	21	11	-0.0065
	21	12	-0.00633
	21	13	-0.00612
	21	14	-0.00589
	21	15	-0.00561
	21	16	-0.0053
	21	17	-0.00494
	21	18	-0.00453
	21	19	-0.00407
	21	20	-0.00354
	21	21	-0.00294
	21	22	-0.00226
	21	23	-0.0015
	21	24	-0.000635534
	21	25	0.000332676
	21	26	0.00142
	21	27	0.00262
	21	28	0.00396
	21	29	0.00542
	21	30	0.00702
	21	31	0.00873
	21	32	0.01052
	21	33	0.01236
	21	34	0.01416
	21	35	0.01581
	22	1	-0.00642
	22	2	-0.00646
	22	3	-0.0065
	22	4	-0.00653
	22	5	-0.00655
	22	6	-0.00656
	22	7	-0.00656
	22	8	-0.00655
	22	9	-0.00653
	22	10	-0.0065
	22	11	-0.00646
	22	12	-0.00641
	22	13	-0.00634
	22	14	-0.00625
	22	15	-0.00615
	22	16	-0.00603
	22	17	-0.00588
	22	18	-0.00571
	22	19	-0.00551
	22	20	-0.00527
	22	21	-0.00499
	22	22	-0.00467
	22	23	-0.00429
	22	24	-0.00384
	22	25	-0.0033
	22	26	-0.00264
	22	27	-0.00185
	22	28	-0.000882514
	22	29	0.000320018
	22	30	0.00182
	22	31	0.00372
	22	32	0.00614
	22	33	0.00924
	22	34	0.01325
	22	35	0.01847
	23	1	-0.00411
	23	2	-0.00412
	23	3	-0.00412
	23	4	-0.00411
	23	5	-0.00409
	23	6	-0.00406
	23	7	-0.00402
	23	8	-0.00397
	23	9	-0.0039
	23	10	-0.00382
	23	11	-0.00373
	23	12	-0.00361
	23	13	-0.00348
	23	14	-0.00333
	23	15	-0.00316
	23	16	-0.00297
	23	17	-0.00275
	23	18	-0.0025
	23	19	-0.00223
	23	20	-0.00193
	23	21	-0.0016
	23	22	-0.00124
	23	23	-0.000857025
	23	24	-0.000445582
	23	25	-1.46173e-05
	23	26	0.000427008
	23	27	0.000865395
	23	28	0.00128
	23	29	0.00164
	23	30	0.0019
	23	31	0.002
	23	32	0.00185
	23	33	0.00132
	23	34	0.000254789
	23	35	-0.0016
	24	1	-0.00141
	24	2	-0.0014
	24	3	-0.00139
	24	4	-0.00138
	24	5	-0.00136
	24	6	-0.00134
	24	7	-0.00131
	24	8	-0.00128
	24	9	-0.00124
	24	10	-0.0012
	24	11	-0.00115
	24	12	-0.00111
	24	13	-0.00106
	24	14	-0.00101
	24	15	-0.000962915
	24	16	-0.000920411
	24	17	-0.000884929
	24	18	-0.000859971
	24	19	-0.000849741
	24	20	-0.000859285
	24	21	-0.000894546
	24	22	-0.000962487
	24	23	-0.00107
	24	24	-0.00123
	24	25	-0.00145
	24	26	-0.00174
	24	27	-0.00211
	24	28	-0.00258
	24	29	-0.00315
	24	30	-0.00384
	24	31	-0.00466
	24	32	-0.00559
	24	33	-0.00663
	24	34	-0.00773
	24	35	-0.00885
	25	1	0.00059514
	25	2	0.000535928
	25	3	0.000472657
	25	4	0.000404569
	25	5	0.00033089
	25	6	0.000250695
	25	7	0.000162996
	25	8	6.6629e-05
	25	9	-3.96782e-05
	25	10	-0.000157396
	25	11	-0.000288129
	25	12	-0.000433695
	25	13	-0.000596061
	25	14	-0.000777407
	25	15	-0.000980056
	25	16	-0.00121
	25	17	-0.00146
	25	18	-0.00174
	25	19	-0.00206
	25	20	-0.00241
	25	21	-0.00279
	25	22	-0.00322
	25	23	-0.00369
	25	24	-0.00421
	25	25	-0.00478
	25	26	-0.0054
	25	27	-0.00608
	25	28	-0.0068
	25	29	-0.00759
	25	30	-0.00843
	25	31	-0.00934
	25	32	-0.01031
	25	33	-0.01136
	25	34	-0.0125
	25	35	-0.01376
	26	1	0.0017
	26	2	0.00154
	26	3	0.00137
	26	4	0.00119
	26	5	0.00099291
	26	6	0.000783503
	26	7	0.000559145
	26	8	0.000318721
	26	9	6.10326e-05
	26	10	-0.000215141
	26	11	-0.000511091
	26	12	-0.000828131
	26	13	-0.00117
	26	14	-0.00153
	26	15	-0.00192
	26	16	-0.00234
	26	17	-0.00278
	26	18	-0.00325
	26	19	-0.00376
	26	20	-0.0043
	26	21	-0.00487
	26	22	-0.00548
	26	23	-0.00613
	26	24	-0.00681
	26	25	-0.00755
	26	26	-0.00832
	26	27	-0.00914
	26	28	-0.01001
	26	29	-0.01093
	26	30	-0.0119
	26	31	-0.01293
	26	32	-0.014
	26	33	-0.01512
	26	34	-0.01628
	26	35	-0.01745
	27	1	0.00216
	27	2	0.0019
	27	3	0.00163
	27	4	0.00134
	27	5	0.00103
	27	6	0.000710063
	27	7	0.000369772
	27	8	1.04404e-05
	27	9	-0.000368849
	27	10	-0.000769011
	27	11	-0.00119
	27	12	-0.00164
	27	13	-0.0021
	27	14	-0.0026
	27	15	-0.00312
	27	16	-0.00366
	27	17	-0.00424
	27	18	-0.00484
	27	19	-0.00547
	27	20	-0.00613
	27	21	-0.00683
	27	22	-0.00756
	27	23	-0.00832
	27	24	-0.00911
	27	25	-0.00994
	27	26	-0.0108
	27	27	-0.0117
	27	28	-0.01264
	27	29	-0.01361
	27	30	-0.01461
	27	31	-0.01565
	27	32	-0.01673
	27	33	-0.01785
	27	34	-0.01902
	27	35	-0.02024
	28	1	0.00225
	28	2	0.00191
	28	3	0.00156
	28	4	0.00119
	28	5	0.000796668
	28	6	0.000389045
	28	7	-3.77975e-05
	28	8	-0.000484523
	28	9	-0.000951809
	28	10	-0.00144
	28	11	-0.00195
	28	12	-0.00248
	28	13	-0.00304
	28	14	-0.00362
	28	15	-0.00422
	28	16	-0.00485
	28	17	-0.00551
	28	18	-0.00619
	28	19	-0.0069
	28	20	-0.00764
	28	21	-0.00841
	28	22	-0.0092
	28	23	-0.01002
	28	24	-0.01088
	28	25	-0.01176
	28	26	-0.01268
	28	27	-0.01363
	28	28	-0.01461
	28	29	-0.01563
	28	30	-0.01668
	28	31	-0.01776
	28	32	-0.01887
	28	33	-0.02002
	28	34	-0.02119
	28	35	-0.02238
	29	1	0.00217
	29	2	0.00177
	29	3	0.00136
	29	4	0.000927086
	29	5	0.000477021
	29	6	7.94584e-06
	29	7	-0.00048066
	29	8	-0.000989317
	29	9	-0.00152
	29	10	-0.00207
	29	11	-0.00264
	29	12	-0.00323
	29	13	-0.00385
	29	14	-0.00449
	29	15	-0.00515
	29	16	-0.00584
	29	17	-0.00655
	29	18	-0.00729
	29	19	-0.00805
	29	20	-0.00884
	29	21	-0.00966
	29	22	-0.0105
	29	23	-0.01137
	29	24	-0.01226
	29	25	-0.01318
	29	26	-0.01413
	29	27	-0.01511
	29	28	-0.01611
	29	29	-0.01715
	29	30	-0.0182
	29	31	-0.01929
	29	32	-0.02041
	29	33	-0.02155
	29	34	-0.02273
	29	35	-0.02396
	30	1	0.00204
	30	2	0.00161
	30	3	0.00115
	30	4	0.000681673
	30	5	0.000191009
	30	6	-0.000318714
	30	7	-0.000847909
	30	8	-0.0014
	30	9	-0.00197
	30	10	-0.00256
	30	11	-0.00317
	30	12	-0.0038
	30	13	-0.00445
	30	14	-0.00513
	30	15	-0.00583
	30	16	-0.00655
	30	17	-0.0073
	30	18	-0.00807
	30	19	-0.00886
	30	20	-0.00968
	30	21	-0.01052
	30	22	-0.01139
	30	23	-0.01228
	30	24	-0.0132
	30	25	-0.01414
	30	26	-0.01511
	30	27	-0.01611
	30	28	-0.01713
	30	29	-0.01818
	30	30	-0.01926
	30	31	-0.02037
	30	32	-0.0215
	30	33	-0.02266
	30	34	-0.02384
	30	35	-0.02504
	31	1	0.00194
	31	2	0.00148
	31	3	0.00101
	31	4	0.000511163
	31	5	-2.80083e-06
	31	6	-0.000535798
	31	7	-0.00109
	31	8	-0.00166
	31	9	-0.00225
	31	10	-0.00287
	31	11	-0.0035
	31	12	-0.00415
	31	13	-0.00483
	31	14	-0.00553
	31	15	-0.00625
	31	16	-0.00699
	31	17	-0.00776
	31	18	-0.00855
	31	19	-0.00936
	31	20	-0.0102
	31	21	-0.01106
	31	22	-0.01194
	31	23	-0.01285
	31	24	-0.01378
	31	25	-0.01474
	31	26	-0.01572
	31	27	-0.01672
	31	28	-0.01775
	31	29	-0.0188
	31	30	-0.01988
	31	31	-0.02099
	31	32	-0.02211
	31	33	-0.02327
	31	34	-0.02445
	31	35	-0.02567
	32	1	0.00191
	32	2	0.00144
	32	3	0.000954401
	32	4	0.000451562
	32	5	-6.9913e-05
	32	6	-0.000610381
	32	7	-0.00117
	32	8	-0.00175
	32	9	-0.00235
	32	10	-0.00297
	32	11	-0.00361
	32	12	-0.00427
	32	13	-0.00495
	32	14	-0.00566
	32	15	-0.00638
	32	16	-0.00713
	32	17	-0.0079
	32	18	-0.0087
	32	19	-0.00951
	32	20	-0.01035
	32	21	-0.01122
	32	22	-0.0121
	32	23	-0.01301
	32	24	-0.01395
	32	25	-0.01491
	32	26	-0.01589
	32	27	-0.0169
	32	28	-0.01794
	32	29	-0.019
	32	30	-0.02009
	32	31	-0.0212
	32	32	-0.02234
	32	33	-0.0235
	32	34	-0.02468
	32	35	-0.02588
	33	1	0.00194
	33	2	0.00148
	33	3	0.00101
	33	4	0.000511297
	33	5	-2.67142e-06
	33	6	-0.000535674
	33	7	-0.00109
	33	8	-0.00166
	33	9	-0.00225
	33	10	-0.00287
	33	11	-0.0035
	33	12	-0.00415
	33	13	-0.00483
	33	14	-0.00553
	33	15	-0.00625
	33	16	-0.00699
	33	17	-0.00776
	33	18	-0.00855
	33	19	-0.00936
	33	20	-0.0102
	33	21	-0.01106
	33	22	-0.01194
	33	23	-0.01285
	33	24	-0.01378
	33	25	-0.01474
	33	26	-0.01572
	33	27	-0.01672
	33	28	-0.01775
	33	29	-0.01881
	33	30	-0.01988
	33	31	-0.02099
	33	32	-0.02211
	33	33	-0.02327
	33	34	-0.02445
	33	35	-0.02567
	34	1	0.00204
	34	2	0.00161
	34	3	0.00115
	34	4	0.000681351
	34	5	0.000190695
	34	6	-0.00031902
	34	7	-0.000848206
	34	8	-0.0014
	34	9	-0.00197
	34	10	-0.00256
	34	11	-0.00317
	34	12	-0.0038
	34	13	-0.00445
	34	14	-0.00513
	34	15	-0.00583
	34	16	-0.00655
	34	17	-0.0073
	34	18	-0.00807
	34	19	-0.00886
	34	20	-0.00968
	34	21	-0.01052
	34	22	-0.01139
	34	23	-0.01228
	34	24	-0.0132
	34	25	-0.01414
	34	26	-0.01511
	34	27	-0.01611
	34	28	-0.01713
	34	29	-0.01818
	34	30	-0.01926
	34	31	-0.02037
	34	32	-0.0215
	34	33	-0.02266
	34	34	-0.02384
	34	35	-0.02504
	35	1	0.00217
	35	2	0.00177
	35	3	0.00136
	35	4	0.000927723
	35	5	0.00047765
	35	6	8.56967e-06
	35	7	-0.00048004
	35	8	-0.000988704
	35	9	-0.00152
	35	10	-0.00207
	35	11	-0.00264
	35	12	-0.00323
	35	13	-0.00385
	35	14	-0.00449
	35	15	-0.00515
	35	16	-0.00584
	35	17	-0.00655
	35	18	-0.00729
	35	19	-0.00805
	35	20	-0.00884
	35	21	-0.00966
	35	22	-0.0105
	35	23	-0.01137
	35	24	-0.01226
	35	25	-0.01319
	35	26	-0.01413
	35	27	-0.01511
	35	28	-0.01612
	35	29	-0.01715
	35	30	-0.0182
	35	31	-0.01929
	35	32	-0.02041
	35	33	-0.02155
	35	34	-0.02273
	35	35	-0.02396
	36	1	0.00225
	36	2	0.00191
	36	3	0.00156
	36	4	0.00118
	36	5	0.000795608
	36	6	0.000387981
	36	7	-3.88692e-05
	36	8	-0.0004856
	36	9	-0.00095288
	36	10	-0.00144
	36	11	-0.00195
	36	12	-0.00248
	36	13	-0.00304
	36	14	-0.00362
	36	15	-0.00423
	36	16	-0.00486
	36	17	-0.00551
	36	18	-0.00619
	36	19	-0.0069
	36	20	-0.00764
	36	21	-0.0084
	36	22	-0.0092
	36	23	-0.01002
	36	24	-0.01088
	36	25	-0.01176
	36	26	-0.01268
	36	27	-0.01363
	36	28	-0.01461
	36	29	-0.01563
	36	30	-0.01667
	36	31	-0.01776
	36	32	-0.01887
	36	33	-0.02002
	36	34	-0.02119
	36	35	-0.02238
	37	1	0.00216
	37	2	0.0019
	37	3	0.00163
	37	4	0.00134
	37	5	0.00103
	37	6	0.000711757
	37	7	0.000371508
	37	8	1.22174e-05
	37	9	-0.000367043
	37	10	-0.000767201
	37	11	-0.00119
	37	12	-0.00163
	37	13	-0.0021
	37	14	-0.0026
	37	15	-0.00312
	37	16	-0.00366
	37	17	-0.00424
	37	18	-0.00484
	37	19	-0.00547
	37	20	-0.00613
	37	21	-0.00683
	37	22	-0.00756
	37	23	-0.00832
	37	24	-0.00911
	37	25	-0.00994
	37	26	-0.01081
	37	27	-0.0117
	37	28	-0.01264
	37	29	-0.01361
	37	30	-0.01461
	37	31	-0.01565
	37	32	-0.01673
	37	33	-0.01785
	37	34	-0.01902
	37	35	-0.02024
	38	1	0.0017
	38	2	0.00154
	38	3	0.00137
	38	4	0.00119
	38	5	0.000990662
	38	6	0.000781177
	38	7	0.000556719
	38	8	0.000316186
	38	9	5.83973e-05
	38	10	-0.000217852
	38	11	-0.000513841
	38	12	-0.000830873
	38	13	-0.00117
	38	14	-0.00153
	38	15	-0.00192
	38	16	-0.00234
	38	17	-0.00278
	38	18	-0.00325
	38	19	-0.00376
	38	20	-0.0043
	38	21	-0.00487
	38	22	-0.00548
	38	23	-0.00613
	38	24	-0.00681
	38	25	-0.00754
	38	26	-0.00832
	38	27	-0.00914
	38	28	-0.01001
	38	29	-0.01093
	38	30	-0.0119
	38	31	-0.01292
	38	32	-0.014
	38	33	-0.01512
	38	34	-0.01628
	38	35	-0.01745
	39	1	0.000596983
	39	2	0.00053817
	39	3	0.000475085
	39	4	0.00040711
	39	5	0.000333539
	39	6	0.000253486
	39	7	0.000165963
	39	8	6.97964e-05
	39	9	-3.63059e-05
	39	10	-0.000153831
	39	11	-0.0002844
	39	12	-0.000429845
	39	13	-0.00059214
	39	14	-0.000773471
	39	15	-0.00097617
	39	16	-0.0012
	39	17	-0.00146
	39	18	-0.00174
	39	19	-0.00205
	39	20	-0.0024
	39	21	-0.00279
	39	22	-0.00322
	39	23	-0.00369
	39	24	-0.00421
	39	25	-0.00478
	39	26	-0.0054
	39	27	-0.00608
	39	28	-0.0068
	39	29	-0.00759
	39	30	-0.00843
	39	31	-0.00934
	39	32	-0.01031
	39	33	-0.01136
	39	34	-0.0125
	39	35	-0.01376
	40	1	-0.00141
	40	2	-0.0014
	40	3	-0.00139
	40	4	-0.00138
	40	5	-0.00136
	40	6	-0.00134
	40	7	-0.00131
	40	8	-0.00128
	40	9	-0.00124
	40	10	-0.0012
	40	11	-0.00116
	40	12	-0.00111
	40	13	-0.00106
	40	14	-0.00101
	40	15	-0.000967275
	40	16	-0.000924806
	40	17	-0.000889296
	40	18	-0.000864247
	40	19	-0.000853856
	40	20	-0.000863169
	40	21	-0.000898128
	40	22	-0.0009657
	40	23	-0.00107
	40	24	-0.00123
	40	25	-0.00145
	40	26	-0.00174
	40	27	-0.00211
	40	28	-0.00258
	40	29	-0.00315
	40	30	-0.00384
	40	31	-0.00466
	40	32	-0.00559
	40	33	-0.00663
	40	34	-0.00773
	40	35	-0.00885
	41	1	-0.00411
	41	2	-0.00411
	41	3	-0.00411
	41	4	-0.00411
	41	5	-0.00409
	41	6	-0.00406
	41	7	-0.00402
	41	8	-0.00396
	41	9	-0.0039
	41	10	-0.00382
	41	11	-0.00372
	41	12	-0.00361
	41	13	-0.00348
	41	14	-0.00333
	41	15	-0.00316
	41	16	-0.00296
	41	17	-0.00275
	41	18	-0.0025
	41	19	-0.00223
	41	20	-0.00193
	41	21	-0.0016
	41	22	-0.00124
	41	23	-0.000854494
	41	24	-0.000443366
	41	25	-1.27578e-05
	41	26	0.000428488
	41	27	0.000866494
	41	28	0.00128
	41	29	0.00164
	41	30	0.0019
	41	31	0.002
	41	32	0.00185
	41	33	0.00132
	41	34	0.000255126
	41	35	-0.0016
	42	1	-0.00642
	42	2	-0.00646
	42	3	-0.0065
	42	4	-0.00653
	42	5	-0.00655
	42	6	-0.00656
	42	7	-0.00656
	42	8	-0.00655
	42	9	-0.00653
	42	10	-0.0065
	42	11	-0.00646
	42	12	-0.00641
	42	13	-0.00634
	42	14	-0.00625
	42	15	-0.00615
	42	16	-0.00603
	42	17	-0.00588
	42	18	-0.00571
	42	19	-0.00551
	42	20	-0.00527
	42	21	-0.005
	42	22	-0.00467
	42	23	-0.00429
	42	24	-0.00384
	42	25	-0.0033
	42	26	-0.00264
	42	27	-0.00185
	42	28	-0.000881982
	42	29	0.000320586
	42	30	0.00182
	42	31	0.00372
	42	32	0.00614
	42	33	0.00924
	42	34	0.01325
	42	35	0.01847
	43	1	-0.00717
	43	2	-0.00717
	43	3	-0.00715
	43	4	-0.00713
	43	5	-0.00709
	43	6	-0.00704
	43	7	-0.00697
	43	8	-0.00688
	43	9	-0.00678
	43	10	-0.00665
	43	11	-0.0065
	43	12	-0.00633
	43	13	-0.00612
	43	14	-0.00589
	43	15	-0.00562
	43	16	-0.0053
	43	17	-0.00495
	43	18	-0.00454
	43	19	-0.00407
	43	20	-0.00354
	43	21	-0.00294
	43	22	-0.00227
	43	23	-0.0015
	43	24	-0.000637866
	43	25	0.000330375
	43	26	0.00141
	43	27	0.00262
	43	28	0.00396
	43	29	0.00542
	43	30	0.00702
	43	31	0.00872
	43	32	0.01052
	43	33	0.01236
	43	34	0.01416
	43	35	0.01581
	44	1	-0.00637
	44	2	-0.00627
	44	3	-0.00616
	44	4	-0.00603
	44	5	-0.00588
	44	6	-0.00571
	44	7	-0.00552
	44	8	-0.00531
	44	9	-0.00507
	44	10	-0.00481
	44	11	-0.00452
	44	12	-0.0042
	44	13	-0.00385
	44	14	-0.00346
	44	15	-0.00304
	44	16	-0.00258
	44	17	-0.00208
	44	18	-0.00154
	44	19	-0.000962333
	44	20	-0.000336947
	44	21	0.000333045
	44	22	0.00105
	44	23	0.00181
	44	24	0.00261
	44	25	0.00346
	44	26	0.00434
	44	27	0.00526
	44	28	0.00622
	44	29	0.0072
	44	30	0.0082
	44	31	0.00923
	44	32	0.01027
	44	33	0.01135
	44	34	0.01246
	44	35	0.01366
	45	1	-0.00489
	45	2	-0.00472
	45	3	-0.00453
	45	4	-0.00433
	45	5	-0.00411
	45	6	-0.00388
	45	7	-0.00362
	45	8	-0.00335
	45	9	-0.00306
	45	10	-0.00275
	45	11	-0.00242
	45	12	-0.00206
	45	13	-0.00169
	45	14	-0.00129
	45	15	-0.000867473
	45	16	-0.000423441
	45	17	4.37955e-05
	45	18	0.000534319
	45	19	0.00105
	45	20	0.00159
	45	21	0.00214
	45	22	0.00273
	45	23	0.00333
	45	24	0.00396
	45	25	0.00461
	45	26	0.00528
	45	27	0.00597
	45	28	0.00668
	45	29	0.0074
	45	30	0.00815
	45	31	0.00891
	45	32	0.00968
	45	33	0.01045
	45	34	0.01121
	45	35	0.01193
	46	1	-0.00337
	46	2	-0.00317
	46	3	-0.00296
	46	4	-0.00273
	46	5	-0.0025
	46	6	-0.00225
	46	7	-0.00198
	46	8	-0.0017
	46	9	-0.00141
	46	10	-0.00111
	46	11	-0.000789648
	46	12	-0.00045613
	46	13	-0.000108227
	46	14	0.000254096
	46	15	0.000630825
	46	16	0.00102
	46	17	0.00143
	46	18	0.00185
	46	19	0.00228
	46	20	0.00273
	46	21	0.00319
	46	22	0.00366
	46	23	0.00414
	46	24	0.00464
	46	25	0.00514
	46	26	0.00565
	46	27	0.00617
	46	28	0.0067
	46	29	0.00723
	46	30	0.00777
	46	31	0.00831
	46	32	0.00885
	46	33	0.0094
	46	34	0.00996
	46	35	0.01055
	47	1	-0.00208
	47	2	-0.00188
	47	3	-0.00167
	47	4	-0.00145
	47	5	-0.00122
	47	6	-0.000981488
	47	7	-0.00073453
	47	8	-0.000478231
	47	9	-0.000212581
	47	10	6.24079e-05
	47	11	0.000346696
	47	12	0.000640221
	47	13	0.000942887
	47	14	0.00125
	47	15	0.00158
	47	16	0.0019
	47	17	0.00224
	47	18	0.00259
	47	19	0.00294
	47	20	0.0033
	47	21	0.00367
	47	22	0.00405
	47	23	0.00443
	47	24	0.00482
	47	25	0.00522
	47	26	0.00562
	47	27	0.00603
	47	28	0.00645
	47	29	0.00687
	47	30	0.0073
	47	31	0.00773
	47	32	0.00816
	47	33	0.00859
	47	34	0.00902
	47	35	0.00943
	48	1	-0.00106
	48	2	-0.000871636
	48	3	-0.000675289
	48	4	-0.0004724
	48	5	-0.000262967
	48	6	-4.6992e-05
	48	7	0.000175501
	48	8	0.000404482
	48	9	0.000639906
	48	10	0.000881717
	48	11	0.00113
	48	12	0.00138
	48	13	0.00164
	48	14	0.00191
	48	15	0.00218
	48	16	0.00246
	48	17	0.00275
	48	18	0.00304
	48	19	0.00333
	48	20	0.00363
	48	21	0.00393
	48	22	0.00424
	48	23	0.00456
	48	24	0.00487
	48	25	0.00519
	48	26	0.00552
	48	27	0.00584
	48	28	0.00617
	48	29	0.0065
	48	30	0.00683
	48	31	0.00716
	48	32	0.00749
	48	33	0.00783
	48	34	0.00817
	48	35	0.00852
	49	1	-0.000284992
	49	2	-0.000111403
	49	3	6.68714e-05
	49	4	0.000249815
	49	5	0.000437391
	49	6	0.000629567
	49	7	0.000826298
	49	8	0.00103
	49	9	0.00123
	49	10	0.00144
	49	11	0.00166
	49	12	0.00188
	49	13	0.0021
	49	14	0.00233
	49	15	0.00256
	49	16	0.00279
	49	17	0.00303
	49	18	0.00327
	49	19	0.00351
	49	20	0.00376
	49	21	0.00401
	49	22	0.00427
	49	23	0.00452
	49	24	0.00478
	49	25	0.00505
	49	26	0.00531
	49	27	0.00558
	49	28	0.00585
	49	29	0.00612
	49	30	0.0064
	49	31	0.00667
	49	32	0.00695
	49	33	0.00723
	49	34	0.00751
	49	35	0.00777
	50	1	0.0003017
	50	2	0.000458332
	50	3	0.000618407
	50	4	0.000781898
	50	5	0.000948769
	50	6	0.00112
	50	7	0.00129
	50	8	0.00147
	50	9	0.00165
	50	10	0.00183
	50	11	0.00202
	50	12	0.00221
	50	13	0.0024
	50	14	0.00259
	50	15	0.00279
	50	16	0.00299
	50	17	0.0032
	50	18	0.0034
	50	19	0.00361
	50	20	0.00382
	50	21	0.00403
	50	22	0.00425
	50	23	0.00446
	50	24	0.00468
	50	25	0.0049
	50	26	0.00512
	50	27	0.00534
	50	28	0.00557
	50	29	0.00579
	50	30	0.00601
	50	31	0.00624
	50	32	0.00646
	50	33	0.00669
	50	34	0.00691
	50	35	0.00715
	51	1	0.000743448
	51	2	0.000884138
	51	3	0.00103
	51	4	0.00117
	51	5	0.00132
	51	6	0.00147
	51	7	0.00162
	51	8	0.00178
	51	9	0.00194
	51	10	0.0021
	51	11	0.00226
	51	12	0.00242
	51	13	0.00259
	51	14	0.00276
	51	15	0.00293
	51	16	0.0031
	51	17	0.00328
	51	18	0.00345
	51	19	0.00363
	51	20	0.00381
	51	21	0.00399
	51	22	0.00417
	51	23	0.00435
	51	24	0.00454
	51	25	0.00472
	51	26	0.00491
	51	27	0.0051
	51	28	0.00529
	51	29	0.00548
	51	30	0.00567
	51	31	0.00587
	51	32	0.00606
	51	33	0.00626
	51	34	0.00645
	51	35	0.00663
	52	1	0.00108
	52	2	0.0012
	52	3	0.00133
	52	4	0.00146
	52	5	0.00159
	52	6	0.00173
	52	7	0.00186
	52	8	0.002
	52	9	0.00214
	52	10	0.00228
	52	11	0.00242
	52	12	0.00257
	52	13	0.00271
	52	14	0.00286
	52	15	0.00301
	52	16	0.00316
	52	17	0.00331
	52	18	0.00347
	52	19	0.00362
	52	20	0.00378
	52	21	0.00393
	52	22	0.00409
	52	23	0.00425
	52	24	0.00441
	52	25	0.00457
	52	26	0.00473
	52	27	0.00489
	52	28	0.00505
	52	29	0.00522
	52	30	0.00538
	52	31	0.00554
	52	32	0.0057
	52	33	0.00586
	52	34	0.00603
	52	35	0.0062
	53	1	0.00133
	53	2	0.00144
	53	3	0.00156
	53	4	0.00168
	53	5	0.00179
	53	6	0.00191
	53	7	0.00204
	53	8	0.00216
	53	9	0.00228
	53	10	0.00241
	53	11	0.00253
	53	12	0.00266
	53	13	0.00279
	53	14	0.00292
	53	15	0.00305
	53	16	0.00318
	53	17	0.00331
	53	18	0.00345
	53	19	0.00358
	53	20	0.00372
	53	21	0.00386
	53	22	0.00399
	53	23	0.00413
	53	24	0.00427
	53	25	0.00441
	53	26	0.00455
	53	27	0.00469
	53	28	0.00483
	53	29	0.00498
	53	30	0.00512
	53	31	0.00526
	53	32	0.00541
	53	33	0.00555
	53	34	0.0057
	53	35	0.00584
	54	1	0.00152
	54	2	0.00162
	54	3	0.00173
	54	4	0.00183
	54	5	0.00194
	54	6	0.00205
	54	7	0.00216
	54	8	0.00227
	54	9	0.00238
	54	10	0.00249
	54	11	0.00261
	54	12	0.00272
	54	13	0.00284
	54	14	0.00295
	54	15	0.00307
	54	16	0.00319
	54	17	0.0033
	54	18	0.00342
	54	19	0.00354
	54	20	0.00367
	54	21	0.00379
	54	22	0.00391
	54	23	0.00403
	54	24	0.00415
	54	25	0.00428
	54	26	0.0044
	54	27	0.00453
	54	28	0.00465
	54	29	0.00477
	54	30	0.0049
	54	31	0.00502
	54	32	0.00515
	54	33	0.00527
	54	34	0.0054
	54	35	0.00553
	55	1	0.00166
	55	2	0.00176
	55	3	0.00186
	55	4	0.00195
	55	5	0.00205
	55	6	0.00215
	55	7	0.00225
	55	8	0.00235
	55	9	0.00245
	55	10	0.00255
	55	11	0.00265
	55	12	0.00275
	55	13	0.00286
	55	14	0.00296
	55	15	0.00307
	55	16	0.00317
	55	17	0.00328
	55	18	0.00339
	55	19	0.00349
	55	20	0.0036
	55	21	0.00371
	55	22	0.00382
	55	23	0.00393
	55	24	0.00404
	55	25	0.00415
	55	26	0.00426
	55	27	0.00437
	55	28	0.00448
	55	29	0.00459
	55	30	0.00471
	55	31	0.00482
	55	32	0.00494
	55	33	0.00505
	55	34	0.00516
	55	35	0.00527
	56	1	0.00178
	56	2	0.00186
	56	3	0.00195
	56	4	0.00204
	56	5	0.00213
	56	6	0.00222
	56	7	0.00231
	56	8	0.0024
	56	9	0.00249
	56	10	0.00259
	56	11	0.00268
	56	12	0.00277
	56	13	0.00287
	56	14	0.00296
	56	15	0.00306
	56	16	0.00316
	56	17	0.00325
	56	18	0.00335
	56	19	0.00345
	56	20	0.00355
	56	21	0.00365
	56	22	0.00375
	56	23	0.00385
	56	24	0.00395
	56	25	0.00405
	56	26	0.00415
	56	27	0.00425
	56	28	0.00435
	56	29	0.00445
	56	30	0.00455
	56	31	0.00465
	56	32	0.00475
	56	33	0.00485
	56	34	0.00495
	56	35	0.00505
	57	1	0.00186
	57	2	0.00194
	57	3	0.00202
	57	4	0.00211
	57	5	0.00219
	57	6	0.00227
	57	7	0.00236
	57	8	0.00244
	57	9	0.00253
	57	10	0.00261
	57	11	0.0027
	57	12	0.00278
	57	13	0.00287
	57	14	0.00296
	57	15	0.00305
	57	16	0.00313
	57	17	0.00322
	57	18	0.00331
	57	19	0.0034
	57	20	0.00349
	57	21	0.00358
	57	22	0.00367
	57	23	0.00376
	57	24	0.00385
	57	25	0.00395
	57	26	0.00404
	57	27	0.00413
	57	28	0.00422
	57	29	0.00432
	57	30	0.00441
	57	31	0.0045
	57	32	0.0046
	57	33	0.00469
	57	34	0.00479
	57	35	0.00488
	58	1	0.00192
	58	2	0.002
	58	3	0.00208
[truncated: 252 more rows]

## Sheet: Fig. 1cF
Figure 1c	Polarization distribution
	x1	x3	P			x1	x3	Angle of vectors	Magnitude of vectors
	1	1	0.03267			4	10	-96.2308	0.0143
	1	2	0.03185			4	22	-81.232	0.01215
	1	3	0.03037			4	30	-61.2732	0.01046
	1	4	0.02869			4	34	-82.9262	0.00384
	1	5	0.02713			4	6	-92.3628	0.00933
	1	6	0.02579			4	18	-89.6875	0.01432
	1	7	0.0247			4	2	-71.5276	0.00402
	1	8	0.02384			4	14	-94.2558	0.01549
	1	9	0.02318			4	26	-68.3056	0.01093
	1	10	0.0227			8	22	-75.3857	0.01974
	1	11	0.0224			8	18	-84.4089	0.02104
	1	12	0.02225			8	6	-90.2145	0.01617
	1	13	0.02225			8	34	-63.6338	0.0152
	1	14	0.02239			8	14	-89.9041	0.02192
	1	15	0.02266			8	26	-62.7113	0.0202
	1	16	0.02305			8	10	-92.7644	0.02082
	1	17	0.02356			8	30	-54.2261	0.0221
	1	18	0.02419			8	2	-74.0935	0.0109
	1	19	0.02494			12	22	-74.5804	0.03499
	1	20	0.0258			12	26	-61.8818	0.03715
	1	21	0.02677			12	30	-51.9321	0.04265
	1	22	0.02786			12	34	-53.9571	0.03884
	1	23	0.02906			12	2	-82.6006	0.0277
	1	24	0.03036			12	6	-92.6661	0.03322
	1	25	0.03172			12	10	-93.6614	0.03701
	1	26	0.0331			12	14	-90.2227	0.03725
	1	27	0.03444			12	18	-84.0718	0.03592
	1	28	0.03567			16	30	-55.0465	0.07656
	1	29	0.03668			16	6	-97.9532	0.07348
	1	30	0.03746			16	34	-50.9502	0.08125
	1	31	0.03809			16	2	-90.8291	0.06723
	1	32	0.0389			16	26	-70.1615	0.06613
	1	33	0.04032			16	10	-100.33	0.0766
	1	34	0.04261			16	18	-94.8986	0.0703
	1	35	0.04433			16	14	-99.3056	0.07485
	2	1	0.02333			16	22	-85.4738	0.06562
	2	2	0.0234			20	18	-82.7991	0.13715
	2	3	0.02401			20	10	-55.4896	0.09409
	2	4	0.02534			20	26	-86.8074	0.16585
	2	5	0.02708			20	30	-71.9937	0.17087
	2	6	0.0289			20	14	-70.5371	0.1131
	2	7	0.03058			20	2	-22.7501	0.08156
	2	8	0.032			20	6	-39.0175	0.08262
	2	9	0.03315			20	34	-60.5092	0.19164
	2	10	0.03402			20	22	-89.4931	0.15821
	2	11	0.03464			24	26	-150.013	0.29688
	2	12	0.03502			24	2	-178.429	0.25515
	2	13	0.03522			24	34	-122.477	0.27357
	2	14	0.03523			24	10	-174.992	0.26619
	2	15	0.0351			24	14	-171.92	0.27927
	2	16	0.03483			24	6	-177.01	0.25636
	2	17	0.03444			24	18	-167.299	0.29159
	2	18	0.03396			24	30	-135.623	0.28275
	2	19	0.03339			24	22	-160.337	0.29919
	2	20	0.03276			28	34	-100.586	0.24142
	2	21	0.0321			28	22	-115.532	0.20169
	2	22	0.03144			28	6	-149.846	0.16928
	2	23	0.03081			28	18	-122.154	0.18605
	2	24	0.03025			28	14	-130.525	0.17446
	2	25	0.0298			28	30	-105.792	0.23266
	2	26	0.02948			28	26	-110.478	0.21875
	2	27	0.02925			28	10	-140.073	0.16845
	2	28	0.02905			28	2	-158.59	0.17523
	2	29	0.02873			32	18	-88.9929	0.169
	2	30	0.02813			32	10	-87.8231	0.1219
	2	31	0.02714			32	26	-91.1857	0.21097
	2	32	0.02576			32	6	-89.1107	0.09434
	2	33	0.02426			32	14	-88.1734	0.14647
	2	34	0.02299			32	22	-90.0708	0.1905
	2	35	0.02247			32	2	-91.5659	0.0695
	3	1	0.03335			32	34	-88.958	0.23869
	3	2	0.03257			32	30	-91.3314	0.22799
	3	3	0.03114			36	18	-56.3394	0.18942
	3	4	0.02954			36	26	-71.7287	0.2161
	3	5	0.02806			36	22	-64.6254	0.20175
	3	6	0.0268			36	34	-77.3677	0.24318
	3	7	0.02579			36	14	-47.1605	0.1806
	3	8	0.02499			36	2	-23.1693	0.16625
	3	9	0.02439			36	10	-37.7514	0.17569
	3	10	0.02397			36	30	-76.7723	0.23021
	3	11	0.02371			36	6	-29.3941	0.17281
	3	12	0.0236			40	6	-3.04411	0.26117
	3	13	0.02364			40	34	-55.8159	0.27889
	3	14	0.0238			40	2	-2.06624	0.24776
	3	15	0.02409			40	30	-45.9567	0.27616
	3	16	0.02449			40	26	-31	0.29013
	3	17	0.025			40	18	-12.559	0.2961
	3	18	0.02561			40	10	-4.75965	0.27469
	3	19	0.02632			40	22	-19.892	0.29848
	3	20	0.02714			40	14	-7.7969	0.28696
	3	21	0.02805			44	10	-130.007	0.09954
	3	22	0.02906			44	30	-104.958	0.16459
	3	23	0.03017			44	14	-113.926	0.11672
	3	24	0.03136			44	2	-156.904	0.07016
	3	25	0.03261			44	6	-145.209	0.08572
	3	26	0.0339			44	26	-90.019	0.16567
	3	27	0.03517			44	34	-123.519	0.19561
	3	28	0.03635			44	22	-90.3696	0.1596
	3	29	0.03738			44	18	-99.6803	0.13912
	3	30	0.03825			48	2	-81.2668	0.0676
	3	31	0.03901			48	6	-85.7129	0.07139
	3	32	0.04			48	10	-86.696	0.07442
	3	33	0.0416			48	26	-102.316	0.06321
	3	34	0.04403			48	18	-89.5421	0.07086
	3	35	0.04582			48	34	-135.57	0.08914
	4	1	0.02495			48	22	-93.9632	0.0666
	4	2	0.02502			48	30	-118.227	0.06798
	4	3	0.02561			48	14	-87.3874	0.07391
	4	4	0.02688			52	26	-106.806	0.03274
	4	5	0.02856			52	30	-117.067	0.03424
	4	6	0.03033			52	22	-104.367	0.0353
	4	7	0.03195			52	14	-100.776	0.0383
	4	8	0.03334			52	18	-102.77	0.0375
	4	9	0.03446			52	34	-136.48	0.04753
	4	10	0.0353			52	10	-98.4106	0.0369
	4	11	0.0359			52	6	-93.794	0.03221
	4	12	0.03628			52	2	-82.4187	0.02715
	4	13	0.03647			56	26	-100.739	0.01635
	4	14	0.03649			56	2	-82.4599	0.00956
	4	15	0.03636			56	6	-99.1609	0.01599
	4	16	0.03612			56	30	-107.787	0.01516
	4	17	0.03576			56	34	-133.956	0.02316
	4	18	0.03532			56	22	-103.219	0.01982
	4	19	0.03481			56	10	-103.866	0.02163
	4	20	0.03426			56	14	-104.928	0.0234
	4	21	0.0337			56	18	-104.861	0.02253
	4	22	0.03315			60	34	-125.91	0.00908
	4	23	0.03267			60	26	-89.7279	0.0087
	4	24	0.03229			60	6	-99.0447	0.00937
	4	25	0.03204			60	22	-97.0983	0.01216
	4	26	0.03193			60	14	-103.414	0.01639
	4	27	0.03194			60	30	-92.0512	0.00635
	4	28	0.03198			60	2	-78.3207	0.00304
	4	29	0.03188			60	10	-103.561	0.01492
	4	30	0.03146			60	18	-101.593	0.01517
	4	31	0.0305			64	26	-77.8052	0.00728
	4	32	0.02894			64	22	-89.1108	0.00988
	4	33	0.02691			64	2	-73.6145	0.00169
	4	34	0.02484			64	6	-96.0742	0.00746
	4	35	0.0237			64	34	-108.129	0.00242
	5	1	0.03509			64	10	-100.469	0.01273
	5	2	0.03434			64	30	-74.4076	0.00529
	5	3	0.03298			64	18	-96.0323	0.01267
	5	4	0.03144			64	14	-99.3632	0.014
	5	5	0.03002
	5	6	0.02883
	5	7	0.02787
	5	8	0.02712
	5	9	0.02658
	5	10	0.02621
	5	11	0.026
	5	12	0.02594
	5	13	0.02602
	5	14	0.02623
	5	15	0.02656
	5	16	0.02699
	5	17	0.02753
	5	18	0.02815
	5	19	0.02887
	5	20	0.02967
	5	21	0.03055
	5	22	0.03151
	5	23	0.03255
	5	24	0.03365
	5	25	0.03481
	5	26	0.03601
	5	27	0.0372
	5	28	0.03835
	5	29	0.03939
	5	30	0.04033
	5	31	0.04124
	5	32	0.04241
	5	33	0.0442
	5	34	0.04677
	5	35	0.04862
	6	1	0.02762
	6	2	0.02772
	6	3	0.02833
	6	4	0.0296
	6	5	0.03123
	6	6	0.03295
	6	7	0.03453
	6	8	0.03588
	6	9	0.03696
	6	10	0.03777
	6	11	0.03835
	6	12	0.03872
	6	13	0.03891
	6	14	0.03894
	6	15	0.03883
	6	16	0.03861
	6	17	0.0383
	6	18	0.03792
	6	19	0.03749
	6	20	0.03703
	6	21	0.03658
	6	22	0.03617
	6	23	0.03585
	6	24	0.03566
	6	25	0.03563
	6	26	0.03577
	6	27	0.03604
	6	28	0.03635
	6	29	0.03653
	6	30	0.03636
	6	31	0.03558
	6	32	0.03403
	6	33	0.03176
	6	34	0.02917
	6	35	0.02758
	7	1	0.03823
	7	2	0.0375
	7	3	0.03618
	7	4	0.03467
	7	5	0.03329
	7	6	0.03211
	7	7	0.03118
	7	8	0.03046
	7	9	0.02994
	7	10	0.02961
	7	11	0.02944
	7	12	0.02944
	7	13	0.02957
	7	14	0.02984
	7	15	0.03023
	7	16	0.03072
	7	17	0.03131
	7	18	0.03198
	7	19	0.03274
	7	20	0.03356
	7	21	0.03445
	7	22	0.0354
	7	23	0.03641
	7	24	0.03747
	7	25	0.03856
	7	26	0.03969
	7	27	0.04081
	7	28	0.04192
	7	29	0.04296
	7	30	0.04397
	7	31	0.04502
	7	32	0.04638
	7	33	0.04836
	7	34	0.05106
	7	35	0.05298
	8	1	0.03174
	8	2	0.0319
	8	3	0.03259
	8	4	0.03388
	8	5	0.0355
	8	6	0.03717
	8	7	0.03871
	8	8	0.04
	8	9	0.04104
	8	10	0.04182
	8	11	0.04237
	8	12	0.04272
	8	13	0.04289
	8	14	0.04292
	8	15	0.04283
	8	16	0.04263
	8	17	0.04236
	8	18	0.04204
	8	19	0.04168
	8	20	0.04133
	8	21	0.041
	8	22	0.04074
	8	23	0.04059
	8	24	0.04061
	8	25	0.0408
	8	26	0.0412
	8	27	0.04177
	8	28	0.0424
	8	29	0.04292
	8	30	0.0431
	8	31	0.04262
	8	32	0.04127
	8	33	0.03899
	8	34	0.0362
	8	35	0.03436
	9	1	0.04341
	9	2	0.04268
	9	3	0.04134
	9	4	0.03981
	9	5	0.03838
	9	6	0.03716
	9	7	0.03618
	9	8	0.03543
	9	9	0.0349
	9	10	0.03457
	9	11	0.03443
	9	12	0.03445
	9	13	0.03464
	9	14	0.03496
	9	15	0.03541
	9	16	0.03597
	9	17	0.03664
	9	18	0.03739
	9	19	0.03821
	9	20	0.0391
	9	21	0.04005
	9	22	0.04104
	9	23	0.04206
	9	24	0.04312
	9	25	0.04419
	9	26	0.04527
	9	27	0.04636
	9	28	0.04743
	9	29	0.04848
	9	30	0.04955
	9	31	0.05073
	9	32	0.05227
	9	33	0.05443
	9	34	0.05728
	9	35	0.05925
	10	1	0.03813
	10	2	0.03838
	10	3	0.03918
	10	4	0.04053
	10	5	0.04215
	10	6	0.04378
	10	7	0.04525
	10	8	0.04647
	10	9	0.04743
	10	10	0.04813
	10	11	0.04861
	10	12	0.0489
	10	13	0.04902
	10	14	0.04901
	10	15	0.04889
	10	16	0.04868
	10	17	0.04842
	10	18	0.04813
	10	19	0.04782
	10	20	0.04754
	10	21	0.04732
	10	22	0.04719
	10	23	0.04721
	10	24	0.04743
	10	25	0.04787
	10	26	0.04856
	10	27	0.04945
	10	28	0.05047
	10	29	0.05142
	10	30	0.05205
	10	31	0.05202
	10	32	0.05105
	10	33	0.049
	10	34	0.04624
	10	35	0.04434
	11	1	0.05179
	11	2	0.05102
	11	3	0.04958
	11	4	0.04791
	11	5	0.04633
	11	6	0.04495
	11	7	0.04383
	11	8	0.04295
	11	9	0.04232
	11	10	0.04191
	11	11	0.04172
	11	12	0.04171
	11	13	0.04188
	11	14	0.04221
	11	15	0.04269
	11	16	0.04329
	11	17	0.04401
	11	18	0.04483
	11	19	0.04573
	11	20	0.04671
	11	21	0.04774
	11	22	0.04881
	11	23	0.0499
	11	24	0.05101
	11	25	0.05212
	11	26	0.05321
	11	27	0.0543
	11	28	0.05537
	11	29	0.05644
	11	30	0.05757
	11	31	0.05885
	11	32	0.06054
	11	33	0.06286
	11	34	0.06583
	11	35	0.06787
	12	1	0.04835
	12	2	0.0487
	12	3	0.04963
	12	4	0.05105
	12	5	0.05266
	12	6	0.05422
	12	7	0.05557
	12	8	0.05666
	12	9	0.05747
	12	10	0.05801
	12	11	0.05833
	12	12	0.05845
	12	13	0.05841
	12	14	0.05825
	12	15	0.05799
	12	16	0.05767
	12	17	0.0573
	12	18	0.05692
	12	19	0.05657
	12	20	0.05627
	12	21	0.05606
	12	22	0.05599
	12	23	0.05612
	12	24	0.0565
	12	25	0.05716
	12	26	0.05815
	12	27	0.05942
	12	28	0.0609
	12	29	0.0624
	12	30	0.06365
	12	31	0.06427
	12	32	0.06391
	12	33	0.06233
	12	34	0.05984
	12	35	0.05801
	13	1	0.06529
	13	2	0.06443
	13	3	0.0628
	13	4	0.06089
	13	5	0.05904
	13	6	0.05738
	13	7	0.05598
	13	8	0.05485
	13	9	0.05398
	13	10	0.05335
	13	11	0.05296
	13	12	0.05277
	13	13	0.05279
	13	14	0.05297
	13	15	0.05333
	13	16	0.05383
	13	17	0.05448
	13	18	0.05525
	13	19	0.05614
	13	20	0.05713
	13	21	0.0582
	13	22	0.05933
	13	23	0.0605
	13	24	0.06169
	13	25	0.06288
	13	26	0.06405
	13	27	0.06519
	13	28	0.0663
	13	29	0.06741
	13	30	0.0686
	13	31	0.06997
	13	32	0.07176
	13	33	0.07419
	13	34	0.07724
	13	35	0.07929
	14	1	0.06476
	14	2	0.0652
	14	3	0.06623
	14	4	0.06771
	14	5	0.06929
	14	6	0.07076
	14	7	0.07197
	14	8	0.07287
	14	9	0.07345
	14	10	0.07374
	14	11	0.07377
	14	12	0.07358
	14	13	0.07322
	14	14	0.07272
	14	15	0.07212
	14	16	0.07145
	14	17	0.07074
	14	18	0.07003
	14	19	0.06936
	14	20	0.06877
	14	21	0.06832
	14	22	0.06807
	14	23	0.06809
	14	24	0.06845
	14	25	0.0692
	14	26	0.07041
	14	27	0.07206
	14	28	0.07409
	14	29	0.0763
	14	30	0.07841
	14	31	0.07997
	14	32	0.08055
	14	33	0.07978
	14	34	0.07787
	14	35	0.07628
	15	1	0.08552
	15	2	0.08461
	15	3	0.08288
	15	4	0.08082
	15	5	0.07879
	15	6	0.07692
	15	7	0.07529
	15	8	0.07392
	15	9	0.07281
	15	10	0.07192
	15	11	0.07125
	15	12	0.07077
	15	13	0.07046
	15	14	0.07031
	15	15	0.07032
	15	16	0.07046
	15	17	0.07075
	15	18	0.07118
	15	19	0.07176
	15	20	0.07248
	15	21	0.07333
	15	22	0.07431
	15	23	0.07539
	15	24	0.07655
	15	25	0.07776
	15	26	0.07897
	15	27	0.08018
	15	28	0.08136
	15	29	0.08253
	15	30	0.08376
	15	31	0.08516
	15	32	0.08696
	15	33	0.08938
	15	34	0.09237
	15	35	0.09438
	16	1	0.08766
	16	2	0.08823
	16	3	0.08947
	16	4	0.09114
	16	5	0.09289
	16	6	0.09448
	16	7	0.09579
	16	8	0.09674
	16	9	0.09734
	16	10	0.0976
	16	11	0.09754
	16	12	0.09721
	16	13	0.09663
	16	14	0.09585
	16	15	0.09489
	16	16	0.09379
	16	17	0.09258
	16	18	0.0913
	16	19	0.09
	16	20	0.08873
	16	21	0.08758
	16	22	0.08662
	16	23	0.08598
	16	24	0.08577
	16	25	0.08611
	16	26	0.08713
	16	27	0.08888
	16	28	0.09134
	16	29	0.09434
	16	30	0.09756
	16	31	0.10048
	16	32	0.10252
	16	33	0.10311
	16	34	0.10225
	16	35	0.10115
	17	1	0.10746
	17	2	0.10691
	17	3	0.10583
	17	4	0.10446
	17	5	0.10308
	17	6	0.10182
	17	7	0.10076
	17	8	0.09991
	17	9	0.09928
	17	10	0.09883
	17	11	0.09854
	17	12	0.09836
	17	13	0.09826
	17	14	0.09822
	17	15	0.09822
	17	16	0.09825
	17	17	0.09831
	17	18	0.0984
	17	19	0.09855
	17	20	0.09877
	17	21	0.09909
	17	22	0.09954
	17	23	0.10013
	17	24	0.10086
	17	25	0.10173
	17	26	0.1027
	17	27	0.10374
	17	28	0.1048
	17	29	0.10587
	17	30	0.10697
	17	31	0.10818
	17	32	0.10969
	17	33	0.11171
	17	34	0.11425
	17	35	0.11594
	18	1	0.10366
	18	2	0.10468
	18	3	0.10671
	18	4	0.10928
	18	5	0.11206
	18	6	0.11482
	18	7	0.11741
	18	8	0.11975
	18	9	0.12178
	18	10	0.12349
	18	11	0.1249
	18	12	0.126
	18	13	0.12679
	18	14	0.12729
	18	15	0.12749
	18	16	0.1274
	18	17	0.127
	18	18	0.12632
	18	19	0.12535
	18	20	0.12413
	18	21	0.1227
	18	22	0.12115
	18	23	0.11959
	18	24	0.11822
	18	25	0.11727
	18	26	0.11701
	18	27	0.11772
	18	28	0.11962
	18	29	0.12271
	18	30	0.12677
	18	31	0.13124
	18	32	0.13531
	18	33	0.13808
	18	34	0.13908
	18	35	0.13893
	19	1	0.10029
	19	2	0.10147
	19	3	0.10339
	19	4	0.10515
	19	5	0.1068
	19	6	0.10838
	19	7	0.11004
	19	8	0.11187
	19	9	0.11394
	19	10	0.11625
	19	11	0.11881
	19	12	0.12156
	19	13	0.12445
	19	14	0.12741
	19	15	0.13037
	19	16	0.13325
	19	17	0.13601
	19	18	0.13858
	19	19	0.14094
	19	20	0.14307
	19	21	0.14497
	19	22	0.14665
	19	23	0.14816
	19	24	0.1495
	19	25	0.15072
	19	26	0.15182
	19	27	0.15281
	19	28	0.15363
	19	29	0.15428
	19	30	0.15468
	19	31	0.15485
	19	32	0.15488
	19	33	0.15494
	19	34	0.1553
	19	35	0.15559
	20	1	0.10306
	20	2	0.10256
	20	3	0.10196
	20	4	0.10177
	20	5	0.10232
	20	6	0.10362
	20	7	0.10564
	20	8	0.10827
	20	9	0.11143
	20	10	0.11509
	20	11	0.1192
	20	12	0.12375
	20	13	0.12872
	20	14	0.1341
	20	15	0.13982
	20	16	0.14582
	20	17	0.15197
	20	18	0.15815
	20	19	0.16416
	20	20	0.16982
	20	21	0.1749
	20	22	0.17921
	20	23	0.18258
	20	24	0.18493
	20	25	0.18628
	20	26	0.18685
	20	27	0.18704
	20	28	0.18749
	20	29	0.18889
	20	30	0.19187
	20	31	0.19652
	20	32	0.20234
	20	33	0.20816
	20	34	0.21264
	20	35	0.21466
	21	1	0.15094
	21	2	0.15291
	21	3	0.15634
	21	4	0.16015
	21	5	0.16363
	21	6	0.16656
	21	7	0.16886
	21	8	0.17058
	21	9	0.1718
	21	10	0.17261
	21	11	0.1731
	21	12	0.17335
	21	13	0.17347
	21	14	0.17355
	21	15	0.17373
	21	16	0.17414
	21	17	0.17501
	21	18	0.17654
	21	19	0.17903
	21	20	0.18275
	21	21	0.18799
	21	22	0.19492
	21	23	0.20367
	21	24	0.21413
	21	25	0.22605
	21	26	0.23887
	21	27	0.25196
	21	28	0.26435
	21	29	0.27511
	21	30	0.28309
	21	31	0.28733
	21	32	0.28695
	21	33	0.28189
	21	34	0.27347
	21	35	0.26723
	22	1	0.22375
	22	2	0.22297
	22	3	0.22203
	22	4	0.22172
	22	5	0.22227
	22	6	0.22365
	22	7	0.22575
	22	8	0.22843
	22	9	0.23156
	22	10	0.23505
	22	11	0.2388
	22	12	0.24278
	22	13	0.24691
	22	14	0.25118
	22	15	0.25555
	22	16	0.25999
	22	17	0.26448
	22	18	0.26899
	22	19	0.27351
	22	20	0.27805
	22	21	0.28262
	22	22	0.28729
	22	23	0.29216
	22	24	0.29745
	22	25	0.30344
	22	26	0.31064
	22	27	0.31966
	22	28	0.3315
	22	29	0.34719
	22	30	0.36799
	22	31	0.39457
	22	32	0.4271
	22	33	0.46368
	22	34	0.49986
	22	35	0.52112
	23	1	0.25094
	23	2	0.25274
	23	3	0.25624
	23	4	0.26036
	23	5	0.2646
	23	6	0.2688
	23	7	0.27292
	23	8	0.27701
	23	9	0.28112
	23	10	0.28532
	23	11	0.28966
	23	12	0.29418
	23	13	0.29892
	23	14	0.30392
	23	15	0.30921
	23	16	0.3148
	23	17	0.32072
	23	18	0.327
	23	19	0.33367
	23	20	0.34071
	23	21	0.34815
	23	22	0.35597
	23	23	0.36413
	23	24	0.37254
	23	25	0.3811
	23	26	0.38963
	23	27	0.39792
	23	28	0.40569
	23	29	0.41271
	23	30	0.41877
	23	31	0.42389
	23	32	0.42852
	23	33	0.43373
	23	34	0.4413
	23	35	0.44783
	24	1	0.27674
	24	2	0.27615
	24	3	0.27553
	24	4	0.27545
	24	5	0.27607
	24	6	0.27736
	24	7	0.27922
	24	8	0.28155
	24	9	0.28423
	24	10	0.28719
	24	11	0.29033
	24	12	0.2936
	24	13	0.29693
	24	14	0.30027
	24	15	0.30356
	24	16	0.30675
	24	17	0.30977
	24	18	0.31259
	24	19	0.31511
	24	20	0.31727
	24	21	0.31899
	24	22	0.32019
	24	23	0.32075
	24	24	0.32062
	24	25	0.31966
	24	26	0.31788
	24	27	0.31523
	24	28	0.31185
	24	29	0.30788
	24	30	0.30375
	24	31	0.29986
	24	32	0.2968
	24	33	0.29494
	24	34	0.29457
	24	35	0.29493
	25	1	0.25735
	25	2	0.25881
	25	3	0.26132
	25	4	0.26404
	25	5	0.26658
	25	6	0.26881
	25	7	0.27071
	25	8	0.27228
	25	9	0.27357
	25	10	0.27459
	25	11	0.27537
	25	12	0.27593
	25	13	0.27628
	25	14	0.27641
	25	15	0.27636
	25	16	0.27612
	25	17	0.2757
	25	18	0.27512
	25	19	0.27443
	25	20	0.27364
	25	21	0.27285
	25	22	0.2721
	25	23	0.27154
	25	24	0.27126
	25	25	0.27145
	25	26	0.27226
	25	27	0.27388
	25	28	0.2765
	25	29	0.28027
	25	30	0.2853
	25	31	0.29158
	25	32	0.299
	25	33	0.30716
	25	34	0.31531
	25	35	0.3203
	26	1	0.24637
	26	2	0.24543
	26	3	0.24377
	26	4	0.24201
	26	5	0.24048
	26	6	0.23928
	26	7	0.23842
	26	8	0.23788
	26	9	0.23761
	26	10	0.23758
	26	11	0.23775
	26	12	0.2381
	26	13	0.23861
	26	14	0.23929
	26	15	0.24012
	26	16	0.24112
	26	17	0.24229
	26	18	0.24366
	26	19	0.24522
	26	20	0.24699
	26	21	0.24896
	26	22	0.25114
	26	23	0.25347
	26	24	0.25595
	26	25	0.25848
	26	26	0.26103
	26	27	0.26347
	26	28	0.26578
	26	29	0.26782
	26	30	0.26962
	26	31	0.27116
	26	32	0.27263
	26	33	0.27416
	26	34	0.27603
	26	35	0.27742
	27	1	0.21011
	27	2	0.21159
	27	3	0.21393
	27	4	0.21622
	27	5	0.21817
	27	6	0.21974
	27	7	0.22098
	27	8	0.22195
	27	9	0.22274
	27	10	0.2234
	27	11	0.22398
	27	12	0.22453
	27	13	0.22508
	27	14	0.22566
	27	15	0.22629
	27	16	0.22698
	27	17	0.22774
	27	18	0.22858
	27	19	0.22952
	27	20	0.23056
	27	21	0.23173
	27	22	0.23305
	27	23	0.23455
	27	24	0.23627
	27	25	0.23828
	27	26	0.24063
	27	27	0.24342
	27	28	0.24674
	27	29	0.25067
	27	30	0.2553
	27	31	0.26066
	27	32	0.26671
	27	33	0.27319
	27	34	0.27946
	27	35	0.28315
	28	1	0.1969
	28	2	0.19623
	28	3	0.19488
	28	4	0.19318
	28	5	0.19159
	28	6	0.19028
	28	7	0.18939
	28	8	0.18895
	28	9	0.18897
	28	10	0.18945
	28	11	0.19035
	28	12	0.19167
	28	13	0.19338
	28	14	0.19546
	28	15	0.19789
	28	16	0.20064
	28	17	0.20371
	28	18	0.20705
	28	19	0.21066
	28	20	0.21449
	28	21	0.21851
	28	22	0.22269
	28	23	0.22696
	28	24	0.23128
	28	25	0.23556
	28	26	0.23975
	28	27	0.24373
	28	28	0.24743
	28	29	0.25075
	28	30	0.25366
	28	31	0.25612
	28	32	0.25828
	28	33	0.26027
	28	34	0.26242
	28	35	0.26386
	29	1	0.15423
	29	2	0.15629
	29	3	0.15964
	29	4	0.16306
	29	5	0.16623
	29	6	0.16909
	29	7	0.17172
	29	8	0.1742
	29	9	0.17663
	29	10	0.17908
	29	11	0.1816
	29	12	0.18423
	29	13	0.18698
	29	14	0.18985
	29	15	0.19284
	29	16	0.19594
	29	17	0.19912
	29	18	0.20236
	29	19	0.20565
	29	20	0.20896
	29	21	0.21229
	29	22	0.21564
	29	23	0.21901
	29	24	0.22241
	29	25	0.22587
	29	26	0.22942
	29	27	0.23312
	29	28	0.23701
	29	29	0.24117
	29	30	0.24565
	29	31	0.25047
	29	32	0.2556
	29	33	0.26085
	29	34	0.26561
	29	35	0.26832
	30	1	0.13637
	30	2	0.13684
	30	3	0.13765
	30	4	0.13854
	30	5	0.1398
	30	6	0.14153
	30	7	0.14384
	30	8	0.14669
	30	9	0.15006
	30	10	0.15386
	30	11	0.15801
	30	12	0.16246
	30	13	0.16712
	30	14	0.17196
	30	15	0.17692
	30	16	0.18198
	30	17	0.18711
	30	18	0.1923
	30	19	0.19753
	30	20	0.2028
	30	21	0.20807
	30	22	0.21336
	30	23	0.2186
	30	24	0.22381
	30	25	0.22889
	30	26	0.23383
	30	27	0.23852
	30	28	0.24291
	30	29	0.24688
	30	30	0.25041
	30	31	0.25342
	30	32	0.25599
	30	33	0.25818
	30	34	0.26018
	30	35	0.26146
	31	1	0.08757
	31	2	0.09186
	31	3	0.09949
	31	4	0.10793
	31	5	0.11635
	31	6	0.12441
	31	7	0.13206
	31	8	0.13926
	31	9	0.14606
	31	10	0.15249
	31	11	0.1586
	31	12	0.16443
	31	13	0.17
	31	14	0.17534
	31	15	0.18048
	31	16	0.18543
	31	17	0.1902
	31	18	0.19481
	31	19	0.19927
	31	20	0.20359
	31	21	0.20779
	31	22	0.21187
	31	23	0.21587
	31	24	0.2198
	31	25	0.22369
	31	26	0.22758
	31	27	0.2315
	31	28	0.23551
	31	29	0.23962
	31	30	0.2439
	31	31	0.24834
	31	32	0.25289
	31	33	0.25738
	31	34	0.26132
	31	35	0.2635
	32	1	0.08144
	32	2	0.08552
	32	3	0.09266
	32	4	0.1003
	32	5	0.10792
	32	6	0.11534
	32	7	0.12255
	32	8	0.12953
	32	9	0.13632
	32	10	0.1429
	32	11	0.14929
	32	12	0.15551
	32	13	0.16156
	32	14	0.16747
	32	15	0.17325
	32	16	0.17892
	32	17	0.1845
	32	18	0.19
	32	19	0.19544
	32	20	0.20084
	32	21	0.20619
	32	22	0.2115
	32	23	0.21675
	32	24	0.22194
	32	25	0.22702
	32	26	0.23197
	32	27	0.2367
	32	28	0.24117
	32	29	0.24528
	32	30	0.24899
	32	31	0.25223
	32	32	0.25505
	32	33	0.25751
	32	34	0.25969
	32	35	0.26107
	33	1	0.0964
	33	2	0.09884
	33	3	0.10366
	33	4	0.1096
	33	5	0.11622
	33	6	0.12311
	33	7	0.13009
	33	8	0.13697
	33	9	0.14368
	33	10	0.15016
	33	11	0.15641
	33	12	0.16241
	33	13	0.16819
	33	14	0.17374
	33	15	0.17909
	33	16	0.18425
	33	17	0.18923
	33	18	0.19404
	33	19	0.19869
	33	20	0.2032
	33	21	0.20759
	33	22	0.21186
	33	23	0.21603
	33	24	0.22012
	33	25	0.22416
	33	26	0.22818
	33	27	0.2322
	33	28	0.23625
	33	29	0.24036
	33	30	0.24454
	33	31	0.24878
	33	32	0.25304
	33	33	0.25715
	33	34	0.26074
	33	35	0.26271
	34	1	0.1257
	34	2	0.12825
	34	3	0.13237
	34	4	0.13647
	34	5	0.14029
	34	6	0.14389
	34	7	0.14742
	34	8	0.15098
	34	9	0.15465
	34	10	0.15847
	34	11	0.16246
	34	12	0.16661
	34	13	0.17091
	34	14	0.17534
	34	15	0.17987
	34	16	0.1845
	34	17	0.1892
	34	18	0.19396
	34	19	0.19876
	34	20	0.20361
	34	21	0.20849
	34	22	0.21338
	34	23	0.21826
	34	24	0.22313
	34	25	0.22793
	34	26	0.23264
	34	27	0.23719
	34	28	0.24153
	34	29	0.24559
	34	30	0.24933
	34	31	0.25269
	34	32	0.25572
	34	33	0.25848
	34	34	0.26098
	34	35	0.26257
	35	1	0.16589
	35	2	0.16569
	35	3	0.16538
	35	4	0.16521
	35	5	0.16543
	35	6	0.16611
	35	7	0.16726
	35	8	0.16884
	35	9	0.17082
	35	10	0.17315
	35	11	0.1758
	35	12	0.17872
	35	13	0.18187
	35	14	0.18522
	35	15	0.18874
	35	16	0.19239
	35	17	0.19614
	35	18	0.19997
	35	19	0.20384
	35	20	0.20774
	35	21	0.21165
	35	22	0.21557
	35	23	0.21949
	35	24	0.22342
	35	25	0.22735
	35	26	0.23132
	35	27	0.23532
	35	28	0.23939
	35	29	0.2435
	35	30	0.24768
	35	31	0.25189
	35	32	0.25609
	35	33	0.26014
	35	34	0.2638
	35	35	0.26583
	36	1	0.18571
	36	2	0.18725
	36	3	0.18949
	36	4	0.19138
	36	5	0.19279
	36	6	0.19381
	36	7	0.19459
	36	8	0.19526
	36	9	0.19593
	36	10	0.19669
	36	11	0.19759
	36	12	0.19869
	36	13	0.20002
	36	14	0.2016
	36	15	0.20342
	36	16	0.20551
	36	17	0.20784
	36	18	0.21042
	36	19	0.21322
	36	20	0.21622
	36	21	0.21941
	36	22	0.22275
	36	23	0.22623
	36	24	0.2298
	36	25	0.23344
	36	26	0.2371
	36	27	0.24075
	36	28	0.24434
	36	29	0.24783
	36	30	0.25121
	36	31	0.25446
	36	32	0.25767
	36	33	0.2609
	36	34	0.26418
	36	35	0.26629
	37	1	0.22121
	37	2	0.22042
	37	3	0.21907
	37	4	0.21768
	37	5	0.21657
	37	6	0.21579
	37	7	0.21534
	37	8	0.21518
	37	9	0.21528
	37	10	0.21561
	37	11	0.21613
	37	12	0.21684
	37	13	0.21771
	37	14	0.21875
	37	15	0.21995
	37	16	0.22131
	37	17	0.22283
	37	18	0.22451
	37	19	0.22635
	37	20	0.22837
	37	21	0.23056
	37	22	0.23293
	37	23	0.23549
	37	24	0.23824
	37	25	0.2412
	37	26	0.24438
	37	27	0.24777
	37	28	0.25141
	37	29	0.25524
	37	30	0.25928
	37	31	0.26342
	37	32	0.26768
	37	33	0.27191
	37	34	0.27612
	37	35	0.2786
	38	1	0.23589
	38	2	0.23719
	38	3	0.23914
	38	4	0.24099
	38	5	0.2425
	38	6	0.24366
	38	7	0.24453
	38	8	0.24518
	38	9	0.24567
	38	10	0.24604
	38	11	0.24633
	38	12	0.24658
	38	13	0.2468
	38	14	0.24704
	38	15	0.24729
	38	16	0.24758
	38	17	0.24793
	38	18	0.24836
	38	19	0.24887
	38	20	0.24949
	38	21	0.25024
	38	22	0.25113
	38	23	0.25218
	38	24	0.2534
	38	25	0.25482
	38	26	0.25644
	38	27	0.25829
	38	28	0.26038
	38	29	0.26272
	38	30	0.26534
	38	31	0.26827
	38	32	0.27157
	38	33	0.27523
	38	34	0.27902
	38	35	0.28156
	39	1	0.26734
	39	2	0.26657
	39	3	0.26547
	39	4	0.26461
	39	5	0.26417
	39	6	0.26409
	39	7	0.26433
	39	8	0.26476
	39	9	0.26533
	39	10	0.26597
	39	11	0.26662
	39	12	0.26726
	39	13	0.26787
	39	14	0.26842
	39	15	0.26891
	39	16	0.26936
	39	17	0.26976
	39	18	0.27013
	39	19	0.27052
	39	20	0.27095
	39	21	0.27146
	39	22	0.27214
	39	23	0.27304
	39	24	0.27425
	39	25	0.27582
	39	26	0.27787
	39	27	0.28043
	39	28	0.28356
	39	29	0.28722
	39	30	0.29138
	39	31	0.29583
	39	32	0.30053
	39	33	0.30524
	39	34	0.3102
	39	35	0.31329
	40	1	0.26713
	40	2	0.26876
	40	3	0.27169
	40	4	0.27512
	40	5	0.27866
	40	6	0.28217
	40	7	0.28564
	40	8	0.28904
	40	9	0.29239
	40	10	0.29569
	40	11	0.29891
	40	12	0.30205
	40	13	0.30508
	40	14	0.30796
	40	15	0.31065
	40	16	0.31311
	40	17	0.31528
	40	18	0.3171
	40	19	0.3185
	40	20	0.31942
	40	21	0.31977
	40	22	0.31948
	40	23	0.31849
	40	24	0.31675
	40	25	0.31428
	40	26	0.31113
	40	27	0.3075
	40	28	0.30366
	40	29	0.30005
	40	30	0.29716
	40	31	0.29551
	40	32	0.29545
	40	33	0.2971
	40	34	0.29989
	40	35	0.30216
	41	1	0.26073
	41	2	0.26026
	41	3	0.26007
	41	4	0.26057
	41	5	0.26185
	41	6	0.26382
	41	7	0.26638
	41	8	0.26944
	41	9	0.27295
	41	10	0.27687
	41	11	0.28119
	41	12	0.2859
	41	13	0.291
	41	14	0.29653
	41	15	0.30247
	41	16	0.30885
	41	17	0.31569
	41	18	0.32299
	41	19	0.33077
	41	20	0.33902
	41	21	0.34771
	41	22	0.35682
	41	23	0.36625
	41	24	0.37592
	41	25	0.38562
	41	26	0.39515
	41	27	0.40419
	41	28	0.41242
	41	29	0.41938
	41	30	0.42474
	41	31	0.42818
	41	32	0.43009
	41	33	0.43145
	41	34	0.43516
	41	35	0.43924
	42	1	0.21396
	42	2	0.21558
	42	3	0.21852
	42	4	0.22199
	42	5	0.22562
	42	6	0.22927
	42	7	0.23291
	42	8	0.23655
	42	9	0.2402
	42	10	0.24387
	42	11	0.24757
	42	12	0.25128
	42	13	0.25501
	42	14	0.25873
	42	15	0.26245
	42	16	0.26612
	42	17	0.26974
	42	18	0.27327
	42	19	0.27672
	42	20	0.28008
	42	21	0.28338
	42	22	0.28667
	42	23	0.2901
	42	24	0.29387
	42	25	0.29837
	42	26	0.30413
	42	27	0.31199
	42	28	0.32304
	42	29	0.3386
	42	30	0.36004
	42	31	0.3882
	42	32	0.4231
	42	33	0.46267
	42	34	0.50181
	42	35	0.52493
	43	1	0.16242
	43	2	0.1617
	43	3	0.16067
	43	4	0.16001
	43	5	0.15984
	43	6	0.16005
	43	7	0.1605
	43	8	0.16105
	43	9	0.16161
	43	10	0.16212
	43	11	0.16256
	43	12	0.16296
	43	13	0.16335
	43	14	0.16382
	43	15	0.16449
	43	16	0.16551
	43	17	0.16708
	43	18	0.16943
	43	19	0.17283
	43	20	0.17751
	43	21	0.18373
	43	22	0.19162
	43	23	0.20123
	43	24	0.21239
	43	25	0.22479
	43	26	0.23789
	43	27	0.25102
	43	28	0.26329
	43	29	0.27383
	43	30	0.28165
	43	31	0.28602
	43	32	0.28625
	43	33	0.28245
	43	34	0.27563
	43	35	0.27051
	44	1	0.08903
	44	2	0.09116
	44	3	0.09491
	44	4	0.09903
	44	5	0.10301
	44	6	0.10672
	44	7	0.11021
	44	8	0.1136
	44	9	0.117
	44	10	0.12054
	44	11	0.12432
	44	12	0.12841
	44	13	0.13287
	44	14	0.13772
	44	15	0.14294
	44	16	0.14849
	44	17	0.15425
	44	18	0.16012
	44	19	0.16589
	44	20	0.17139
	44	21	0.17637
	44	22	0.1806
	44	23	0.18386
	44	24	0.18599
	44	25	0.18689
	44	26	0.18667
	44	27	0.18564
	44	28	0.18445
	44	29	0.18405
	44	30	0.18559
	44	31	0.19
	44	32	0.19751
	44	33	0.20718
	44	34	0.21661
	44	35	0.22195
	45	1	0.10541
	45	2	0.10575
	45	3	0.10621
	45	4	0.10649
	45	5	0.10695
	45	6	0.10771
	45	7	0.1089
	45	8	0.1105
	45	9	0.11252
	45	10	0.11486
	45	11	0.11749
	45	12	0.12029
	45	13	0.1232
	45	14	0.12611
	45	15	0.12898
	45	16	0.1317
	45	17	0.13424
	45	18	0.13654
	45	19	0.13861
	45	20	0.14044
	45	21	0.14208
	45	22	0.14359
	45	23	0.14507
	45	24	0.14658
	45	25	0.14821
	45	26	0.14995
	45	27	0.15178
	45	28	0.15356
	45	29	0.1551
	45	30	0.1562
	45	31	0.15674
	45	32	0.15675
	45	33	0.15646
	45	34	0.15624
	45	35	0.15611
	46	1	0.10208
	46	2	0.1031
	46	3	0.10513
	46	4	0.10769
	46	5	0.11041
	46	6	0.11308
	46	7	0.11557
	46	8	0.11785
	46	9	0.11987
	46	10	0.12164
	46	11	0.12314
	46	12	0.1244
	46	13	0.12539
	46	14	0.12614
	46	15	0.12662
	46	16	0.12685
	46	17	0.12681
	46	18	0.1265
	46	19	0.12591
	46	20	0.12505
	46	21	0.12391
	46	22	0.12253
	46	23	0.12093
	46	24	0.11921
	46	25	0.11747
	46	26	0.11594
	46	27	0.1149
	46	28	0.11474
	46	29	0.11595
	46	30	0.11894
	46	31	0.12398
	46	32	0.13081
	46	33	0.1386
	46	34	0.14552
	46	35	0.14924
	47	1	0.1066
	47	2	0.10637
	47	3	0.10579
	47	4	0.1049
	47	5	0.10393
	47	6	0.10298
	47	7	0.10213
	47	8	0.10139
	47	9	0.10077
	47	10	0.10024
	47	11	0.09978
	47	12	0.09935
	47	13	0.09895
	47	14	0.09854
	47	15	0.09813
	47	16	0.0977
	47	17	0.0973
	47	18	0.09693
	47	19	0.09667
	47	20	0.09657
	47	21	0.09672
	47	22	0.09719
	47	23	0.09805
	47	24	0.09934
	47	25	0.10103
	47	26	0.10304
	47	27	0.10521
	47	28	0.10732
	47	29	0.10913
	47	30	0.11044
	47	31	0.11119
	47	32	0.11156
	47	33	0.11191
	47	34	0.11268
	47	35	0.11329
	48	1	0.08847
	48	2	0.0886
	48	3	0.0891
	48	4	0.09004
	48	5	0.0912
	48	6	0.09239
	48	7	0.09346
	48	8	0.09435
	48	9	0.095
	48	10	0.09542
	48	11	0.0956
	48	12	0.09557
	48	13	0.09533
	48	14	0.09491
	48	15	0.09434
	48	16	0.09363
	48	17	0.09279
	48	18	0.09186
	48	19	0.09086
	48	20	0.08979
	48	21	0.0887
	48	22	0.0876
	48	23	0.08653
	48	24	0.08555
	48	25	0.08474
	48	26	0.08421
	48	27	0.08412
	48	28	0.0847
	48	29	0.08624
	48	30	0.08898
	48	31	0.09314
	48	32	0.09856
	48	33	0.1047
	48	34	0.11014
	48	35	0.11308
	49	1	0.0844
	49	2	0.08385
	49	3	0.08272
	49	4	0.08123
	49	5	0.07963
	49	6	0.07803
	49	7	0.07654
	49	8	0.07517
	49	9	0.07394
	49	10	0.07284
	49	11	0.07189
	49	12	0.07107
	49	13	0.07039
	49	14	0.06983
	49	15	0.06942
	49	16	0.06916
	49	17	0.06909
	49	18	0.06924
	49	19	0.06964
	49	20	0.07033
	49	21	0.07134
	49	22	0.07271
	49	23	0.07441
	49	24	0.07642
	49	25	0.07866
	49	26	0.08101
	49	27	0.0833
	49	28	0.08534
	49	29	0.08692
	49	30	0.08794
	49	31	0.08838
	49	32	0.08852
	49	33	0.08879
	49	34	0.0897
	49	35	0.09049
	50	1	0.06525
	50	2	0.06533
	50	3	0.06577
	50	4	0.0667
	50	5	0.06788
	50	6	0.06912
	50	7	0.07027
	50	8	0.07125
	50	9	0.07202
	50	10	0.07257
	50	11	0.0729
	50	12	0.07305
	50	13	0.07304
	50	14	0.07288
	50	15	0.0726
	50	16	0.07223
	50	17	0.07176
	50	18	0.07123
	50	19	0.07064
	50	20	0.07
	50	21	0.06933
	50	22	0.06864
	50	23	0.06795
	50	24	0.06731
	50	25	0.06676
	50	26	0.06638
	50	27	0.0663
	50	28	0.06668
	50	29	0.06774
	50	30	0.06971
	50	31	0.07282
	50	32	0.07702
	50	33	0.08194
	50	34	0.08638
	50	35	0.08885
	51	1	0.06499
	51	2	0.06433
	51	3	0.06303
	51	4	0.06138
	51	5	0.05965
	51	6	0.05799
	51	7	0.05647
	51	8	0.05514
	51	9	0.054
	51	10	0.05305
	51	11	0.05232
	51	12	0.05178
	51	13	0.05143
	51	14	0.05129
	51	15	0.05135
	51	16	0.05161
	51	17	0.0521
	51	18	0.05282
	51	19	0.05379
	51	20	0.05501
	51	21	0.0565
	51	22	0.05824
	51	23	0.06021
	51	24	0.06237
	51	25	0.06463
	51	26	0.06688
	51	27	0.06898
	51	28	0.07077
	51	29	0.07207
	51	30	0.07282
	51	31	0.07304
	51	32	0.07305
	51	33	0.07332
	51	34	0.07435
	51	35	0.07528
	52	1	0.04795
	52	2	0.04815
	52	3	0.04883
	52	4	0.05007
	52	5	0.05161
	52	6	0.05321
	52	7	0.0547
	52	8	0.056
	52	9	0.05706
	52	10	0.0579
	52	11	0.05852
	52	12	0.05895
	52	13	0.0592
	52	14	0.0593
	52	15	0.05926
	52	16	0.05911
	52	17	0.05885
	52	18	0.0585
	52	19	0.05806
	52	20	0.05754
	52	21	0.05695
	52	22	0.0563
	52	23	0.05562
	52	24	0.05493
	52	25	0.05428
	52	26	0.05374
	52	27	0.05341
	52	28	0.05342
	52	29	0.05396
	52	30	0.05524
	52	31	0.0575
	52	32	0.06075
	52	33	0.06478
	52	34	0.06853
	52	35	0.07067
	53	1	0.05232
	53	2	0.05159
	53	3	0.05018
	53	4	0.04845
	53	5	0.0467
	53	6	0.04506
	53	7	0.04362
	53	8	0.04239
	53	9	0.04139
	53	10	0.04062
	53	11	0.04008
	53	12	0.03976
	53	13	0.03965
	53	14	0.03976
	53	15	0.04006
	53	16	0.04058
	53	17	0.0413
	53	18	0.04223
	53	19	0.04337
	53	20	0.04473
	53	21	0.04629
	53	22	0.04806
	53	23	0.04999
	53	24	0.05205
	53	25	0.05416
	53	26	0.05624
	53	27	0.05814
	53	28	0.05973
	53	29	0.06085
	53	30	0.06146
	53	31	0.06158
	53	32	0.06159
	53	33	0.06196
	53	34	0.06317
	53	35	0.06424
	54	1	0.03699
	54	2	0.03727
	54	3	0.03814
	54	4	0.03963
	54	5	0.04142
	54	6	0.04327
	54	7	0.04498
	54	8	0.04647
	54	9	0.04771
	54	10	0.04868
	54	11	0.04942
	54	12	0.04995
	54	13	0.05029
	54	14	0.05046
	54	15	0.05048
	54	16	0.05036
	54	17	0.05012
	54	18	0.04977
	54	19	0.0493
	54	20	0.04874
	54	21	0.04809
	54	22	0.04735
	54	23	0.04657
	54	24	0.04576
	54	25	0.04497
	54	26	0.04426
	54	27	0.0437
	54	28	0.0434
	54	29	0.04352
	54	30	0.04422
	54	31	0.04577
	54	32	0.04825
	54	33	0.05155
	54	34	0.05475
	54	35	0.05665
	55	1	0.04441
	55	2	0.04362
	55	3	0.04212
	55	4	0.04033
	55	5	0.03856
	55	6	0.03694
	55	7	0.03555
	55	8	0.03439
	55	9	0.03347
	55	10	0.03279
	55	11	0.03234
	55	12	0.03211
	55	13	0.03208
	55	14	0.03226
	55	15	0.03264
	55	16	0.0332
	55	17	0.03396
	55	18	0.0349
	55	19	0.03603
	55	20	0.03735
	55	21	0.03885
	55	22	0.04052
	55	23	0.04233
	55	24	0.04425
	55	25	0.0462
	55	26	0.04812
	55	27	0.04986
	55	28	0.05132
	55	29	0.05235
	55	30	0.0529
	55	31	0.05302
	55	32	0.0531
	55	33	0.05362
	55	34	0.05504
	55	35	0.05625
	56	1	0.03027
	56	2	0.03056
	56	3	0.0315
	56	4	0.0331
	56	5	0.03502
	56	6	0.03699
	56	7	0.03879
	56	8	0.04035
	56	9	0.04163
	56	10	0.04263
	56	11	0.04339
	56	12	0.04392
	56	13	0.04425
	56	14	0.0444
	56	15	0.04439
	56	16	0.04423
	56	17	0.04395
	56	18	0.04353
	56	19	0.043
	56	20	0.04236
	56	21	0.04163
	56	22	0.04082
	56	23	0.03995
	56	24	0.03905
	56	25	0.03817
	56	26	0.03735
	56	27	0.03665
	56	28	0.03613
	56	29	0.03592
	56	30	0.03616
	56	31	0.03708
	56	32	0.03884
	56	33	0.04146
	56	34	0.04416
	56	35	0.04583
	57	1	0.03934
	57	2	0.03851
	57	3	0.03696
	57	4	0.03513
	57	5	0.03336
	57	6	0.03176
	57	7	0.03041
	57	8	0.02929
	57	9	0.02842
	57	10	0.02778
	57	11	0.02736
	57	12	0.02716
	57	13	0.02715
	57	14	0.02733
	57	15	0.02769
	57	16	0.02823
	57	17	0.02894
	57	18	0.02983
	57	19	0.03088
	57	20	0.03211
	57	21	0.0335
	57	22	0.03505
	57	23	0.03672
	57	24	0.0385
	57	25	0.04032
	57	26	0.04211
	57	27	0.04374
	57	28	0.04512
	57	29	0.04609
	57	30	0.04664
	57	31	0.04682
	57	32	0.04701
	57	33	0.04771
	57	34	0.04933
	57	35	0.05068
	58	1	0.02618
	58	2	0.02645
	58	3	0.02737
[truncated: 242 more rows]

## Sheet: Fig. 2d
Figure 2d	Tunneling specturm
	Voltage	Current
	-1.013	5.09765e-13
	-1.009	-1.34394e-12
	-1.005	3.6314e-13
	-1.001	2.49891e-13
	-0.997	-8.0319e-14
	-0.993	-2.5198e-13
	-0.989	2.53467e-13
	-0.985	-4.2841e-13
	-0.981	1.83134e-13
	-0.977	7.2269e-14
	-0.973	-6.5014e-13
	-0.969	4.85926e-13
	-0.965	-8.14648e-13
	-0.961	-2.90128e-13
	-0.957	2.28434e-13
	-0.953	5.50298e-13
	-0.949	8.93621e-13
	-0.945	1.4141e-13
	-0.941	1.29893e-12
	-0.937	-2.43636e-13
	-0.933	-1.69726e-13
	-0.929	-1.1175e-14
	-0.925	-4.91589e-13
	-0.921	9.05541e-13
	-0.917	6.44473e-13
	-0.913	-1.36063e-12
	-0.909	-2.07871e-13
	-0.905	-2.1145e-13
	-0.901	7.01695e-13
	-0.897	-2.82975e-13
	-0.893	9.90181e-13
	-0.889	2.40354e-13
	-0.885	3.77445e-13
	-0.881	3.36913e-13
	-0.877	-3.69995e-13
	-0.873	1.21549e-12
	-0.869	-4.4556e-14
	-0.865	1.61676e-13
	-0.861	4.47778e-13
	-0.857	-1.44692e-13
	-0.853	6.86197e-13
	-0.849	8.5382e-14
	-0.845	-4.36755e-13
	-0.841	4.7162e-13
	-0.837	-4.2841e-13
	-0.833	5.1692e-13
	-0.829	1.11608e-13
	-0.825	-1.67341e-13
	-0.821	2.96383e-13
	-0.817	-3.65229e-13
	-0.813	-1.02565e-12
	-0.809	3.1784e-13
	-0.805	-3.06817e-13
	-0.801	1.20714e-12
	-0.797	8.73357e-13
	-0.793	-1.435e-13
	-0.789	-5.80998e-13
	-0.785	6.92156e-13
	-0.781	1.81942e-13
	-0.777	5.558e-14
	-0.773	8.26862e-13
	-0.769	-1.73494e-12
	-0.765	3.79829e-13
	-0.761	9.01505e-14
	-0.757	7.9587e-13
	-0.753	1.59292e-13
	-0.749	1.00879e-13
	-0.745	1.10416e-13
	-0.741	7.76794e-13
	-0.737	3.44067e-13
	-0.733	-5.44041e-13
	-0.729	-3.90263e-13
	-0.725	2.69694e-14
	-0.721	2.34393e-13
	-0.717	2.99959e-13
	-0.713	-4.91591e-13
	-0.709	3.60756e-13
	-0.705	-1.55421e-13
	-0.701	7.48187e-13
	-0.697	3.16649e-13
	-0.693	-3.85955e-14
	-0.689	-6.7875e-13
	-0.685	-4.00992e-13
	-0.681	8.55474e-13
	-0.677	4.65659e-13
	-0.673	-8.90944e-13
	-0.669	2.70156e-13
	-0.665	-1.3873e-13
	-0.661	-1.05784e-12
	-0.657	1.38953e-12
	-0.653	1.02071e-13
	-0.649	-7.88423e-13
	-0.645	4.144e-13
	-0.641	-6.06032e-13
	-0.637	4.24665e-14
	-0.633	6.48048e-13
	-0.629	-2.09065e-13
	-0.625	-1.18658e-12
	-0.621	4.17976e-13
	-0.617	4.93078e-13
	-0.613	7.227e-14
	-0.609	-1.16082e-13
	-0.605	-3.12777e-13
	-0.601	5.35993e-13
	-0.597	-2.12641e-13
	-0.593	-7.9796e-13
	-0.589	3.9771e-13
	-0.585	-4.64172e-13
	-0.581	2.35585e-13
	-0.577	-1.7211e-13
	-0.573	-9.79158e-13
	-0.569	-3.39003e-13
	-0.565	2.10554e-13
	-0.561	-5.95302e-13
	-0.557	5.27649e-13
	-0.553	-9.46971e-13
	-0.549	-4.35562e-13
	-0.545	-1.81647e-13
	-0.541	-6.44178e-13
	-0.537	6.98848e-14
	-0.533	-4.30794e-13
	-0.529	2.57043e-13
	-0.525	1.13992e-13
	-0.521	-6.32256e-13
	-0.517	-1.23234e-13
	-0.513	-2.93705e-13
	-0.509	7.0408e-13
	-0.505	4.64468e-13
	-0.501	5.93212e-13
	-0.497	3.28568e-13
	-0.493	-1.38732e-13
	-0.489	-1.08645e-12
	-0.485	-2.54365e-13
	-0.481	5.33609e-13
	-0.477	-5.14242e-13
	-0.473	-8.1511e-14
	-0.469	-9.20747e-13
	-0.465	7.18384e-13
	-0.461	-2.42442e-13
	-0.457	-5.77424e-13
	-0.453	6.63083e-14
	-0.449	3.05455e-14
	-0.445	6.51628e-13
	-0.441	-1.67341e-13
	-0.437	2.33201e-13
	-0.433	4.12016e-13
	-0.429	-2.22178e-13
	-0.425	6.27785e-13
	-0.421	7.31498e-13
	-0.417	-9.37436e-13
	-0.413	7.42225e-13
	-0.409	1.14725e-14
	-0.405	-1.02968e-13
	-0.401	2.36778e-13
	-0.397	-3.61653e-13
	-0.393	6.59969e-13
	-0.389	9.85411e-13
	-0.385	-3.09201e-13
	-0.381	3.47643e-13
	-0.377	-5.03512e-13
	-0.373	4.51354e-13
	-0.369	-5.63114e-13
	-0.365	7.69643e-13
	-0.361	7.64872e-13
	-0.357	-4.451e-13
	-0.353	-7.44315e-13
	-0.349	-2.36483e-13
	-0.345	1.30132e-12
	-0.341	2.98767e-13
	-0.337	-5.2899e-14
	-0.333	-4.97551e-13
	-0.329	-3.42579e-13
	-0.325	7.2269e-14
	-0.321	5.93214e-13
	-0.317	8.59051e-13
	-0.313	-6.26296e-13
	-0.309	1.09032e-12
	-0.305	6.51627e-13
	-0.301	6.86925e-14
	-0.297	-1.18466e-13
	-0.293	-4.0245e-15
	-0.289	1.25913e-13
	-0.285	3.28568e-13
	-0.281	5.31225e-13
	-0.277	2.92806e-13
	-0.273	2.05784e-13
	-0.269	-6.23913e-13
	-0.265	-4.00992e-13
	-0.261	8.82893e-13
	-0.257	-8.08687e-13
	-0.253	9.04349e-13
	-0.249	-1.7211e-13
	-0.245	-5.36891e-13
	-0.241	-1.11314e-13
	-0.237	-2.98472e-13
	-0.233	1.33065e-13
	-0.229	-1.89992e-13
	-0.225	-5.05165e-14
	-0.221	-4.36754e-13
	-0.217	-3.40195e-13
	-0.213	-1.41115e-13
	-0.209	2.49891e-13
	-0.205	-1.18658e-12
	-0.201	3.1275e-15
	-0.197	-1.41117e-13
	-0.193	-1.5423e-13
	-0.189	4.16784e-13
	-0.185	8.45938e-13
	-0.181	-5.3093e-13
	-0.177	3.9175e-13
	-0.173	7.80371e-13
	-0.169	-1.25618e-13
	-0.165	1.71212e-13
	-0.161	-3.68805e-13
	-0.157	6.9885e-14
	-0.153	5.03806e-13
	-0.149	7.896e-15
	-0.145	-9.18362e-13
	-0.141	-4.3437e-13
	-0.137	6.32555e-13
	-0.133	4.14399e-13
	-0.129	-1.5542e-13
	-0.125	-2.5198e-13
	-0.121	1.16423e-12
	-0.117	3.1738e-14
	-0.113	5.38377e-13
	-0.109	2.5777e-14
	-0.105	4.47777e-13
	-0.101	-9.00479e-13
	-0.097	-7.25243e-13
	-0.093	7.73219e-13
	-0.089	1.55715e-13
	-0.085	4.70428e-13
	-0.081	9.27e-13
	-0.077	-6.97824e-13
	-0.073	1.47655e-12
	-0.069	-1.53825e-12
	-0.065	-7.4312e-13
	-0.061	5.61027e-13
	-0.057	6.00364e-13
	-0.053	3.29761e-13
	-0.049	-5.5285e-14
	-0.045	9.24617e-13
	-0.041	1.8075e-13
	-0.037	-7.7935e-14
	-0.033	3.07111e-13
	-0.029	6.23015e-13
	-0.025	6.154e-14
	-0.021	3.36913e-13
	-0.017	-1.86415e-13
	-0.013	-3.83111e-13
	-0.009	1.06839e-13
	-0.005	-7.94385e-13
	-0.001	-8.74715e-14
	0.003	7.30305e-13
	0.007	-5.61923e-13
	0.011	1.81942e-13
	0.015	-3.85955e-14
	0.019	1.02475e-12
	0.023	5.22881e-13
	0.027	4.38242e-13
	0.031	-1.23695e-14
	0.035	9.96869e-14
	0.039	-4.27218e-13
	0.043	5.08574e-13
	0.047	-3.0324e-13
	0.051	8.68588e-13
	0.055	-7.14512e-13
	0.059	6.11093e-13
	0.063	5.01423e-13
	0.067	1.26079e-12
	0.071	5.97982e-13
	0.075	-5.60732e-13
	0.079	-1.62573e-13
	0.083	6.26592e-13
	0.087	8.364e-13
	0.091	-4.17682e-13
	0.095	4.54931e-13
	0.099	-3.998e-13
	0.103	-2.11449e-13
	0.107	6.19438e-13
	0.111	-1.4754e-14
	0.115	4.6044e-14
	0.119	3.76981e-14
	0.123	-7.39547e-13
	0.127	-4.86824e-13
	0.131	3.05919e-13
	0.135	-5.5954e-13
	0.139	1.16376e-13
	0.143	3.90558e-13
	0.147	-1.57803e-13
	0.151	-3.44963e-13
	0.155	-3.79533e-13
	0.159	-3.50924e-13
	0.163	-3.8311e-13
	0.167	-8.26567e-13
	0.171	-8.12264e-13
	0.175	1.62868e-13
	0.179	-4.91591e-13
	0.183	8.38783e-13
	0.187	9.65144e-13
	0.191	1.4141e-13
	0.195	3.13072e-13
	0.199	-4.78478e-13
	0.203	3.89365e-13
	0.207	1.80749e-13
	0.211	1.83134e-13
	0.215	1.00329e-12
	0.219	1.04455e-13
	0.223	1.6406e-13
	0.227	-7.55042e-13
	0.231	-1.55421e-13
	0.235	1.84325e-13
	0.239	7.25536e-13
	0.243	-3.60461e-13
	0.247	1.81942e-13
	0.251	4.19168e-13
	0.255	2.90422e-13
	0.259	3.14264e-13
	0.263	-5.75038e-13
	0.267	3.44066e-13
	0.271	9.37265e-14
	0.275	1.19953e-13
	0.279	4.41818e-13
	0.283	1.04455e-13
	0.287	1.33946e-12
	0.291	1.68829e-13
	0.295	9.73491e-13
	0.299	4.69238e-13
	0.303	-3.92647e-13
	0.307	-2.54365e-13
	0.311	1.18211e-12
	0.315	-1.98336e-13
	0.319	-8.50875e-14
	0.323	2.16512e-13
	0.327	6.62355e-13
	0.331	3.79827e-13
	0.335	9.52032e-13
	0.339	9.83029e-13
	0.343	-5.29e-14
	0.347	7.8991e-13
	0.351	5.49106e-13
	0.355	6.1348e-13
	0.359	3.45258e-13
	0.363	6.0871e-13
	0.367	1.29655e-12
	0.371	8.1375e-13
	0.375	-2.6675e-14
	0.379	6.36129e-13
	0.383	-5.29737e-13
	0.387	-4.3364e-14
	0.391	-2.66745e-14
	0.395	2.8327e-13
	0.399	4.9427e-13
	0.403	-8.07495e-13
	0.407	1.19999e-12
	0.411	1.06767e-12
	0.415	-6.46563e-13
	0.419	-3.27082e-13
	0.423	-2.7463e-13
	0.427	4.76388e-13
	0.431	5.30033e-13
	0.435	1.05647e-13
	0.439	4.19168e-13
	0.443	8.59049e-13
	0.447	8.85278e-13
	0.451	2.67773e-13
	0.455	2.3393e-14
	0.459	4.72812e-13
	0.463	6.03942e-13
	0.467	7.80372e-13
	0.471	5.6818e-13
	0.475	1.12847e-12
	0.479	6.98848e-14
	0.483	3.128e-15
	0.487	-3.39003e-13
	0.491	8.65735e-14
	0.495	4.59699e-13
	0.499	8.03024e-13
	0.503	6.58778e-13
	0.507	1.77816e-12
	0.511	9.62761e-13
	0.515	-2.57941e-13
	0.519	1.09223e-13
	0.523	-8.86635e-14
	0.527	6.33745e-13
	0.531	4.54931e-13
	0.535	9.15081e-13
	0.539	-1.08929e-13
	0.543	6.38514e-13
	0.547	-2.9059e-14
	0.551	6.37321e-13
	0.555	-1.57805e-13
	0.559	-7.00208e-13
	0.563	5.84869e-13
	0.567	5.2407e-13
	0.571	-2.50789e-13
	0.575	-1.75686e-13
	0.579	2.52275e-13
	0.583	-3.90261e-13
	0.587	-1.33964e-13
	0.591	8.39975e-13
	0.595	1.07601e-12
	0.599	-7.64582e-13
	0.603	3.88174e-13
	0.607	8.39979e-13
	0.611	3.52411e-13
	0.615	1.4992e-12
	0.619	1.37165e-12
	0.623	-2.82975e-13
	0.627	7.25534e-13
	0.631	1.59295e-13
	0.635	3.36914e-13
	0.639	1.70305e-12
	0.643	-1.91182e-13
	0.647	3.6791e-13
	0.651	1.3335e-12
	0.655	7.08845e-13
	0.659	-1.25618e-13
	0.663	8.48322e-13
	0.667	5.08113e-14
	0.671	6.37319e-13
	0.675	6.63547e-13
	0.679	5.26458e-13
	0.683	-5.76695e-14
	0.687	1.54332e-12
	0.691	1.07005e-12
	0.695	7.32689e-13
	0.699	-3.6211e-14
	0.703	2.034e-13
	0.707	8.62626e-13
	0.711	-1.23695e-14
	0.715	1.58503e-12
	0.719	6.14672e-13
	0.723	4.29895e-13
	0.727	2.35586e-13
	0.731	2.54659e-13
	0.735	7.93486e-13
	0.739	1.05694e-12
	0.743	7.56533e-13
	0.747	4.68043e-13
	0.751	1.17972e-12
	0.755	8.97198e-13
	0.759	1.15946e-12
	0.763	6.20632e-13
	0.767	1.09151e-12
	0.771	1.60649e-12
	0.775	1.69709e-12
	0.779	1.85087e-12
	0.783	1.5755e-12
	0.787	2.22757e-12
	0.791	1.64106e-12
	0.795	1.55761e-12
	0.799	2.21565e-12
	0.803	1.63033e-12
	0.807	1.77696e-12
	0.811	2.2228e-12
	0.815	2.89276e-12
	0.819	3.31476e-12
	0.823	2.10717e-12
	0.827	2.59832e-12
	0.831	2.90349e-12
	0.835	2.93687e-12
	0.839	3.10138e-12
	0.843	3.14191e-12
	0.847	2.98455e-12
	0.851	4.27202e-12
	0.855	3.31238e-12
	0.859	3.84048e-12
	0.863	4.80487e-12
	0.867	4.51877e-12
	0.871	4.8466e-12
	0.875	5.21138e-12
	0.879	5.55828e-12
	0.883	4.93482e-12
	0.887	5.79431e-12
	0.891	7.40124e-12
	0.895	8.18804e-12
	0.899	7.19621e-12
	0.903	7.8316e-12
	0.907	8.21428e-12
	0.911	9.52557e-12
	0.915	9.17151e-12
	0.919	9.51126e-12
	0.923	1.06342e-11
	0.927	1.13507e-11
	0.931	1.27859e-11
	0.935	1.34797e-11
	0.939	1.31853e-11
	0.943	1.5014e-11
	0.947	1.66579e-11
	0.951	1.98312e-11
	0.955	1.81039e-11
	0.959	1.7304e-11
	0.963	1.83745e-11
	0.967	1.88048e-11
	0.971	1.92709e-11
	0.975	2.26028e-11
	0.979	2.36518e-11
	0.983	2.45722e-11
	0.987	2.42551e-11

## Sheet: Fig. 2e
Figure 2e	Tunneing specturum
	Voltage	Current
	-1.013	-2.97711e-12
	-1.009	-2.07231e-12
	-1.005	-1.18181e-12
	-1.001	-1.59904e-12
	-0.997	-8.02728e-13
	-0.993	-8.39681e-13
	-0.989	-1.61455e-12
	-0.985	-1.41666e-12
	-0.981	-1.8327e-12
	-0.977	-1.67057e-12
	-0.973	-5.05896e-13
	-0.969	-7.22856e-13
	-0.965	-3.53308e-13
	-0.961	-2.0714e-14
	-0.957	-1.49414e-12
	-0.953	-2.0139e-12
	-0.949	-7.9319e-13
	-0.945	-7.33585e-13
	-0.941	-1.19731e-12
	-0.937	-3.998e-13
	-0.933	-1.60024e-12
	-0.929	-7.84845e-13
	-0.925	-8.90944e-13
	-0.921	-8.17033e-13
	-0.917	-1.28195e-12
	-0.913	-1.31414e-12
	-0.909	-1.03399e-12
	-0.905	-1.22353e-12
	-0.901	-2.88935e-13
	-0.897	-1.24142e-12
	-0.893	-1.19135e-12
	-0.889	-6.97824e-13
	-0.885	-1.36182e-12
	-0.881	-1.02922e-12
	-0.877	-5.97688e-13
	-0.873	-1.17466e-12
	-0.869	-9.05249e-13
	-0.865	-1.60143e-12
	-0.861	-8.3253e-13
	-0.857	-2.82975e-13
	-0.853	-1.49653e-12
	-0.849	1.46179e-13
	-0.845	-1.22472e-12
	-0.841	-2.92512e-13
	-0.837	-2.86551e-13
	-0.833	-1.50725e-12
	-0.829	-4.02184e-13
	-0.825	-3.59268e-13
	-0.821	-9.94655e-13
	-0.817	-1.65865e-12
	-0.813	-1.97144e-13
	-0.809	-4.76094e-13
	-0.805	-1.82839e-13
	-0.801	-6.11992e-13
	-0.797	-5.04704e-13
	-0.793	-8.00342e-13
	-0.789	-1.10075e-12
	-0.785	-9.77964e-13
	-0.781	-5.57156e-13
	-0.777	-6.00071e-13
	-0.773	-7.04975e-13
	-0.769	-4.77286e-13
	-0.765	-7.56236e-13
	-0.761	-3.80727e-13
	-0.757	-4.21256e-13
	-0.753	-1.425e-12
	-0.749	-3.41387e-13
	-0.745	-8.99287e-13
	-0.741	-1.34155e-12
	-0.737	-1.00062e-12
	-0.733	-3.2827e-13
	-0.729	-6.89477e-13
	-0.725	-8.76637e-13
	-0.721	-1.39281e-12
	-0.717	-6.32258e-13
	-0.713	-4.49868e-13
	-0.709	-5.52387e-13
	-0.705	-1.76952e-12
	-0.701	-8.79021e-13
	-0.697	-1.12579e-12
	-0.693	-5.70271e-13
	-0.689	-1.28195e-12
	-0.685	-1.59547e-12
	-0.681	-5.76691e-14
	-0.677	-1.31533e-12
	-0.673	-7.80078e-13
	-0.669	-1.4703e-12
	-0.665	-5.16625e-13
	-0.661	-8.03919e-13
	-0.657	-1.425e-12
	-0.653	-1.79694e-12
	-0.649	-9.66046e-13
	-0.645	-8.33723e-13
	-0.641	-9.224e-14
	-0.637	-1.21996e-12
	-0.633	-8.81407e-13
	-0.629	-2.2337e-13
	-0.625	-4.59406e-13
	-0.621	-1.20208e-12
	-0.617	-1.66149e-13
	-0.613	-2.67477e-13
	-0.609	-1.13532e-12
	-0.605	-1.53467e-12
	-0.601	-1.16082e-13
	-0.597	-7.87232e-13
	-0.593	-1.31056e-12
	-0.589	-8.3895e-14
	-0.585	-6.89478e-13
	-0.581	-1.1532e-12
	-0.577	-7.90805e-13
	-0.573	-4.59404e-13
	-0.569	-2.81783e-13
	-0.565	-6.53717e-13
	-0.561	-6.72058e-14
	-0.557	-1.05784e-12
	-0.553	-1.43096e-12
	-0.549	-9.66045e-13
	-0.545	-1.9522e-14
	-0.541	-5.94111e-13
	-0.537	-6.97821e-13
	-0.533	-8.46834e-13
	-0.529	-1.32367e-12
	-0.525	-4.08144e-13
	-0.521	-1.86415e-13
	-0.517	-3.17546e-13
	-0.513	1.98165e-14
	-0.509	-6.59675e-13
	-0.505	-7.59811e-13
	-0.501	-7.08549e-13
	-0.497	6.51165e-14
	-0.493	-9.05248e-13
	-0.489	-7.84848e-13
	-0.485	-6.37026e-13
	-0.481	-3.84303e-13
	-0.477	-3.69998e-13
	-0.473	7.10765e-14
	-0.469	-2.22178e-13
	-0.465	-1.11982e-12
	-0.461	-4.78478e-13
	-0.457	-2.30984e-14
	-0.453	9.31768e-13
	-0.449	-1.3952e-12
	-0.445	-9.56505e-13
	-0.441	-7.04973e-13
	-0.437	-1.31579e-13
	-0.433	-7.03784e-13
	-0.429	-2.49596e-13
	-0.425	1.00879e-13
	-0.421	-1.09121e-12
	-0.417	9.73e-14
	-0.413	-5.40467e-13
	-0.409	-2.32907e-13
	-0.405	-1.05068e-12
	-0.401	-8.0988e-13
	-0.397	-4.26026e-13
	-0.393	-4.59404e-13
	-0.389	-6.76366e-13
	-0.385	2.08167e-13
	-0.381	-6.4822e-14
	-0.377	-6.41795e-13
	-0.373	-9.34322e-14
	-0.369	-7.75311e-13
	-0.365	-2.71055e-13
	-0.361	1.90286e-13
	-0.357	-3.73573e-13
	-0.353	1.25913e-13
	-0.349	-9.52929e-13
	-0.345	-3.0251e-14
	-0.341	-1.10194e-12
	-0.337	-4.82054e-13
	-0.333	-1.41427e-12
	-0.329	-1.24141e-12
	-0.325	5.62217e-13
	-0.321	-6.38221e-13
	-0.317	1.60484e-13
	-0.313	4.38242e-13
	-0.309	-9.88693e-13
	-0.305	-5.41658e-13
	-0.301	-1.04115e-12
	-0.297	2.65388e-13
	-0.293	-7.94383e-13
	-0.289	-2.18602e-13
	-0.285	2.74925e-13
	-0.281	-3.04433e-13
	-0.277	-1.05352e-13
	-0.273	-2.20986e-13
	-0.269	-5.17085e-14
	-0.265	-6.14377e-13
	-0.261	-3.03241e-13
	-0.257	-8.46836e-13
	-0.253	-2.72248e-13
	-0.249	1.35448e-13
	-0.245	-1.11386e-12
	-0.241	-3.28275e-13
	-0.237	1.93862e-13
	-0.233	8.06135e-14
	-0.229	-5.73844e-13
	-0.225	-2.12641e-13
	-0.221	-7.18089e-13
	-0.217	-9.1836e-13
	-0.213	-6.69215e-13
	-0.209	-6.2749e-13
	-0.205	-8.59946e-13
	-0.201	-3.48538e-13
	-0.197	1.10416e-13
	-0.193	4.95462e-13
	-0.189	-4.15297e-13
	-0.185	-8.33721e-13
	-0.181	-6.60868e-13
	-0.177	-6.38216e-13
	-0.173	-4.71325e-13
	-0.169	-1.19135e-12
	-0.165	-8.55179e-13
	-0.161	2.93536e-14
	-0.157	-6.42987e-13
	-0.153	4.84735e-13
	-0.149	-3.90263e-13
	-0.145	-5.52389e-13
	-0.141	-1.60189e-13
	-0.137	-1.82837e-13
	-0.133	-5.80998e-13
	-0.129	-9.12398e-13
	-0.125	-3.50194e-14
	-0.121	-7.20472e-13
	-0.117	-1.86415e-13
	-0.113	-1.214e-12
	-0.109	1.28297e-13
	-0.105	-2.81783e-13
	-0.101	-1.61096e-12
	-0.097	-5.84574e-13
	-0.093	-4.96359e-13
	-0.089	-8.7932e-15
	-0.085	-1.09837e-12
	-0.081	3.32145e-13
	-0.077	-1.33202e-12
	-0.073	1.86245e-14
	-0.069	-3.59269e-13
	-0.065	-2.35291e-13
	-0.061	4.07247e-13
	-0.057	-7.57428e-13
	-0.053	-1.14128e-12
	-0.049	-1.1489e-13
	-0.045	2.46314e-13
	-0.041	7.49378e-13
	-0.037	-4.92785e-13
	-0.033	-6.84712e-13
	-0.029	4.70428e-13
	-0.025	-4.3437e-13
	-0.021	5.84869e-13
	-0.017	-3.22314e-13
	-0.013	2.63003e-13
	-0.009	-9.50548e-13
	-0.005	-1.01373e-12
	-0.001	5.13346e-13
	0.003	2.63004e-13
	0.007	-3.3827e-14
	0.011	-5.50004e-13
	0.015	-8.79021e-13
	0.019	-1.50653e-13
	0.023	-1.14724e-12
	0.027	-1.57282e-12
	0.031	3.47642e-13
	0.035	-6.52525e-13
	0.039	1.61676e-13
	0.043	-3.83111e-13
	0.047	-3.8311e-13
	0.051	-1.02684e-12
	0.055	2.61812e-13
	0.059	-4.54637e-13
	0.063	-4.36755e-13
	0.067	7.10765e-14
	0.071	-4.098e-14
	0.075	-1.00061e-12
	0.079	-4.55829e-13
	0.083	-2.81782e-13
	0.087	-1.33202e-12
	0.091	-9.93925e-14
	0.095	-3.16353e-13
	0.099	3.01151e-13
	0.103	-1.00777e-12
	0.107	7.3461e-14
	0.111	-7.10937e-13
	0.115	-3.31851e-13
	0.119	-2.72246e-13
	0.123	-9.39818e-13
	0.127	-7.94384e-13
	0.131	-1.04472e-12
	0.135	-7.63389e-13
	0.139	-1.79261e-13
	0.143	6.68315e-13
	0.147	-2.50788e-13
	0.151	-9.5816e-14
	0.155	-2.82972e-13
	0.159	-9.87501e-13
	0.163	-2.30523e-13
	0.167	-5.96495e-13
	0.171	6.37321e-13
	0.175	-7.51466e-13
	0.179	4.3195e-15
	0.183	1.02071e-13
	0.187	-7.71735e-13
	0.191	-9.58165e-14
	0.195	3.26185e-13
	0.199	-7.52657e-13
	0.203	-4.91591e-13
	0.207	-2.07142e-14
	0.211	2.86846e-13
	0.215	-8.70674e-13
	0.219	2.20087e-13
	0.223	-2.66735e-14
	0.227	-7.71733e-13
	0.231	-6.70405e-13
	0.235	5.4672e-13
	0.239	2.57775e-14
	0.243	3.34529e-13
	0.247	1.44987e-13
	0.251	-2.79399e-13
	0.255	-7.12128e-13
	0.259	-4.51057e-13
	0.263	-3.47348e-13
	0.267	-1.22831e-12
	0.271	-2.75823e-13
	0.275	-3.17545e-13
	0.279	-7.07825e-14
	0.283	2.51083e-13
	0.287	2.03399e-13
	0.291	-8.62795e-14
	0.295	-6.3941e-13
	0.299	-6.16761e-13
	0.303	2.98767e-13
	0.307	3.691e-13
	0.311	-5.5285e-14
	0.315	6.704e-15
	0.319	5.53875e-13
	0.323	-6.70405e-13
	0.327	-1.16081e-13
	0.331	2.65388e-13
	0.335	2.63004e-13
	0.339	-6.46563e-13
	0.343	-3.35426e-13
	0.347	1.3545e-13
	0.351	-9.10014e-13
	0.355	5.64604e-13
	0.359	-2.35291e-13
	0.363	5.24074e-13
	0.367	-1.456e-12
	0.371	-4.37947e-13
	0.375	8.91235e-13
	0.379	7.86333e-13
	0.383	-2.7463e-13
	0.387	4.51354e-13
	0.391	4.70428e-13
	0.395	1.9744e-13
	0.399	1.19952e-13
	0.403	8.84085e-13
	0.407	4.9546e-13
	0.411	7.41033e-13
	0.415	7.7799e-13
	0.419	6.254e-13
	0.423	9.47264e-13
	0.427	-1.05353e-13
	0.431	4.9904e-13
	0.435	7.2315e-13
	0.439	7.19575e-13
	0.443	7.38649e-13
	0.447	8.1375e-13
	0.451	1.04025e-12
	0.455	1.09866e-12
	0.459	7.00502e-13
	0.463	9.56802e-13
	0.467	9.74683e-13
	0.471	1.89498e-12
	0.475	6.90966e-13
	0.479	5.69373e-13
	0.483	2.41548e-13
	0.487	1.13085e-12
	0.491	1.1082e-12
	0.495	1.18211e-12
	0.499	1.53974e-12
	0.503	1.19284e-12
	0.507	1.349e-12
	0.511	1.27151e-12
	0.515	1.66132e-12
	0.519	1.00449e-12
	0.523	1.40622e-12
	0.527	2.07618e-12
	0.531	2.0416e-12
	0.535	3.03343e-12
	0.539	1.43006e-12
	0.543	1.60888e-12
	0.547	2.64719e-12
	0.551	3.08707e-12
	0.555	2.3289e-12
	0.559	2.51129e-12
	0.563	3.31119e-12
	0.567	2.77951e-12
	0.571	3.33384e-12
	0.575	3.2039e-12
	0.579	4.5903e-12
	0.583	2.40519e-12
	0.587	4.60938e-12
	0.591	4.26963e-12
	0.595	2.9321e-12
	0.599	4.83945e-12
	0.603	4.22552e-12
	0.607	6.50718e-12
	0.611	4.10512e-12
	0.615	5.37946e-12
	0.619	5.91352e-12
	0.623	7.81372e-12
	0.627	8.27625e-12
	0.631	7.7565e-12
	0.635	8.66487e-12
	0.639	8.24287e-12
	0.643	9.56251e-12
	0.647	1.03374e-11
	0.651	1.04816e-11
	0.655	1.11778e-11
	0.659	1.22912e-11
	0.663	1.20183e-11
	0.667	1.28682e-11
	0.671	1.40007e-11
	0.675	1.36382e-11
	0.679	1.49579e-11
	0.683	1.56601e-11
	0.687	1.58616e-11
	0.691	1.57447e-11
	0.695	1.68045e-11
	0.699	1.76175e-11
	0.703	1.844e-11
	0.707	2.03414e-11
	0.711	2.10925e-11
	0.715	2.19293e-11
	0.719	2.49107e-11
	0.723	2.44577e-11
	0.727	2.64366e-11
	0.731	2.6973e-11
	0.735	2.90318e-11
	0.739	3.15901e-11
	0.743	3.31624e-11
	0.747	3.59912e-11
	0.751	3.65121e-11
	0.755	3.67279e-11
	0.759	3.84183e-11
	0.763	4.08693e-11
	0.767	4.21043e-11
	0.771	4.17848e-11
	0.775	4.54004e-11
	0.779	4.93009e-11
	0.783	4.93343e-11
	0.787	5.18067e-11
	0.791	5.5091e-11
	0.795	5.86851e-11
	0.799	5.96281e-11
	0.803	6.31793e-11
	0.807	6.53143e-11
	0.811	6.88048e-11
	0.815	7.13236e-11
	0.819	7.11818e-11
	0.823	7.44518e-11
	0.827	7.8934e-11
	0.831	8.39776e-11
	0.835	8.82799e-11
	0.839	9.10335e-11
	0.843	9.67175e-11
	0.847	9.91553e-11
	0.851	1.00272e-10
	0.855	1.05797e-10
	0.859	1.10768e-10
	0.863	1.19596e-10
	0.867	1.29553e-10
	0.871	1.34372e-10
	0.875	1.41154e-10
	0.879	1.49308e-10
	0.883	1.61585e-10
	0.887	1.76222e-10
	0.891	1.87623e-10
	0.895	1.99014e-10
	0.899	2.14733e-10
	0.903	2.20425e-10
	0.907	2.27922e-10
	0.911	2.28351e-10
	0.915	2.29903e-10
	0.919	2.35089e-10
	0.923	2.39852e-10
	0.927	2.54938e-10
	0.931	2.70644e-10
	0.935	2.89666e-10
	0.939	3.0288e-10
	0.943	3.14812e-10
	0.947	3.38666e-10
	0.951	3.62999e-10
	0.955	3.84852e-10
	0.959	4.12996e-10
	0.963	4.32036e-10
	0.967	4.60746e-10
	0.971	4.79871e-10
	0.975	5.17167e-10
	0.979	5.53637e-10
	0.983	5.77497e-10
	0.987	5.91686e-10

## Sheet: Fig. 2f
Figure 2f	Tunneling specturm
	Voltage	Current
	-1.013	-1.58453e-10
	-1.009	-1.56193e-10
	-1.005	-1.56674e-10
	-1.001	-1.54207e-10
	-0.997	-1.52758e-10
	-0.993	-1.52836e-10
	-0.989	-1.50269e-10
	-0.985	-1.47458e-10
	-0.981	-1.46867e-10
	-0.977	-1.44449e-10
	-0.973	-1.42857e-10
	-0.969	-1.41009e-10
	-0.965	-1.40271e-10
	-0.961	-1.38402e-10
	-0.957	-1.36596e-10
	-0.953	-1.36571e-10
	-0.949	-1.34354e-10
	-0.945	-1.34353e-10
	-0.941	-1.3179e-10
	-0.937	-1.31701e-10
	-0.933	-1.30134e-10
	-0.929	-1.28728e-10
	-0.925	-1.29433e-10
	-0.921	-1.25389e-10
	-0.917	-1.23939e-10
	-0.913	-1.20697e-10
	-0.909	-1.22856e-10
	-0.905	-1.20721e-10
	-0.901	-1.19431e-10
	-0.897	-1.18335e-10
	-0.893	-1.17495e-10
	-0.889	-1.15568e-10
	-0.885	-1.16648e-10
	-0.881	-1.15664e-10
	-0.877	-1.13853e-10
	-0.873	-1.10956e-10
	-0.869	-1.0498e-10
	-0.865	-1.01939e-10
	-0.861	-9.96072e-11
	-0.857	-9.8851e-11
	-0.853	-9.70952e-11
	-0.849	-9.59282e-11
	-0.845	-9.51771e-11
	-0.841	-9.42306e-11
	-0.837	-9.33795e-11
	-0.833	-9.06257e-11
	-0.829	-8.89055e-11
	-0.825	-8.94193e-11
	-0.821	-8.7748e-11
	-0.817	-8.78565e-11
	-0.813	-8.55844e-11
	-0.809	-8.59634e-11
	-0.805	-8.8015e-11
	-0.801	-8.745e-11
	-0.797	-8.60696e-11
	-0.793	-8.60112e-11
	-0.789	-8.47177e-11
	-0.785	-8.38606e-11
	-0.781	-8.33897e-11
	-0.777	-8.24503e-11
	-0.773	-8.31907e-11
	-0.769	-8.16505e-11
	-0.765	-8.06205e-11
	-0.761	-8.09507e-11
	-0.757	-7.9606e-11
	-0.753	-7.8861e-11
	-0.749	-7.7738e-11
	-0.745	-7.70788e-11
	-0.741	-7.63814e-11
	-0.737	-7.47685e-11
	-0.733	-7.49748e-11
	-0.729	-7.28289e-11
	-0.725	-7.31366e-11
	-0.721	-7.13985e-11
	-0.717	-7.22234e-11
	-0.713	-7.08e-11
	-0.709	-6.93182e-11
	-0.705	-6.82442e-11
	-0.701	-6.82394e-11
	-0.697	-6.68804e-11
	-0.693	-6.67422e-11
	-0.689	-6.61771e-11
	-0.685	-6.4265e-11
	-0.681	-6.26687e-11
	-0.677	-6.35021e-11
	-0.673	-6.16352e-11
	-0.669	-6.16901e-11
	-0.665	-6.08222e-11
	-0.661	-6.08842e-11
	-0.657	-5.98661e-11
	-0.653	-5.91008e-11
	-0.649	-5.93988e-11
	-0.645	-5.80053e-11
	-0.641	-5.7575e-11
	-0.637	-5.6452e-11
	-0.633	-5.58881e-11
	-0.629	-5.51991e-11
	-0.625	-5.57809e-11
	-0.621	-5.41608e-11
	-0.617	-5.1481e-11
	-0.613	-5.18672e-11
	-0.609	-5.05083e-11
	-0.605	-4.93066e-11
	-0.601	-4.90264e-11
	-0.597	-4.84435e-11
	-0.593	-4.71215e-11
	-0.589	-4.71513e-11
	-0.585	-4.56695e-11
	-0.581	-4.51569e-11
	-0.577	-4.52249e-11
	-0.573	-4.40626e-11
	-0.569	-4.26643e-11
	-0.565	-4.27311e-11
	-0.561	-4.18036e-11
	-0.557	-4.16569e-11
	-0.553	-4.0472e-11
	-0.549	-4.00989e-11
	-0.545	-4.06902e-11
	-0.541	-3.87518e-11
	-0.537	-3.86684e-11
	-0.533	-3.7847e-11
	-0.529	-3.84192e-11
	-0.525	-3.6469e-11
	-0.521	-3.66716e-11
	-0.517	-3.56655e-11
	-0.513	-3.60088e-11
	-0.509	-3.48919e-11
	-0.505	-3.55129e-11
	-0.501	-3.52853e-11
	-0.497	-3.45186e-11
	-0.493	-3.42743e-11
	-0.489	-3.43708e-11
	-0.485	-3.30787e-11
	-0.481	-3.28271e-11
	-0.477	-3.21202e-11
	-0.473	-3.25243e-11
	-0.469	-3.02343e-11
	-0.465	-3.12082e-11
	-0.461	-3.01533e-11
	-0.457	-2.9767e-11
	-0.453	-2.8842e-11
	-0.449	-2.75092e-11
	-0.445	-2.7632e-11
	-0.441	-2.75151e-11
	-0.437	-2.63445e-11
	-0.433	-2.56376e-11
	-0.429	-2.546e-11
	-0.425	-2.48902e-11
	-0.421	-2.4194e-11
	-0.417	-2.40486e-11
	-0.413	-2.40879e-11
	-0.409	-2.25823e-11
	-0.405	-2.30853e-11
	-0.401	-2.23248e-11
	-0.397	-2.27169e-11
	-0.393	-2.2475e-11
	-0.389	-2.191e-11
	-0.385	-2.19278e-11
	-0.381	-2.10731e-11
	-0.377	-1.97892e-11
	-0.373	-1.96366e-11
	-0.369	-2.02184e-11
	-0.365	-1.91693e-11
	-0.361	-1.86627e-11
	-0.357	-1.98464e-11
	-0.353	-1.84492e-11
	-0.349	-1.77387e-11
	-0.345	-1.82908e-11
	-0.341	-1.7939e-11
	-0.337	-1.78699e-11
	-0.333	-1.68864e-11
	-0.329	-1.72917e-11
	-0.325	-1.65169e-11
	-0.321	-1.57384e-11
	-0.317	-1.56395e-11
	-0.313	-1.50244e-11
	-0.309	-1.58231e-11
	-0.305	-1.42114e-11
	-0.301	-1.36499e-11
	-0.297	-1.43461e-11
	-0.293	-1.46632e-11
	-0.289	-1.27928e-11
	-0.285	-1.38299e-11
	-0.281	-1.30706e-11
	-0.277	-1.27845e-11
	-0.273	-1.18642e-11
	-0.269	-1.30455e-11
	-0.265	-1.17163e-11
	-0.261	-1.15995e-11
	-0.257	-1.04503e-11
	-0.253	-1.12455e-11
	-0.249	-1.11632e-11
	-0.245	-1.13754e-11
	-0.241	-1.06089e-11
	-0.237	-1.02739e-11
	-0.233	-8.41306e-12
	-0.229	-1.02405e-11
	-0.225	-9.1152e-12
	-0.221	-9.5038e-12
	-0.217	-8.3761e-12
	-0.213	-8.81954e-12
	-0.209	-8.25329e-12
	-0.205	-7.88734e-12
	-0.201	-8.60735e-12
	-0.197	-8.50365e-12
	-0.193	-7.21023e-12
	-0.189	-8.04111e-12
	-0.185	-7.44984e-12
	-0.181	-7.55116e-12
	-0.177	-6.35192e-12
	-0.173	-7.35923e-12
	-0.169	-6.76319e-12
	-0.165	-6.67617e-12
	-0.161	-6.53789e-12
	-0.157	-5.40302e-12
	-0.153	-5.66527e-12
	-0.149	-5.86912e-12
	-0.145	-5.2552e-12
	-0.141	-4.32775e-12
	-0.137	-4.74975e-12
	-0.133	-5.87508e-12
	-0.129	-4.69729e-12
	-0.125	-4.31225e-12
	-0.121	-4.08217e-12
	-0.117	-4.79624e-12
	-0.113	-3.10704e-12
	-0.109	-3.41341e-12
	-0.105	-3.31208e-12
	-0.101	-3.38003e-12
	-0.097	-3.06055e-12
	-0.093	-2.71842e-12
	-0.089	-2.78875e-12
	-0.085	-2.59087e-12
	-0.081	-3.45633e-12
	-0.077	-2.25351e-12
	-0.073	-2.03059e-12
	-0.069	-1.83031e-12
	-0.065	-2.43232e-12
	-0.061	-1.77189e-12
	-0.057	-1.84461e-12
	-0.053	-9.79155e-13
	-0.049	-2.25231e-12
	-0.045	-1.76475e-12
	-0.041	-2.15814e-12
	-0.037	-5.54773e-13
	-0.033	-1.79693e-12
	-0.029	-1.86488e-12
	-0.025	-8.33719e-13
	-0.021	-1.52514e-12
	-0.017	-1.85892e-12
	-0.013	9.3725e-14
	-0.009	-6.35832e-13
	-0.005	-2.71054e-13
	-0.001	-2.75821e-13
	0.003	-1.35155e-13
	0.007	-1.39877e-12
	0.011	-5.80999e-13
	0.015	2.36778e-13
	0.019	9.72297e-13
	0.023	8.69779e-13
	0.027	3.94134e-13
	0.031	4.6043e-14
	0.035	7.00504e-13
	0.039	1.25483e-12
	0.043	8.54284e-13
	0.047	7.04079e-13
	0.051	2.33201e-13
	0.055	1.31681e-12
	0.059	2.7199e-12
	0.063	9.59187e-13
	0.067	1.31681e-12
	0.071	3.37079e-12
	0.075	2.13698e-12
	0.079	3.49953e-12
	0.083	2.9917e-12
	0.087	2.78547e-12
	0.091	3.0978e-12
	0.095	2.70917e-12
	0.099	3.73796e-12
	0.103	4.71786e-12
	0.107	3.89769e-12
	0.111	3.95372e-12
	0.115	4.03121e-12
	0.119	4.08247e-12
	0.123	4.51401e-12
	0.127	4.5593e-12
	0.131	5.77524e-12
	0.135	4.90144e-12
	0.139	5.31867e-12
	0.143	6.68123e-12
	0.147	7.62895e-12
	0.151	6.28784e-12
	0.155	6.59898e-12
	0.159	7.62061e-12
	0.163	7.37265e-12
	0.167	8.374e-12
	0.171	8.11532e-12
	0.175	7.54907e-12
	0.179	8.66844e-12
	0.183	1.02242e-11
	0.187	7.35475e-12
	0.191	8.74712e-12
	0.195	9.03206e-12
	0.199	1.01181e-11
	0.203	1.15664e-11
	0.207	1.20135e-11
	0.211	1.11969e-11
	0.215	1.26607e-11
	0.219	1.24462e-11
	0.223	1.29266e-11
	0.227	1.38541e-11
	0.231	1.35155e-11
	0.235	1.32616e-11
	0.239	1.5132e-11
	0.243	1.51188e-11
	0.247	1.51594e-11
	0.251	1.68093e-11
	0.255	1.5188e-11
	0.259	1.78416e-11
	0.263	1.71359e-11
	0.267	1.83626e-11
	0.271	1.91053e-11
	0.275	2.04058e-11
	0.279	1.94867e-11
	0.283	2.03856e-11
	0.287	2.05704e-11
	0.291	2.17326e-11
	0.295	2.14823e-11
	0.299	2.25766e-11
	0.303	2.19818e-11
	0.307	2.3926e-11
	0.311	2.28353e-11
	0.315	2.36876e-11
	0.319	2.6433e-11
	0.323	2.52743e-11
	0.327	2.64974e-11
	0.331	2.76156e-11
	0.335	2.71113e-11
	0.339	2.89185e-11
	0.343	2.80447e-11
	0.347	2.88541e-11
	0.351	3.05994e-11
	0.355	2.99056e-11
	0.359	3.23446e-11
	0.363	3.17212e-11
	0.367	3.26665e-11
	0.371	3.44213e-11
	0.375	3.51341e-11
	0.379	3.58839e-11
	0.383	3.49017e-11
	0.387	3.52247e-11
	0.391	3.635e-11
	0.395	3.89821e-11
	0.399	3.91789e-11
	0.403	3.96522e-11
	0.407	4.07167e-11
	0.411	4.09551e-11
	0.415	4.20948e-11
	0.419	4.29888e-11
	0.423	4.31998e-11
	0.427	4.52645e-11
	0.431	4.60692e-11
	0.435	4.7334e-11
	0.439	4.67225e-11
	0.443	4.7533e-11
	0.447	4.91292e-11
	0.451	4.97945e-11
	0.455	5.04287e-11
	0.459	5.2423e-11
	0.463	5.3223e-11
	0.467	5.49037e-11
	0.471	5.5464e-11
	0.475	5.67503e-11
	0.479	5.70257e-11
	0.483	5.85564e-11
	0.487	6.09012e-11
	0.491	6.13232e-11
	0.495	6.19109e-11
	0.499	6.27501e-11
	0.503	6.44894e-11
	0.507	6.56886e-11
	0.511	6.72943e-11
	0.515	6.85544e-11
	0.519	6.95224e-11
	0.523	7.00803e-11
	0.527	7.18517e-11
	0.531	7.31619e-11
	0.535	7.56926e-11
	0.539	7.60837e-11
	0.543	7.68338e-11
	0.547	7.8319e-11
	0.551	8.00413e-11
	0.555	8.42159e-11
	0.559	8.38561e-11
	0.563	8.5222e-11
	0.567	8.68625e-11
	0.571	8.86865e-11
	0.575	8.91918e-11
	0.579	9.07083e-11
	0.583	9.27612e-11
	0.587	9.44277e-11
	0.591	9.46992e-11
	0.595	9.73016e-11
	0.599	9.97848e-11
	0.603	9.96538e-11
	0.607	1.01662e-10
	0.611	1.02918e-10
	0.615	1.05346e-10
	0.619	1.07371e-10
	0.623	1.08573e-10
	0.627	1.10273e-10
	0.631	1.11757e-10
	0.635	1.14683e-10
	0.639	1.17113e-10
	0.643	1.17993e-10
	0.647	1.19874e-10
	0.651	1.21624e-10
	0.655	1.24108e-10
	0.659	1.25e-10
	0.663	1.28269e-10
	0.667	1.29586e-10
	0.671	1.31346e-10
	0.675	1.32706e-10
	0.679	1.35725e-10
	0.683	1.39187e-10
	0.687	1.41962e-10
	0.691	1.43061e-10
	0.695	1.44734e-10
	0.699	1.47102e-10
	0.703	1.50757e-10
	0.707	1.54141e-10
	0.711	1.55716e-10
	0.715	1.58483e-10
	0.719	1.5952e-10
	0.723	1.61873e-10
	0.727	1.65846e-10
	0.731	1.69251e-10
	0.735	1.71907e-10
	0.739	1.75421e-10
	0.743	1.77719e-10
	0.747	1.83189e-10
	0.751	1.84837e-10
	0.755	1.86996e-10
	0.759	1.90862e-10
	0.763	1.94071e-10
	0.767	1.95883e-10
	0.771	1.98538e-10
	0.775	2.01144e-10
	0.779	2.0498e-10
	0.783	2.08109e-10
	0.787	2.11581e-10
	0.791	2.18026e-10
	0.795	2.21648e-10
	0.799	2.25794e-10
	0.803	2.31082e-10
	0.807	2.34366e-10
	0.811	2.39162e-10
	0.815	2.47518e-10
	0.819	2.45435e-10
	0.823	2.47772e-10
	0.827	2.52404e-10
	0.831	2.59464e-10
	0.835	2.60982e-10
	0.839	2.65988e-10
	0.843	2.71821e-10
	0.847	2.78107e-10
	0.851	2.90223e-10
	0.855	3.01501e-10
	0.859	3.12042e-10
	0.863	3.16206e-10
	0.867	3.19364e-10
	0.871	3.2587e-10
	0.875	3.33646e-10
	0.879	3.43689e-10
	0.883	3.48573e-10
	0.887	3.51545e-10
	0.891	3.59386e-10
	0.895	3.65922e-10
	0.899	3.76021e-10
	0.903	3.88476e-10
	0.907	3.92673e-10
	0.911	4.06101e-10
	0.915	4.09961e-10
	0.919	4.24651e-10
	0.923	4.32708e-10
	0.927	4.44991e-10
	0.931	4.57821e-10
	0.935	4.76449e-10
	0.939	4.62778e-10
	0.943	4.64782e-10
	0.947	4.74833e-10
	0.951	4.81252e-10
	0.955	4.89875e-10
	0.959	4.99213e-10
	0.963	5.16364e-10
	0.967	5.25402e-10
	0.971	5.33187e-10
	0.975	5.4614e-10
	0.979	5.63107e-10
	0.983	5.80705e-10
	0.987	5.95714e-10

## Sheet: Fig. 2g
Figure 2g	Extracted rectifying behavior
			Rectifying ratios
	Strain gradient	v=0.75	v=0.8	v=0.85	v=0.9
	11480530	1.4	2.2	4	7
	12547000	1.6	2.3	7.3	18
	13439450	2.5	5	11	27
	14314280	6	14	26	52
	14757710	14	31	68	136
	15127540	36	60	100	215
	15468940	64	59	101	192
	15766340	21	41	73	132
	16009060	11	13	19	24
	16271660	7	8	13	21
	16443290	4	5	7	13
	16600630	3	4	5	6
	16747590	3	3	4	5
	16934090	2.4	2.6	3	3.3

## Sheet: Fig. 2h
Figure 2h	Simulated rectifying		behavior
	Barrier asymmetry	Rectifying ratio
	0.4	1.33663
	0.6286	1.66307
	0.82449	2.10301
	1.03673	2.92501
	1.25714	4.74578
	1.46122	9.67448
	1.656	43.4667
	1.88571	223.37
	2.09795	16.9994
	2.31021	2.87622
	2.5143	0.95

## Sheet: Fig. 3
Figure 3	Layer resolved Density of state, in the figuure we used -4eV to +4eV range for EF-E
	EF -E	DOS of non-polar STO		EF -E	DOS of polar STO			EF -E	DOS of non-polar STO		EF -E	DOS of polar STO			EF -E	DOS of non-polar STO		EF -E	DOS of polar STO			EF -E	DOS of non-polar STO		EF -E	DOS of polar STO			EF -E	DOS of non-polar STO		EF -E	DOS of polar STO			EF -E	DOS of non-polar STO		EF -E	DOS of polar STO			EF -E	DOS of non-polar STO		EF -E	DOS of polar STO
	-20.5046	0		-20.4616	-0.2			-20.5046	0		-20.4616	0			-20.5046	0		-20.4616	0			-20.5046	0		-20.4616	0			-20.5046	0		-20.4616	0			-20.5046	0		-20.4616	0			-20.5046	0		-20.4616	0
	-20.4996	0		-20.4566	-0.2			-20.4996	0		-20.4566	0			-20.4996	0		-20.4566	0			-20.4996	0		-20.4566	0			-20.4996	0		-20.4566	0			-20.4996	0		-20.4566	0			-20.4996	0		-20.4566	0
	-20.4946	0		-20.4516	-0.2			-20.4946	0		-20.4516	0			-20.4946	0		-20.4516	0			-20.4946	0		-20.4516	0			-20.4946	0		-20.4516	0			-20.4946	0		-20.4516	0			-20.4946	0		-20.4516	0
	-20.4896	0		-20.4466	-0.2			-20.4896	0		-20.4466	0			-20.4896	0		-20.4466	0			-20.4896	0		-20.4466	0			-20.4896	0		-20.4466	0			-20.4896	0		-20.4466	0			-20.4896	0		-20.4466	0
	-20.4846	0		-20.4416	-0.2			-20.4846	0		-20.4416	0			-20.4846	0		-20.4416	0			-20.4846	0		-20.4416	0			-20.4846	0		-20.4416	0			-20.4846	0		-20.4416	0			-20.4846	0		-20.4416	0
	-20.4796	0		-20.4366	-0.2			-20.4796	0		-20.4366	0			-20.4796	0		-20.4366	0			-20.4796	0		-20.4366	0			-20.4796	0		-20.4366	0			-20.4796	0		-20.4366	0			-20.4796	0		-20.4366	0
	-20.4746	0		-20.4316	-0.2			-20.4746	0		-20.4316	0			-20.4746	0		-20.4316	0			-20.4746	0		-20.4316	0			-20.4746	0		-20.4316	0			-20.4746	0		-20.4316	0			-20.4746	0		-20.4316	0
	-20.4696	0		-20.4266	-0.2			-20.4696	0		-20.4266	0			-20.4696	0		-20.4266	0			-20.4696	0		-20.4266	0			-20.4696	0		-20.4266	0			-20.4696	0		-20.4266	0			-20.4696	0		-20.4266	0
	-20.4646	0		-20.4216	-0.2			-20.4646	0		-20.4216	0			-20.4646	0		-20.4216	0			-20.4646	0		-20.4216	0			-20.4646	0		-20.4216	0			-20.4646	0		-20.4216	0			-20.4646	0		-20.4216	0
	-20.4596	0		-20.4166	-0.2			-20.4596	0		-20.4166	0			-20.4596	0		-20.4166	0			-20.4596	0		-20.4166	0			-20.4596	0		-20.4166	0			-20.4596	0		-20.4166	0			-20.4596	0		-20.4166	0
	-20.4546	0		-20.4116	-0.2			-20.4546	0		-20.4116	0			-20.4546	0		-20.4116	0			-20.4546	0		-20.4116	0			-20.4546	0		-20.4116	0			-20.4546	0		-20.4116	0			-20.4546	0		-20.4116	0
	-20.4496	0		-20.4066	-0.2			-20.4496	0		-20.4066	0			-20.4496	0		-20.4066	0			-20.4496	0		-20.4066	0			-20.4496	0		-20.4066	0			-20.4496	0		-20.4066	0			-20.4496	0		-20.4066	0
	-20.4446	0		-20.4016	-0.2			-20.4446	0		-20.4016	0			-20.4446	0		-20.4016	0			-20.4446	0		-20.4016	0			-20.4446	0		-20.4016	0			-20.4446	0		-20.4016	0			-20.4446	0		-20.4016	0
	-20.4396	0		-20.3966	-0.2			-20.4396	0		-20.3966	0			-20.4396	0		-20.3966	0			-20.4396	0		-20.3966	0			-20.4396	0		-20.3966	0			-20.4396	0		-20.3966	0			-20.4396	0		-20.3966	0
	-20.4346	0		-20.3916	-0.2			-20.4346	0		-20.3916	0			-20.4346	0		-20.3916	0			-20.4346	0		-20.3916	0			-20.4346	0		-20.3916	0			-20.4346	0		-20.3916	0			-20.4346	0		-20.3916	0
	-20.4296	0		-20.3866	-0.2			-20.4296	0		-20.3866	0			-20.4296	0		-20.3866	0			-20.4296	0		-20.3866	0			-20.4296	0		-20.3866	0			-20.4296	0		-20.3866	0			-20.4296	0		-20.3866	0
	-20.4246	0		-20.3816	-0.2			-20.4246	0		-20.3816	0			-20.4246	0		-20.3816	0			-20.4246	0		-20.3816	0			-20.4246	0		-20.3816	0			-20.4246	0		-20.3816	0			-20.4246	0		-20.3816	0
	-20.4196	0		-20.3766	-0.2			-20.4196	0		-20.3766	0			-20.4196	0		-20.3766	0			-20.4196	0		-20.3766	0			-20.4196	0		-20.3766	0			-20.4196	0		-20.3766	0			-20.4196	0		-20.3766	0
	-20.4146	0		-20.3716	-0.2			-20.4146	0		-20.3716	0			-20.4146	0		-20.3716	0			-20.4146	0		-20.3716	0			-20.4146	0		-20.3716	0			-20.4146	0		-20.3716	0			-20.4146	0		-20.3716	0
	-20.4096	0		-20.3666	-0.2			-20.4096	0		-20.3666	0			-20.4096	0		-20.3666	0			-20.4096	0		-20.3666	0			-20.4096	0		-20.3666	0			-20.4096	0		-20.3666	0			-20.4096	0		-20.3666	0
	-20.4046	0		-20.3616	-0.2			-20.4046	0		-20.3616	0			-20.4046	0		-20.3616	0			-20.4046	0		-20.3616	0			-20.4046	0		-20.3616	0			-20.4046	0		-20.3616	0			-20.4046	0		-20.3616	0
	-20.3996	0		-20.3566	-0.2			-20.3996	0		-20.3566	0			-20.3996	0		-20.3566	0			-20.3996	0		-20.3566	0			-20.3996	0		-20.3566	0			-20.3996	0		-20.3566	0			-20.3996	0		-20.3566	0
	-20.3946	0		-20.3516	-0.2			-20.3946	0		-20.3516	0			-20.3946	0		-20.3516	0			-20.3946	0		-20.3516	0			-20.3946	0		-20.3516	0			-20.3946	0		-20.3516	0			-20.3946	0		-20.3516	0
	-20.3896	0		-20.3466	-0.2			-20.3896	0		-20.3466	0			-20.3896	0		-20.3466	0			-20.3896	0		-20.3466	0			-20.3896	0		-20.3466	0			-20.3896	0		-20.3466	0			-20.3896	0		-20.3466	0
	-20.3846	0		-20.3416	-0.2			-20.3846	0		-20.3416	0			-20.3846	0		-20.3416	0			-20.3846	0		-20.3416	0			-20.3846	0		-20.3416	0			-20.3846	0		-20.3416	0			-20.3846	0		-20.3416	0
	-20.3796	0		-20.3366	-0.2			-20.3796	0		-20.3366	0			-20.3796	0		-20.3366	0			-20.3796	0		-20.3366	0			-20.3796	0		-20.3366	0			-20.3796	0		-20.3366	0			-20.3796	0		-20.3366	0
	-20.3746	0		-20.3316	-0.2			-20.3746	0		-20.3316	0			-20.3746	0		-20.3316	0			-20.3746	0		-20.3316	0			-20.3746	0		-20.3316	0			-20.3746	0		-20.3316	0			-20.3746	0		-20.3316	0
	-20.3696	0		-20.3266	-0.2			-20.3696	0		-20.3266	0			-20.3696	0		-20.3266	0			-20.3696	0		-20.3266	0			-20.3696	0		-20.3266	0			-20.3696	0		-20.3266	0			-20.3696	0		-20.3266	0
	-20.3646	0		-20.3216	-0.2			-20.3646	0		-20.3216	0			-20.3646	0		-20.3216	0			-20.3646	0		-20.3216	0			-20.3646	0		-20.3216	0			-20.3646	0		-20.3216	0			-20.3646	0		-20.3216	0
	-20.3596	0		-20.3166	-0.2			-20.3596	0		-20.3166	0			-20.3596	0		-20.3166	0			-20.3596	0		-20.3166	0			-20.3596	0		-20.3166	0			-20.3596	0		-20.3166	0			-20.3596	0		-20.3166	0
	-20.3546	0		-20.3116	-0.2			-20.3546	0		-20.3116	0			-20.3546	0		-20.3116	0			-20.3546	0		-20.3116	0			-20.3546	0		-20.3116	0			-20.3546	0		-20.3116	0			-20.3546	0		-20.3116	0
	-20.3496	0		-20.3066	-0.2			-20.3496	0		-20.3066	0			-20.3496	0		-20.3066	0			-20.3496	0		-20.3066	0			-20.3496	0		-20.3066	0			-20.3496	0		-20.3066	0			-20.3496	0		-20.3066	0
	-20.3446	0		-20.3016	-0.2			-20.3446	0		-20.3016	0			-20.3446	0		-20.3016	0			-20.3446	0		-20.3016	0			-20.3446	0		-20.3016	0			-20.3446	0		-20.3016	0			-20.3446	0		-20.3016	0
	-20.3396	0		-20.2966	-0.2			-20.3396	0		-20.2966	0			-20.3396	0		-20.2966	0			-20.3396	0		-20.2966	0			-20.3396	0		-20.2966	0			-20.3396	0		-20.2966	0			-20.3396	0		-20.2966	0
	-20.3346	0		-20.2916	-0.2			-20.3346	0		-20.2916	0			-20.3346	0		-20.2916	0			-20.3346	0		-20.2916	0			-20.3346	0		-20.2916	0			-20.3346	0		-20.2916	0			-20.3346	0		-20.2916	0
	-20.3296	0		-20.2866	-0.2			-20.3296	0		-20.2866	0			-20.3296	0		-20.2866	0			-20.3296	0		-20.2866	0			-20.3296	0		-20.2866	0			-20.3296	0		-20.2866	0			-20.3296	0		-20.2866	0
	-20.3246	0		-20.2816	-0.2			-20.3246	0		-20.2816	0			-20.3246	0		-20.2816	0			-20.3246	0		-20.2816	0			-20.3246	0		-20.2816	0			-20.3246	0		-20.2816	0			-20.3246	0		-20.2816	0
	-20.3196	0		-20.2766	-0.2			-20.3196	0		-20.2766	0			-20.3196	0		-20.2766	0			-20.3196	0		-20.2766	0			-20.3196	0		-20.2766	0			-20.3196	0		-20.2766	0			-20.3196	0		-20.2766	0
	-20.3146	0		-20.2716	-0.2			-20.3146	0		-20.2716	0			-20.3146	0		-20.2716	0			-20.3146	0		-20.2716	0			-20.3146	0		-20.2716	0			-20.3146	0		-20.2716	0			-20.3146	0		-20.2716	0
	-20.3096	0		-20.2666	-0.2			-20.3096	0		-20.2666	0			-20.3096	0		-20.2666	0			-20.3096	0		-20.2666	0			-20.3096	0		-20.2666	0			-20.3096	0		-20.2666	0			-20.3096	0		-20.2666	0
	-20.3046	0		-20.2616	-0.2			-20.3046	0		-20.2616	0			-20.3046	0		-20.2616	0			-20.3046	0		-20.2616	0			-20.3046	0		-20.2616	0			-20.3046	0		-20.2616	0			-20.3046	0		-20.2616	0
	-20.2996	0		-20.2566	-0.2			-20.2996	0		-20.2566	0			-20.2996	0		-20.2566	0			-20.2996	0		-20.2566	0			-20.2996	0		-20.2566	0			-20.2996	0		-20.2566	0			-20.2996	0		-20.2566	0
	-20.2946	0		-20.2516	-0.2			-20.2946	0		-20.2516	0			-20.2946	0		-20.2516	0			-20.2946	0		-20.2516	0			-20.2946	0		-20.2516	0			-20.2946	0		-20.2516	0			-20.2946	0		-20.2516	0
	-20.2896	0		-20.2466	-0.2			-20.2896	0		-20.2466	0			-20.2896	0		-20.2466	0			-20.2896	0		-20.2466	0			-20.2896	0		-20.2466	0			-20.2896	0		-20.2466	0			-20.2896	0		-20.2466	0
	-20.2846	0		-20.2416	-0.2			-20.2846	0		-20.2416	0			-20.2846	0		-20.2416	0			-20.2846	0		-20.2416	0			-20.2846	0		-20.2416	0			-20.2846	0		-20.2416	0			-20.2846	0		-20.2416	0
	-20.2796	0		-20.2366	-0.2			-20.2796	0		-20.2366	0			-20.2796	0		-20.2366	0			-20.2796	0		-20.2366	0			-20.2796	0		-20.2366	0			-20.2796	0		-20.2366	0			-20.2796	0		-20.2366	0
	-20.2746	0		-20.2316	-0.2			-20.2746	0		-20.2316	0			-20.2746	0		-20.2316	0			-20.2746	0		-20.2316	0			-20.2746	0		-20.2316	0			-20.2746	0		-20.2316	0			-20.2746	0		-20.2316	0
	-20.2696	0		-20.2266	-0.2			-20.2696	0		-20.2266	0			-20.2696	0		-20.2266	0			-20.2696	0		-20.2266	0			-20.2696	0		-20.2266	0			-20.2696	0		-20.2266	0			-20.2696	0		-20.2266	0
	-20.2646	0		-20.2216	-0.2			-20.2646	0		-20.2216	0			-20.2646	0		-20.2216	0			-20.2646	0		-20.2216	0			-20.2646	0		-20.2216	0			-20.2646	0		-20.2216	0			-20.2646	0		-20.2216	0
	-20.2596	0		-20.2166	-0.2			-20.2596	0		-20.2166	0			-20.2596	0		-20.2166	0			-20.2596	0		-20.2166	0			-20.2596	0		-20.2166	0			-20.2596	0		-20.2166	0			-20.2596	0		-20.2166	0
	-20.2546	0		-20.2116	-0.2			-20.2546	0		-20.2116	0			-20.2546	0		-20.2116	0			-20.2546	0		-20.2116	0			-20.2546	0		-20.2116	0			-20.2546	0		-20.2116	0			-20.2546	0		-20.2116	0
	-20.2496	0		-20.2066	-0.2			-20.2496	0		-20.2066	0			-20.2496	0		-20.2066	0			-20.2496	0		-20.2066	0			-20.2496	0		-20.2066	0			-20.2496	0		-20.2066	0			-20.2496	0		-20.2066	0
	-20.2446	0		-20.2016	-0.2			-20.2446	0		-20.2016	0			-20.2446	0		-20.2016	0			-20.2446	0		-20.2016	0			-20.2446	0		-20.2016	0			-20.2446	0		-20.2016	0			-20.2446	0		-20.2016	0
	-20.2396	0		-20.1966	-0.2			-20.2396	0		-20.1966	0			-20.2396	0		-20.1966	0			-20.2396	0		-20.1966	0			-20.2396	0		-20.1966	0			-20.2396	0		-20.1966	0			-20.2396	0		-20.1966	0
	-20.2346	0		-20.1916	-0.2			-20.2346	0		-20.1916	0			-20.2346	0		-20.1916	0			-20.2346	0		-20.1916	0			-20.2346	0		-20.1916	0			-20.2346	0		-20.1916	0			-20.2346	0		-20.1916	0
	-20.2296	0		-20.1866	-0.2			-20.2296	0		-20.1866	0			-20.2296	0		-20.1866	0			-20.2296	0		-20.1866	0			-20.2296	0		-20.1866	0			-20.2296	0		-20.1866	0			-20.2296	0		-20.1866	0
	-20.2246	0		-20.1816	-0.2			-20.2246	0		-20.1816	0			-20.2246	0		-20.1816	0			-20.2246	0		-20.1816	0			-20.2246	0		-20.1816	0			-20.2246	0		-20.1816	0			-20.2246	0		-20.1816	0
	-20.2196	0		-20.1766	-0.2			-20.2196	0		-20.1766	0			-20.2196	0		-20.1766	0			-20.2196	0		-20.1766	0			-20.2196	0		-20.1766	0			-20.2196	0		-20.1766	0			-20.2196	0		-20.1766	0
	-20.2146	0		-20.1716	-0.2			-20.2146	0		-20.1716	0			-20.2146	0		-20.1716	0			-20.2146	0		-20.1716	0			-20.2146	0		-20.1716	0			-20.2146	0		-20.1716	0			-20.2146	0		-20.1716	0
	-20.2096	0		-20.1666	-0.2			-20.2096	0		-20.1666	0			-20.2096	0		-20.1666	0			-20.2096	0		-20.1666	0			-20.2096	0		-20.1666	0			-20.2096	0		-20.1666	0			-20.2096	0		-20.1666	0
	-20.2046	0		-20.1616	-0.2			-20.2046	0		-20.1616	0			-20.2046	0		-20.1616	0			-20.2046	0		-20.1616	0			-20.2046	0		-20.1616	0			-20.2046	0		-20.1616	0			-20.2046	0		-20.1616	0
	-20.1996	0		-20.1566	-0.2			-20.1996	0		-20.1566	0			-20.1996	0		-20.1566	0			-20.1996	0		-20.1566	0			-20.1996	0		-20.1566	0			-20.1996	0		-20.1566	0			-20.1996	0		-20.1566	0
	-20.1946	0		-20.1516	-0.2			-20.1946	0		-20.1516	0			-20.1946	0		-20.1516	0			-20.1946	0		-20.1516	0			-20.1946	0		-20.1516	0			-20.1946	0		-20.1516	0			-20.1946	0		-20.1516	0
	-20.1896	0		-20.1466	-0.2			-20.1896	0		-20.1466	0			-20.1896	0		-20.1466	0			-20.1896	0		-20.1466	0			-20.1896	0		-20.1466	0			-20.1896	0		-20.1466	0			-20.1896	0		-20.1466	0
	-20.1846	0		-20.1416	-0.2			-20.1846	0		-20.1416	0			-20.1846	0		-20.1416	0			-20.1846	0		-20.1416	0			-20.1846	0		-20.1416	0			-20.1846	0		-20.1416	0			-20.1846	0		-20.1416	0
	-20.1796	0		-20.1366	-0.2			-20.1796	0		-20.1366	0			-20.1796	0		-20.1366	0			-20.1796	0		-20.1366	0			-20.1796	0		-20.1366	0			-20.1796	0		-20.1366	0			-20.1796	0		-20.1366	0
	-20.1746	0		-20.1316	-0.2			-20.1746	0		-20.1316	0			-20.1746	0		-20.1316	0			-20.1746	0		-20.1316	0			-20.1746	0		-20.1316	0			-20.1746	0		-20.1316	0			-20.1746	0		-20.1316	0
	-20.1696	0		-20.1266	-0.2			-20.1696	0		-20.1266	0			-20.1696	0		-20.1266	0			-20.1696	0		-20.1266	0			-20.1696	0		-20.1266	0			-20.1696	0		-20.1266	0			-20.1696	0		-20.1266	0
	-20.1646	0		-20.1216	-0.2			-20.1646	0		-20.1216	0			-20.1646	0		-20.1216	0			-20.1646	0		-20.1216	0			-20.1646	0		-20.1216	0			-20.1646	0		-20.1216	0			-20.1646	0		-20.1216	0
	-20.1596	0		-20.1166	-0.2			-20.1596	0		-20.1166	0			-20.1596	0		-20.1166	0			-20.1596	0		-20.1166	0			-20.1596	0		-20.1166	0			-20.1596	0		-20.1166	0			-20.1596	0		-20.1166	0
	-20.1546	0		-20.1116	-0.2			-20.1546	0		-20.1116	0			-20.1546	0		-20.1116	0			-20.1546	0		-20.1116	0			-20.1546	0		-20.1116	0			-20.1546	0		-20.1116	0			-20.1546	0		-20.1116	0
	-20.1496	0		-20.1066	-0.2			-20.1496	0		-20.1066	0			-20.1496	0		-20.1066	0			-20.1496	0		-20.1066	0			-20.1496	0		-20.1066	0			-20.1496	0		-20.1066	0			-20.1496	0		-20.1066	0
	-20.1446	0		-20.1016	-0.2			-20.1446	0		-20.1016	0			-20.1446	0		-20.1016	0			-20.1446	0		-20.1016	0			-20.1446	0		-20.1016	0			-20.1446	0		-20.1016	0			-20.1446	0		-20.1016	0
	-20.1396	0		-20.0966	-0.2			-20.1396	0		-20.0966	0			-20.1396	0		-20.0966	0			-20.1396	0		-20.0966	0			-20.1396	0		-20.0966	0			-20.1396	0		-20.0966	0			-20.1396	0		-20.0966	0
	-20.1346	0		-20.0916	-0.2			-20.1346	0		-20.0916	0			-20.1346	0		-20.0916	0			-20.1346	0		-20.0916	0			-20.1346	0		-20.0916	0			-20.1346	0		-20.0916	0			-20.1346	0		-20.0916	0
	-20.1296	0		-20.0866	-0.2			-20.1296	0		-20.0866	0			-20.1296	0		-20.0866	0			-20.1296	0		-20.0866	0			-20.1296	0		-20.0866	0			-20.1296	0		-20.0866	0			-20.1296	0		-20.0866	0
	-20.1246	0		-20.0816	-0.2			-20.1246	0		-20.0816	0			-20.1246	0		-20.0816	0			-20.1246	0		-20.0816	0			-20.1246	0		-20.0816	0			-20.1246	0		-20.0816	0			-20.1246	0		-20.0816	0
	-20.1196	0		-20.0766	-0.2			-20.1196	0		-20.0766	0			-20.1196	0		-20.0766	0			-20.1196	0		-20.0766	0			-20.1196	0		-20.0766	0			-20.1196	0		-20.0766	0			-20.1196	0		-20.0766	0
	-20.1146	0		-20.0716	-0.2			-20.1146	0		-20.0716	0			-20.1146	0		-20.0716	0			-20.1146	0		-20.0716	0			-20.1146	0		-20.0716	0			-20.1146	0		-20.0716	0			-20.1146	0		-20.0716	0
	-20.1096	0		-20.0666	-0.2			-20.1096	0		-20.0666	0			-20.1096	0		-20.0666	0			-20.1096	0		-20.0666	0			-20.1096	0		-20.0666	0			-20.1096	0		-20.0666	0			-20.1096	0		-20.0666	0
	-20.1046	0		-20.0616	-0.2			-20.1046	0		-20.0616	0			-20.1046	0		-20.0616	0			-20.1046	0		-20.0616	0			-20.1046	0		-20.0616	0			-20.1046	0		-20.0616	0			-20.1046	0		-20.0616	0
	-20.0996	0		-20.0566	-0.2			-20.0996	0		-20.0566	0			-20.0996	0		-20.0566	0			-20.0996	0		-20.0566	0			-20.0996	0		-20.0566	0			-20.0996	0		-20.0566	0			-20.0996	0		-20.0566	0
	-20.0946	0		-20.0516	-0.2			-20.0946	0		-20.0516	0			-20.0946	0		-20.0516	0			-20.0946	0		-20.0516	0			-20.0946	0		-20.0516	0			-20.0946	0		-20.0516	0			-20.0946	0		-20.0516	0
	-20.0896	0		-20.0466	-0.2			-20.0896	0		-20.0466	0			-20.0896	0		-20.0466	0			-20.0896	0		-20.0466	0			-20.0896	0		-20.0466	0			-20.0896	0		-20.0466	0			-20.0896	0		-20.0466	0
	-20.0846	0		-20.0416	-0.2			-20.0846	0		-20.0416	0			-20.0846	0		-20.0416	0			-20.0846	0		-20.0416	0			-20.0846	0		-20.0416	0			-20.0846	0		-20.0416	0			-20.0846	0		-20.0416	0
	-20.0796	0		-20.0366	-0.2			-20.0796	0		-20.0366	0			-20.0796	0		-20.0366	0			-20.0796	0		-20.0366	0			-20.0796	0		-20.0366	0			-20.0796	0		-20.0366	0			-20.0796	0		-20.0366	0
	-20.0746	0		-20.0316	-0.2			-20.0746	0		-20.0316	0			-20.0746	0		-20.0316	0			-20.0746	0		-20.0316	0			-20.0746	0		-20.0316	0			-20.0746	0		-20.0316	0			-20.0746	0		-20.0316	0
	-20.0696	0		-20.0266	-0.2			-20.0696	0		-20.0266	0			-20.0696	0		-20.0266	0			-20.0696	0		-20.0266	0			-20.0696	0		-20.0266	0			-20.0696	0		-20.0266	0			-20.0696	0		-20.0266	0
	-20.0646	0		-20.0216	-0.2			-20.0646	0		-20.0216	0			-20.0646	0		-20.0216	0			-20.0646	0		-20.0216	0			-20.0646	0		-20.0216	0			-20.0646	0		-20.0216	0			-20.0646	0		-20.0216	0
	-20.0596	0		-20.0166	-0.2			-20.0596	0		-20.0166	0			-20.0596	0		-20.0166	0			-20.0596	0		-20.0166	0			-20.0596	0		-20.0166	0			-20.0596	0		-20.0166	0			-20.0596	0		-20.0166	0
	-20.0546	0		-20.0116	-0.2			-20.0546	0		-20.0116	0			-20.0546	0		-20.0116	0			-20.0546	0		-20.0116	0			-20.0546	0		-20.0116	0			-20.0546	0		-20.0116	0			-20.0546	0		-20.0116	0
	-20.0496	0		-20.0066	-0.2			-20.0496	0		-20.0066	0			-20.0496	0		-20.0066	0			-20.0496	0		-20.0066	0			-20.0496	0		-20.0066	0			-20.0496	0		-20.0066	0			-20.0496	0		-20.0066	0
	-20.0446	0		-20.0016	-0.2			-20.0446	0		-20.0016	0			-20.0446	0		-20.0016	0			-20.0446	0		-20.0016	0			-20.0446	0		-20.0016	0			-20.0446	0		-20.0016	0			-20.0446	0		-20.0016	0
	-20.0396	0		-19.9966	-0.2			-20.0396	0		-19.9966	0			-20.0396	0		-19.9966	0			-20.0396	0		-19.9966	0			-20.0396	0		-19.9966	0			-20.0396	0		-19.9966	0			-20.0396	0		-19.9966	0
	-20.0346	0		-19.9916	-0.2			-20.0346	0		-19.9916	0			-20.0346	0		-19.9916	0			-20.0346	0		-19.9916	0			-20.0346	0		-19.9916	0			-20.0346	0		-19.9916	0			-20.0346	0		-19.9916	0
	-20.0296	0		-19.9866	-0.2			-20.0296	0		-19.9866	0			-20.0296	0		-19.9866	0			-20.0296	0		-19.9866	0			-20.0296	0		-19.9866	0			-20.0296	0		-19.9866	0			-20.0296	0		-19.9866	0
	-20.0246	0		-19.9816	-0.2			-20.0246	0		-19.9816	0			-20.0246	0		-19.9816	0			-20.0246	0		-19.9816	0			-20.0246	0		-19.9816	0			-20.0246	0		-19.9816	0			-20.0246	0		-19.9816	0
	-20.0196	0		-19.9766	-0.2			-20.0196	0		-19.9766	0			-20.0196	0		-19.9766	0			-20.0196	0		-19.9766	0			-20.0196	0		-19.9766	0			-20.0196	0		-19.9766	0			-20.0196	0		-19.9766	0
	-20.0146	0		-19.9716	-0.2			-20.0146	0		-19.9716	0			-20.0146	0		-19.9716	0			-20.0146	0		-19.9716	0			-20.0146	0		-19.9716	0			-20.0146	0		-19.9716	0			-20.0146	0		-19.9716	0
	-20.0096	0		-19.9666	-0.2			-20.0096	0		-19.9666	0			-20.0096	0		-19.9666	0			-20.0096	0		-19.9666	0			-20.0096	0		-19.9666	0			-20.0096	0		-19.9666	0			-20.0096	0		-19.9666	0
	-20.0046	0		-19.9616	-0.2			-20.0046	0		-19.9616	0			-20.0046	0		-19.9616	0			-20.0046	0		-19.9616	0			-20.0046	0		-19.9616	0			-20.0046	0		-19.9616	0			-20.0046	0		-19.9616	0
	-19.9996	0		-19.9566	-0.2			-19.9996	0		-19.9566	0			-19.9996	0		-19.9566	0			-19.9996	0		-19.9566	0			-19.9996	0		-19.9566	0			-19.9996	0		-19.9566	0			-19.9996	0		-19.9566	0
	-19.9946	0		-19.9516	-0.2			-19.9946	0		-19.9516	0			-19.9946	0		-19.9516	0			-19.9946	0		-19.9516	0			-19.9946	0		-19.9516	0			-19.9946	0		-19.9516	0			-19.9946	0		-19.9516	0
	-19.9896	0		-19.9466	-0.2			-19.9896	0		-19.9466	0			-19.9896	0		-19.9466	0			-19.9896	0		-19.9466	0			-19.9896	0		-19.9466	0			-19.9896	0		-19.9466	0			-19.9896	0		-19.9466	0
	-19.9846	0		-19.9416	-0.2			-19.9846	0		-19.9416	0			-19.9846	0		-19.9416	0			-19.9846	0		-19.9416	0			-19.9846	0		-19.9416	0			-19.9846	0		-19.9416	0			-19.9846	0		-19.9416	0
	-19.9796	0		-19.9366	-0.2			-19.9796	0		-19.9366	0			-19.9796	0		-19.9366	0			-19.9796	0		-19.9366	0			-19.9796	0		-19.9366	0			-19.9796	0		-19.9366	0			-19.9796	0		-19.9366	0
	-19.9746	0		-19.9316	-0.2			-19.9746	0		-19.9316	0			-19.9746	0		-19.9316	0			-19.9746	0		-19.9316	0			-19.9746	0		-19.9316	0			-19.9746	0		-19.9316	0			-19.9746	0		-19.9316	0
	-19.9696	0		-19.9266	-0.2			-19.9696	0		-19.9266	0			-19.9696	0		-19.9266	0			-19.9696	0		-19.9266	0			-19.9696	0		-19.9266	0			-19.9696	0		-19.9266	0			-19.9696	0		-19.9266	0
	-19.9646	0		-19.9216	-0.2			-19.9646	0		-19.9216	0			-19.9646	0		-19.9216	0			-19.9646	0		-19.9216	0			-19.9646	0		-19.9216	0			-19.9646	0		-19.9216	0			-19.9646	0		-19.9216	0
	-19.9596	0		-19.9166	-0.2			-19.9596	0		-19.9166	0			-19.9596	0		-19.9166	0			-19.9596	0		-19.9166	0			-19.9596	0		-19.9166	0			-19.9596	0		-19.9166	0			-19.9596	0		-19.9166	0
	-19.9546	0		-19.9116	-0.2			-19.9546	0		-19.9116	0			-19.9546	0		-19.9116	0			-19.9546	0		-19.9116	0			-19.9546	0		-19.9116	0			-19.9546	0		-19.9116	0			-19.9546	0		-19.9116	0
	-19.9496	0		-19.9066	-0.2			-19.9496	0		-19.9066	0			-19.9496	0		-19.9066	0			-19.9496	0		-19.9066	0			-19.9496	0		-19.9066	0			-19.9496	0		-19.9066	0			-19.9496	0		-19.9066	0
	-19.9446	0		-19.9016	-0.2			-19.9446	0		-19.9016	0			-19.9446	0		-19.9016	0			-19.9446	0		-19.9016	0			-19.9446	0		-19.9016	0			-19.9446	0		-19.9016	0			-19.9446	0		-19.9016	0
	-19.9396	0		-19.8966	-0.2			-19.9396	0		-19.8966	0			-19.9396	0		-19.8966	0			-19.9396	0		-19.8966	0			-19.9396	0		-19.8966	0			-19.9396	0		-19.8966	0			-19.9396	0		-19.8966	0
	-19.9346	0		-19.8916	-0.2			-19.9346	0		-19.8916	0			-19.9346	0		-19.8916	0			-19.9346	0		-19.8916	0			-19.9346	0		-19.8916	0			-19.9346	0		-19.8916	0			-19.9346	0		-19.8916	0
	-19.9296	0		-19.8866	-0.2			-19.9296	0		-19.8866	0			-19.9296	0		-19.8866	0			-19.9296	0		-19.8866	0			-19.9296	0		-19.8866	0			-19.9296	0		-19.8866	0			-19.9296	0		-19.8866	0
	-19.9246	0		-19.8816	-0.2			-19.9246	0		-19.8816	0			-19.9246	0		-19.8816	0			-19.9246	0		-19.8816	0			-19.9246	0		-19.8816	0			-19.9246	0		-19.8816	0			-19.9246	0		-19.8816	0
	-19.9196	0		-19.8766	-0.2			-19.9196	0		-19.8766	0			-19.9196	0		-19.8766	0			-19.9196	0		-19.8766	0			-19.9196	0		-19.8766	0			-19.9196	0		-19.8766	0			-19.9196	0		-19.8766	0
	-19.9146	0		-19.8716	-0.2			-19.9146	0		-19.8716	0			-19.9146	0		-19.8716	0			-19.9146	0		-19.8716	0			-19.9146	0		-19.8716	0			-19.9146	0		-19.8716	0			-19.9146	0		-19.8716	0
	-19.9096	0		-19.8666	-0.2			-19.9096	0		-19.8666	0			-19.9096	0		-19.8666	0			-19.9096	0		-19.8666	0			-19.9096	0		-19.8666	0			-19.9096	0		-19.8666	0			-19.9096	0		-19.8666	0
	-19.9046	0		-19.8616	-0.2			-19.9046	0		-19.8616	0			-19.9046	0		-19.8616	0			-19.9046	0		-19.8616	0			-19.9046	0		-19.8616	0			-19.9046	0		-19.8616	2.2e-07			-19.9046	0		-19.8616	8.68e-06
	-19.8996	0		-19.8566	-0.2			-19.8996	0		-19.8566	0			-19.8996	0		-19.8566	0			-19.8996	0		-19.8566	0			-19.8996	0		-19.8566	3.8e-07			-19.8996	0		-19.8566	2.056e-05			-19.8996	0		-19.8566	0.00073715
	-19.8946	0		-19.8516	-0.2			-19.8946	0		-19.8516	0			-19.8946	0		-19.8516	0			-19.8946	0		-19.8516	0			-19.8946	0		-19.8516	8.6e-07			-19.8946	0		-19.8516	4.102e-05			-19.8946	0		-19.8516	0.00147
	-19.8896	0		-19.8466	-0.2			-19.8896	0		-19.8466	0			-19.8896	0		-19.8466	0			-19.8896	0		-19.8466	2e-08			-19.8896	0		-19.8466	1.24e-06			-19.8896	0		-19.8466	6.135e-05			-19.8896	0		-19.8466	0.00221
	-19.8846	0		-19.8416	-0.2			-19.8846	0		-19.8416	0			-19.8846	0		-19.8416	0			-19.8846	0		-19.8416	2e-08			-19.8846	0		-19.8416	1.68e-06			-19.8846	0		-19.8416	8.149e-05			-19.8846	0		-19.8416	0.00293
	-19.8796	0		-19.8366	-0.2			-19.8796	0		-19.8366	0			-19.8796	0		-19.8366	0			-19.8796	0		-19.8366	2e-08			-19.8796	0		-19.8366	2.41e-06			-19.8796	0		-19.8366	0.00011851			-19.8796	0		-19.8366	0.00424
	-19.8746	0		-19.8316	-0.2			-19.8746	0		-19.8316	0			-19.8746	0		-19.8316	0			-19.8746	0		-19.8316	4e-08			-19.8746	0		-19.8316	3.46e-06			-19.8746	0		-19.8316	0.00016457			-19.8746	0		-19.8316	0.00585
	-19.8696	0		-19.8266	-0.2			-19.8696	0		-19.8266	0			-19.8696	0		-19.8266	0			-19.8696	0		-19.8266	6e-08			-19.8696	0		-19.8266	4.39e-06			-19.8696	0		-19.8266	0.00021027			-19.8696	0		-19.8266	0.00745
	-19.8646	0		-19.8216	-0.2			-19.8646	0		-19.8216	0			-19.8646	0		-19.8216	0			-19.8646	0		-19.8216	6e-08			-19.8646	0		-19.8216	5.29e-06			-19.8646	0		-19.8216	0.00025559			-19.8646	0		-19.8216	0.00904
	-19.8596	0		-19.8166	-0.2			-19.8596	0		-19.8166	0			-19.8596	0		-19.8166	0			-19.8596	0		-19.8166	6e-08			-19.8596	0		-19.8166	6.28e-06			-19.8596	0		-19.8166	0.00030051			-19.8596	0		-19.8166	0.01062
	-19.8546	0		-19.8116	-0.2			-19.8546	0		-19.8116	0			-19.8546	0		-19.8116	0			-19.8546	0		-19.8116	8e-08			-19.8546	0		-19.8116	7.16e-06			-19.8546	0		-19.8116	0.0003449			-19.8546	0		-19.8116	0.01219
	-19.8496	0		-19.8066	-0.2			-19.8496	0		-19.8066	0			-19.8496	0		-19.8066	0			-19.8496	0		-19.8066	8e-08			-19.8496	0		-19.8066	8.17e-06			-19.8496	0		-19.8066	0.00039367			-19.8496	0		-19.8066	0.01404
	-19.8446	0		-19.8016	-0.2			-19.8446	0		-19.8016	0			-19.8446	0		-19.8016	0			-19.8446	0		-19.8016	8e-08			-19.8446	0		-19.8016	8.48e-06			-19.8446	0		-19.8016	0.00041126			-19.8446	0		-19.8016	0.01472
	-19.8396	0		-19.7966	-0.2			-19.8396	0		-19.7966	0			-19.8396	0		-19.7966	0			-19.8396	0		-19.7966	1e-07			-19.8396	0		-19.7966	8.7e-06			-19.8396	0		-19.7966	0.00042302			-19.8396	0		-19.7966	0.01513
	-19.8346	0		-19.7916	-0.2			-19.8346	0		-19.7916	0			-19.8346	0		-19.7916	0			-19.8346	0		-19.7916	1e-07			-19.8346	0		-19.7916	9e-06			-19.8346	0		-19.7916	0.00043471			-19.8346	0		-19.7916	0.01554
	-19.8296	0		-19.7866	-0.2			-19.8296	0		-19.7866	0			-19.8296	0		-19.7866	0			-19.8296	0		-19.7866	1.2e-07			-19.8296	0		-19.7866	9.34e-06			-19.8296	0		-19.7866	0.00045346			-19.8296	0		-19.7866	0.01627
	-19.8246	0		-19.7816	-0.2			-19.8246	0		-19.7816	0			-19.8246	0		-19.7816	0			-19.8246	0		-19.7816	1e-07			-19.8246	0		-19.7816	8.89e-06			-19.8246	0		-19.7816	0.00043875			-19.8246	0		-19.7816	0.01592
	-19.8196	0		-19.7766	-0.2			-19.8196	0		-19.7766	0			-19.8196	0		-19.7766	0			-19.8196	0		-19.7766	1e-07			-19.8196	0		-19.7766	8.38e-06			-19.8196	0		-19.7766	0.00041441			-19.8196	0		-19.7766	0.01513
	-19.8146	0		-19.7716	-0.2			-19.8146	0		-19.7716	0			-19.8146	0		-19.7716	0			-19.8146	0		-19.7716	1e-07			-19.8146	0		-19.7716	8.02e-06			-19.8146	0		-19.7716	0.00040054			-19.8146	0		-19.7716	0.01473
	-19.8096	0		-19.7666	-0.2			-19.8096	0		-19.7666	0			-19.8096	0		-19.7666	0			-19.8096	0		-19.7666	1e-07			-19.8096	0		-19.7666	7.68e-06			-19.8096	0		-19.7666	0.00038684			-19.8096	0		-19.7666	0.01433
	-19.8046	0		-19.7616	-0.2			-19.8046	0		-19.7616	0			-19.8046	0		-19.7616	0			-19.8046	0		-19.7616	7e-08			-19.8046	0		-19.7616	7.39e-06			-19.8046	0		-19.7616	0.00037326			-19.8046	0		-19.7616	0.01393
	-19.7996	0		-19.7566	-0.2			-19.7996	0		-19.7566	0			-19.7996	0		-19.7566	0			-19.7996	0		-19.7566	7e-08			-19.7996	0		-19.7566	7.04e-06			-19.7996	0		-19.7566	0.00035993			-19.7996	0		-19.7566	0.01354
	-19.7946	0		-19.7516	-0.2			-19.7946	0		-19.7516	0			-19.7946	0		-19.7516	0			-19.7946	0		-19.7516	7e-08			-19.7946	0		-19.7516	6.86e-06			-19.7946	0		-19.7516	0.0003532			-19.7946	0		-19.7516	0.01338
	-19.7896	0		-19.7466	-0.2			-19.7896	0		-19.7466	0			-19.7896	0		-19.7466	0			-19.7896	0		-19.7466	6e-08			-19.7896	0		-19.7466	6.83e-06			-19.7896	0		-19.7466	0.00035378			-19.7896	0		-19.7466	0.01347
	-19.7846	0		-19.7416	-0.2			-19.7846	0		-19.7416	0			-19.7846	0		-19.7416	0			-19.7846	0		-19.7416	6e-08			-19.7846	0		-19.7416	6.78e-06			-19.7846	0		-19.7416	0.00035422			-19.7846	0		-19.7416	0.01356
	-19.7796	0		-19.7366	-0.2			-19.7796	0		-19.7366	0			-19.7796	0		-19.7366	0			-19.7796	0		-19.7366	6e-08			-19.7796	0		-19.7366	6.77e-06			-19.7796	0		-19.7366	0.00035459			-19.7796	0		-19.7366	0.01365
	-19.7746	0		-19.7316	-0.2			-19.7746	0		-19.7316	0			-19.7746	0		-19.7316	0			-19.7746	0		-19.7316	6e-08			-19.7746	0		-19.7316	6.75e-06			-19.7746	0		-19.7316	0.00035531			-19.7746	0		-19.7316	0.01375
	-19.7696	0		-19.7266	-0.2			-19.7696	0		-19.7266	0			-19.7696	0		-19.7266	0			-19.7696	0		-19.7266	6e-08			-19.7696	0		-19.7266	6.74e-06			-19.7696	0		-19.7266	0.00035638			-19.7696	0		-19.7266	0.01386
	-19.7646	0		-19.7216	-0.2			-19.7646	0		-19.7216	0			-19.7646	0		-19.7216	0			-19.7646	0		-19.7216	6e-08			-19.7646	0		-19.7216	6.73e-06			-19.7646	0		-19.7216	0.0003573			-19.7646	0		-19.7216	0.01397
	-19.7596	0		-19.7166	-0.2			-19.7596	0		-19.7166	0			-19.7596	0		-19.7166	0			-19.7596	0		-19.7166	6e-08			-19.7596	0		-19.7166	6.7e-06			-19.7596	0		-19.7166	0.0003582			-19.7596	0		-19.7166	0.01407
	-19.7546	0		-19.7116	-0.2			-19.7546	0		-19.7116	0			-19.7546	0		-19.7116	0			-19.7546	0		-19.7116	6e-08			-19.7546	0		-19.7116	6.71e-06			-19.7546	0		-19.7116	0.00035966			-19.7546	0		-19.7116	0.0142
	-19.7496	0		-19.7066	-0.2			-19.7496	0		-19.7066	0			-19.7496	0		-19.7066	0			-19.7496	0		-19.7066	6e-08			-19.7496	0		-19.7066	6.67e-06			-19.7496	0		-19.7066	0.00036154			-19.7496	0		-19.7066	0.01434
	-19.7446	0		-19.7016	-0.2			-19.7446	0		-19.7016	0			-19.7446	0		-19.7016	0			-19.7446	0		-19.7016	6e-08			-19.7446	0		-19.7016	6.64e-06			-19.7446	0		-19.7016	0.00036328			-19.7446	0		-19.7016	0.01447
	-19.7396	0		-19.6966	-0.2			-19.7396	0		-19.6966	0			-19.7396	0		-19.6966	0			-19.7396	0		-19.6966	6e-08			-19.7396	0		-19.6966	6.67e-06			-19.7396	0		-19.6966	0.0003656			-19.7396	0		-19.6966	0.01465
	-19.7346	0		-19.6916	-0.2			-19.7346	0		-19.6916	0			-19.7346	0		-19.6916	0			-19.7346	0		-19.6916	7e-08			-19.7346	0		-19.6916	6.78e-06			-19.7346	0		-19.6916	0.00037428			-19.7346	0		-19.6916	0.01517
	-19.7296	0		-19.6866	-0.2			-19.7296	0		-19.6866	0			-19.7296	0		-19.6866	0			-19.7296	0		-19.6866	8e-08			-19.7296	0		-19.6866	7.04e-06			-19.7296	0		-19.6866	0.00039083			-19.7296	0		-19.6866	0.01611
	-19.7246	0		-19.6816	-0.2			-19.7246	0		-19.6816	0			-19.7246	0		-19.6816	0			-19.7246	0		-19.6816	8e-08			-19.7246	0		-19.6816	7.18e-06			-19.7246	0		-19.6816	0.00040372			-19.7246	0		-19.6816	0.01688
	-19.7196	0		-19.6766	-0.2			-19.7196	0		-19.6766	0			-19.7196	0		-19.6766	0			-19.7196	0		-19.6766	8e-08			-19.7196	0		-19.6766	7.36e-06			-19.7196	0		-19.6766	0.00042094			-19.7196	0		-19.6766	0.01793
	-19.7146	0		-19.6716	-0.2			-19.7146	0		-19.6716	0			-19.7146	0		-19.6716	0			-19.7146	0		-19.6716	8e-08			-19.7146	0		-19.6716	7.51e-06			-19.7146	0		-19.6716	0.00043191			-19.7146	0		-19.6716	0.01862
	-19.7096	0		-19.6666	-0.2			-19.7096	0		-19.6666	0			-19.7096	0		-19.6666	0			-19.7096	0		-19.6666	8e-08			-19.7096	0		-19.6666	7.68e-06			-19.7096	0		-19.6666	0.00044998			-19.7096	0		-19.6666	0.01964
	-19.7046	0		-19.6616	-0.2			-19.7046	0		-19.6616	0			-19.7046	0		-19.6616	0			-19.7046	0		-19.6616	8e-08			-19.7046	0		-19.6616	7.87e-06			-19.7046	0		-19.6616	0.00046505			-19.7046	0		-19.6616	0.02053
	-19.6996	0		-19.6566	-0.2			-19.6996	0		-19.6566	0			-19.6996	0		-19.6566	0			-19.6996	0		-19.6566	8e-08			-19.6996	0		-19.6566	8.27e-06			-19.6996	0		-19.6566	0.00049406			-19.6996	0		-19.6566	0.0226
	-19.6946	0		-19.6516	-0.2			-19.6946	0		-19.6516	0			-19.6946	0		-19.6516	0			-19.6946	0		-19.6516	8e-08			-19.6946	0		-19.6516	7.88e-06			-19.6946	0		-19.6516	0.00047499			-19.6946	0		-19.6516	0.0211
	-19.6896	0		-19.6466	-0.2			-19.6896	0		-19.6466	0			-19.6896	0		-19.6466	0			-19.6896	0		-19.6466	8e-08			-19.6896	0		-19.6466	7.73e-06			-19.6896	0		-19.6466	0.00046209			-19.6896	0		-19.6466	0.02041
	-19.6846	4.642e-05		-19.6416	-0.2			-19.6846	4.8e-07		-19.6416	0			-19.6846	0		-19.6416	0			-19.6846	0		-19.6416	8e-08			-19.6846	0		-19.6416	7.52e-06			-19.6846	0		-19.6416	0.0004469			-19.6846	2e-08		-19.6416	0.01962
	-19.6796	0.00012258		-19.6366	-0.2			-19.6796	1.3e-06		-19.6366	0			-19.6796	0		-19.6366	0			-19.6796	0		-19.6366	7e-08			-19.6796	0		-19.6366	7.24e-06			-19.6796	0		-19.6366	0.0004316			-19.6796	8e-08		-19.6366	0.0189
	-19.6746	0.00019833		-19.6316	-0.2			-19.6746	2.07e-06		-19.6316	0			-19.6746	0		-19.6316	0			-19.6746	0		-19.6316	7e-08			-19.6746	0		-19.6316	6.98e-06			-19.6746	0		-19.6316	0.00041596			-19.6746	1.2e-07		-19.6316	0.0182
	-19.6696	0.00027357		-19.6266	-0.2			-19.6696	2.87e-06		-19.6266	0			-19.6696	0		-19.6266	0			-19.6696	0		-19.6266	7e-08			-19.6696	0		-19.6266	6.78e-06			-19.6696	0		-19.6266	0.00040269			-19.6696	2e-07		-19.6266	0.01761
	-19.6646	0.00036098		-19.6216	-0.2			-19.6646	3.85e-06		-19.6216	0			-19.6646	2e-08		-19.6216	0			-19.6646	0		-19.6216	7e-08			-19.6646	0		-19.6216	6.75e-06			-19.6646	0		-19.6216	0.0004022			-19.6646	3.2e-07		-19.6216	0.01764
	-19.6596	0.0006211		-19.6166	-0.2			-19.6596	7.69e-06		-19.6166	0			-19.6596	5e-08		-19.6166	0			-19.6596	0		-19.6166	8e-08			-19.6596	0		-19.6166	6.9e-06			-19.6596	0		-19.6166	0.00041324			-19.6596	9.3e-07		-19.6166	0.01841
	-19.6546	0.00088676		-19.6116	-0.2			-19.6546	1.16e-05		-19.6116	0			-19.6546	1.3e-07		-19.6116	0			-19.6546	0		-19.6116	8e-08			-19.6546	0		-19.6116	7.04e-06			-19.6546	2e-08		-19.6116	0.00042607			-19.6546	1.63e-06		-19.6116	0.01924
	-19.6496	0.00115		-19.6066	-0.2			-19.6496	1.546e-05		-19.6066	0			-19.6496	1.8e-07		-19.6066	0			-19.6496	0		-19.6066	6e-08			-19.6496	0		-19.6066	6.15e-06			-19.6496	2e-08		-19.6066	0.00037509			-19.6496	2.29e-06		-19.6066	0.01711
	-19.6446	0.00141		-19.6016	-0.2			-19.6446	1.93e-05		-19.6016	0			-19.6446	2.5e-07		-19.6016	0			-19.6446	0		-19.6016	6e-08			-19.6446	0		-19.6016	5.69e-06			-19.6446	3e-08		-19.6016	0.00034848			-19.6446	2.97e-06		-19.6016	0.01587
	-19.6396	0.00168		-19.5966	-0.2			-19.6396	2.312e-05		-19.5966	0			-19.6396	2.9e-07		-19.5966	0			-19.6396	0		-19.5966	6e-08			-19.6396	0		-19.5966	5.31e-06			-19.6396	4e-08		-19.5966	0.0003232			-19.6396	3.6e-06		-19.5966	0.01462
	-19.6346	0.00215		-19.5916	-0.2			-19.6346	2.951e-05		-19.5916	0			-19.6346	3.4e-07		-19.5916	0			-19.6346	0		-19.5916	4e-08			-19.6346	0		-19.5916	4e-06			-19.6346	4e-08		-19.5916	0.00023481			-19.6346	4.38e-06		-19.5916	0.01011
	-19.6296	0.00266		-19.5866	-0.19999			-19.6296	3.633e-05		-19.5866	0			-19.6296	4.3e-07		-19.5866	0			-19.6296	0		-19.5866	4e-08			-19.6296	0		-19.5866	3.73e-06			-19.6296	5e-08		-19.5866	0.00021978			-19.6296	5.23e-06		-19.5866	0.00943
	-19.6246	0.00317		-19.5816	-0.19998			-19.6246	4.307e-05		-19.5816	4e-08			-19.6246	5e-07		-19.5816	0			-19.6246	0		-19.5816	4e-08			-19.6246	0		-19.5816	3.51e-06			-19.6246	6e-08		-19.5816	0.00020743			-19.6246	6.06e-06		-19.5816	0.00884
	-19.6196	0.00368		-19.5766	-0.19997			-19.6196	4.982e-05		-19.5766	1e-07			-19.6196	5.6e-07		-19.5766	0			-19.6196	0		-19.5766	4e-08			-19.6196	0		-19.5766	3.32e-06			-19.6196	7e-08		-19.5766	0.00019864			-19.6196	6.85e-06		-19.5766	0.00839
	-19.6146	0.00418		-19.5716	-0.19995			-19.6146	5.655e-05		-19.5716	1.6e-07			-19.6146	6.3e-07		-19.5716	0			-19.6146	0		-19.5716	4e-08			-19.6146	0		-19.5716	3.16e-06			-19.6146	9e-08		-19.5716	0.00019335			-19.6146	7.67e-06		-19.5716	0.00812
	-19.6096	0.00468		-19.5666	-0.19994			-19.6096	6.319e-05		-19.5666	2.2e-07			-19.6096	7.1e-07		-19.5666	0			-19.6096	0		-19.5666	4e-08			-19.6096	0		-19.5666	3.12e-06			-19.6096	1.2e-07		-19.5666	0.00019395			-19.6096	8.48e-06		-19.5666	0.00803
	-19.6046	0.00519		-19.5616	-0.19992			-19.6046	7.042e-05		-19.5616	2.8e-07			-19.6046	8.1e-07		-19.5616	0			-19.6046	0		-19.5616	4e-08			-19.6046	0		-19.5616	3.08e-06			-19.6046	1.3e-07		-19.5616	0.00019475			-19.6046	9.54e-06		-19.5616	0.00795
	-19.5996	0.00573		-19.5566	-0.1999			-19.5996	7.802e-05		-19.5566	3.4e-07			-19.5996	8.8e-07		-19.5566	0			-19.5996	0		-19.5566	4e-08			-19.5996	0		-19.5566	3.04e-06			-19.5996	1.3e-07		-19.5566	0.00019557			-19.5996	1.071e-05		-19.5566	0.00786
	-19.5946	0.00588		-19.5516	-0.19989			-19.5946	7.952e-05		-19.5516	3.8e-07			-19.5946	8.8e-07		-19.5516	0			-19.5946	0		-19.5516	4e-08			-19.5946	0		-19.5516	2.97e-06			-19.5946	1.3e-07		-19.5516	0.00019657			-19.5946	1.051e-05		-19.5516	0.00778
	-19.5896	0.00595		-19.5466	-0.19988			-19.5896	7.976e-05		-19.5466	4.2e-07			-19.5896	8.2e-07		-19.5466	0			-19.5896	0		-19.5466	4e-08			-19.5896	0		-19.5466	2.95e-06			-19.5896	1.4e-07		-19.5466	0.00019765			-19.5896	1.01e-05		-19.5466	0.00769
	-19.5846	0.00602		-19.5416	-0.19986			-19.5846	8.002e-05		-19.5416	4.6e-07			-19.5846	7.8e-07		-19.5416	0			-19.5846	0		-19.5416	4e-08			-19.5846	0		-19.5416	2.93e-06			-19.5846	1.2e-07		-19.5416	0.00019876			-19.5846	9.65e-06		-19.5416	0.0076
	-19.5796	0.00609		-19.5366	-0.19985			-19.5796	8.047e-05		-19.5366	5e-07			-19.5796	7.2e-07		-19.5366	0			-19.5796	0		-19.5366	4e-08			-19.5796	0		-19.5366	2.85e-06			-19.5796	1e-07		-19.5366	0.00019999			-19.5796	9.26e-06		-19.5366	0.00751
	-19.5746	0.00627		-19.5316	-0.19984			-19.5746	8.251e-05		-19.5316	5.7e-07			-19.5746	7.4e-07		-19.5316	0			-19.5746	0		-19.5316	4e-08			-19.5746	0		-19.5316	2.81e-06			-19.5746	9e-08		-19.5316	0.0002013			-19.5746	9.26e-06		-19.5316	0.00742
	-19.5696	0.00668		-19.5266	-0.19982			-19.5696	8.847e-05		-19.5266	6.2e-07			-19.5696	8e-07		-19.5266	0			-19.5696	0		-19.5266	4e-08			-19.5696	0		-19.5266	2.81e-06			-19.5696	9e-08		-19.5266	0.00020489			-19.5696	9.91e-06		-19.5266	0.00736
	-19.5646	0.00715		-19.5216	-0.19982			-19.5646	9.709e-05		-19.5216	6.4e-07			-19.5646	9.1e-07		-19.5216	0			-19.5646	0		-19.5216	4e-08			-19.5646	0		-19.5216	2.81e-06			-19.5646	1.1e-07		-19.5216	0.00021084			-19.5646	1.128e-05		-19.5216	0.00731
	-19.5596	0.00739		-19.5166	-0.19982			-19.5596	0.00010267		-19.5166	6.6e-07			-19.5596	1e-06		-19.5166	0			-19.5596	0		-19.5166	4e-08			-19.5596	0		-19.5166	3.11e-06			-19.5596	1.3e-07		-19.5166	0.00023873			-19.5596	1.25e-05		-19.5166	0.00771
	-19.5546	0.00763		-19.5116	-0.19979			-19.5546	0.00010827		-19.5116	7.2e-07			-19.5546	1.1e-06		-19.5116	0			-19.5546	0		-19.5116	6e-08			-19.5546	0		-19.5116	3.44e-06			-19.5546	1.5e-07		-19.5116	0.00026583			-19.5546	1.371e-05		-19.5116	0.0081
	-19.5496	0.00802		-19.5066	-0.19977			-19.5496	0.00011631		-19.5066	8e-07			-19.5496	1.21e-06		-19.5066	0			-19.5496	0		-19.5066	8e-08			-19.5496	0		-19.5066	4.28e-06			-19.5496	1.7e-07		-19.5066	0.00032775			-19.5496	1.51e-05		-19.5066	0.00925
	-19.5446	0.00868		-19.5016	-0.19975			-19.5446	0.00012829		-19.5016	9.2e-07			-19.5446	1.41e-06		-19.5016	0			-19.5446	0		-19.5016	8e-08			-19.5446	0		-19.5016	5.04e-06			-19.5446	2e-07		-19.5016	0.00038552			-19.5446	1.678e-05		-19.5016	0.01033
	-19.5396	0.00932		-19.4966	-0.19973			-19.5396	0.00014017		-19.4966	1e-06			-19.5396	1.55e-06		-19.4966	0			-19.5396	0		-19.4966	8e-08			-19.5396	0		-19.4966	5.64e-06			-19.5396	2.5e-07		-19.4966	0.00043124			-19.5396	1.844e-05		-19.4966	0.01109
	-19.5346	0.00993		-19.4916	-0.19972			-19.5346	0.00015143		-19.4916	1.06e-06			-19.5346	1.69e-06		-19.4916	0			-19.5346	0		-19.4916	1e-07			-19.5346	0		-19.4916	6.2e-06			-19.5346	2.6e-07		-19.4916	0.00047239			-19.5346	1.997e-05		-19.4916	0.01178
	-19.5296	0.01053		-19.4866	-0.19974			-19.5296	0.00016271		-19.4866	9.6e-07			-19.5296	1.84e-06		-19.4866	0			-19.5296	0		-19.4866	1e-07			-19.5296	0		-19.4866	6.05e-06			-19.5296	2.8e-07		-19.4866	0.00046869			-19.5296	2.151e-05		-19.4866	0.01175
	-19.5246	0.01152		-19.4816	-0.19977			-19.5246	0.00018097		-19.4816	9e-07			-19.5246	2.12e-06		-19.4816	0			-19.5246	0		-19.4816	1e-07			-19.5246	0		-19.4816	6.32e-06			-19.5246	3.2e-07		-19.4816	0.00047188			-19.5246	2.395e-05		-19.4816	0.01179
	-19.5196	0.01376		-19.4766	-0.1997			-19.5196	0.00022741		-19.4766	1.3e-06			-19.5196	2.98e-06		-19.4766	0			-19.5196	2e-08		-19.4766	3.3e-07			-19.5196	0		-19.4766	1.191e-05			-19.5196	4.6e-07		-19.4766	0.00056671			-19.5196	3.212e-05		-19.4766	0.01277
	-19.5146	0.01592		-19.4716	-0.19962			-19.5146	0.00027264		-19.4716	1.72e-06			-19.5146	3.8e-06		-19.4716	0			-19.5146	4e-08		-19.4716	5.9e-07			-19.5146	0		-19.4716	1.677e-05			-19.5146	6.5e-07		-19.4716	0.00060413			-19.5146	4.019e-05		-19.4716	0.01276
	-19.5096	0.01835		-19.4666	-0.19954			-19.5096	0.00032257		-19.4666	2.14e-06			-19.5096	4.82e-06		-19.4666	0			-19.5096	4e-08		-19.4666	8.2e-07			-19.5096	0		-19.4666	2.174e-05			-19.5096	8.2e-07		-19.4666	0.00063669			-19.5096	4.919e-05		-19.4666	0.01232
	-19.5046	0.02161		-19.4616	-0.19945			-19.5046	0.00038623		-19.4616	2.59e-06			-19.5046	5.79e-06		-19.4616	1e-08			-19.5046	7e-08		-19.4616	1.03e-06			-19.5046	1e-08		-19.4616	2.666e-05			-19.5046	1.02e-06		-19.4616	0.00067086			-19.5046	5.999e-05		-19.4616	0.01185
	-19.4996	0.02326		-19.4566	-0.19937			-19.4996	0.00042056		-19.4566	3.08e-06			-19.4996	6.44e-06		-19.4566	1e-08			-19.4996	9e-08		-19.4566	1.25e-06			-19.4996	2e-08		-19.4566	3.15e-05			-19.4996	1.15e-06		-19.4566	0.00070616			-19.4996	6.59e-05		-19.4566	0.01138
	-19.4946	0.02495		-19.4516	-0.19929			-19.4946	0.0004564		-19.4516	3.49e-06			-19.4946	7.08e-06		-19.4516	1e-08			-19.4946	1e-07		-19.4516	1.48e-06			-19.4946	2e-08		-19.4516	3.629e-05			-19.4946	1.3e-06		-19.4516	0.00074283			-19.4946	7.21e-05		-19.4516	0.01091
	-19.4896	0.02641		-19.4466	-0.1992			-19.4896	0.00048948		-19.4466	3.96e-06			-19.4896	7.62e-06		-19.4466	2e-08			-19.4896	1.1e-07		-19.4466	1.73e-06			-19.4896	2e-08		-19.4466	4.138e-05			-19.4896	1.4e-06		-19.4466	0.00079201			-19.4896	7.835e-05		-19.4466	0.01072
	-19.4846	0.02752		-19.4416	-0.19911			-19.4846	0.00051642		-19.4416	4.38e-06			-19.4846	8.24e-06		-19.4416	2e-08			-19.4846	1.2e-07		-19.4416	1.93e-06			-19.4846	2e-08		-19.4416	4.64e-05			-19.4846	1.54e-06		-19.4416	0.00084489			-19.4846	8.402e-05		-19.4416	0.01059
	-19.4796	0.02867		-19.4366	-0.19902			-19.4796	0.00054388		-19.4366	4.85e-06			-19.4796	8.81e-06		-19.4366	2e-08			-19.4796	1.5e-07		-19.4366	2.13e-06			-19.4796	2e-08		-19.4366	5.137e-05			-19.4796	1.66e-06		-19.4366	0.00089867			-19.4796	8.985e-05		-19.4366	0.01046
	-19.4746	0.02996		-19.4316	-0.19892			-19.4746	0.0005745		-19.4316	5.31e-06			-19.4746	9.46e-06		-19.4316	3e-08			-19.4746	1.6e-07		-19.4316	2.35e-06			-19.4746	2e-08		-19.4316	5.703e-05			-19.4746	1.8e-06		-19.4316	0.0009883			-19.4746	9.629e-05		-19.4316	0.01123
	-19.4696	0.03354		-19.4266	-0.19849			-19.4696	0.00065269		-19.4266	7.3e-06			-19.4696	1.111e-05		-19.4266	6e-08			-19.4696	2e-07		-19.4266	2.82e-06			-19.4696	2e-08		-19.4266	6.83e-05			-19.4696	2.15e-06		-19.4266	0.00124			-19.4696	0.00011308		-19.4266	0.01436
	-19.4646	0.04762		-19.4216	-0.19832			-19.4646	0.00094667		-19.4216	8.1e-06			-19.4646	1.705e-05		-19.4216	7e-08			-19.4646	3.2e-07		-19.4216	3.37e-06			-19.4646	3e-08		-19.4216	8.368e-05			-19.4646	3.41e-06		-19.4216	0.00152			-19.4646	0.00017532		-19.4216	0.01744
	-19.4596	0.02688		-19.4166	-0.1992			-19.4596	0.00051309		-19.4166	4.39e-06			-19.4596	7.53e-06		-19.4166	4e-08			-19.4596	1e-07		-19.4166	4.34e-06			-19.4596	2e-08		-19.4166	0.00010863			-19.4596	1.4e-06		-19.4166	0.0019			-19.4596	8.305e-05		-19.4166	0.02027
	-19.4546	0.02862		-19.4116	-0.19916			-19.4546	0.00055486		-19.4116	4.36e-06			-19.4546	7.94e-06		-19.4116	5e-08			-19.4546	1.2e-07		-19.4116	4.51e-06			-19.4546	2e-08		-19.4116	0.00011547			-19.4546	1.5e-06		-19.4116	0.00212			-19.4546	8.892e-05		-19.4116	0.02334
	-19.4496	0.02985		-19.4066	-0.1993			-19.4496	0.00058564		-19.4066	3.53e-06			-19.4496	8.26e-06		-19.4066	6e-08			-19.4496	1.3e-07		-19.4066	4.46e-06			-19.4496	2e-08		-19.4066	0.00011667			-19.4496	1.54e-06		-19.4066	0.00217			-19.4496	9.316e-05		-19.4066	0.02388
	-19.4446	0.03064		-19.4016	-0.19949			-19.4446	0.00060639		-19.4016	2.71e-06			-19.4446	8.43e-06		-19.4016	7e-08			-19.4446	1.3e-07		-19.4016	4.75e-06			-19.4446	2e-08		-19.4016	0.00012367			-19.4446	1.57e-06		-19.4016	0.00226			-19.4446	9.584e-05		-19.4016	0.02416
	-19.4396	0.03189		-19.3966	-0.1995			-19.4396	0.00063618		-19.3966	2.69e-06			-19.4396	8.73e-06		-19.3966	8e-08			-19.4396	1.3e-07		-19.3966	5.21e-06			-19.4396	2e-08		-19.3966	0.00013474			-19.4396	1.59e-06		-19.3966	0.00245			-19.4396	9.916e-05		-19.3966	0.02599
	-19.4346	0.03354		-19.3916	-0.1995			-19.4346	0.00067509		-19.3916	2.67e-06			-19.4346	8.99e-06		-19.3916	8e-08			-19.4346	1.4e-07		-19.3916	5.62e-06			-19.4346	2e-08		-19.3916	0.00014621			-19.4346	1.66e-06		-19.3916	0.00264			-19.4346	0.0001046		-19.3916	0.02785
	-19.4296	0.03334		-19.3866	-0.19951			-19.4296	0.00067311		-19.3866	2.65e-06			-19.4296	8.97e-06		-19.3866	1e-07			-19.4296	1.5e-07		-19.3866	6.12e-06			-19.4296	2e-08		-19.3866	0.00015782			-19.4296	1.7e-06		-19.3866	0.00284			-19.4296	0.00010563		-19.3866	0.02976
	-19.4246	0.03178		-19.3816	-0.19904			-19.4246	0.00064993		-19.3816	5.38e-06			-19.4246	9.68e-06		-19.3816	4.8e-07			-19.4246	1.6e-07		-19.3816	1.455e-05			-19.4246	2e-08		-19.3816	0.00029457			-19.4246	1.89e-06		-19.3816	0.00424			-19.4246	0.00010849		-19.3816	0.03831
	-19.4196	0.03418		-19.3766	-0.19749			-19.4196	0.00071725		-19.3766	1.452e-05			-19.4196	1.136e-05		-19.3766	1.37e-06			-19.4196	2.3e-07		-19.3766	3.751e-05			-19.4196	4e-08		-19.3766	0.00066506			-19.4196	2.23e-06		-19.3766	0.00788			-19.4196	0.00012217		-19.3766	0.05991
	-19.4146	0.04247		-19.3716	-0.19798			-19.4146	0.00094578		-19.3716	1.132e-05			-19.4146	1.413e-05		-19.3716	2.22e-06			-19.4146	2.9e-07		-19.3716	6.048e-05			-19.4146	4e-08		-19.3716	0.00103			-19.4146	2.69e-06		-19.3716	0.01135			-19.4146	0.00014548		-19.3716	0.07771
	-19.4096	0.04092		-19.3666	-0.19814			-19.4096	0.00090314		-19.3666	1.041e-05			-19.4096	1.512e-05		-19.3666	3.15e-06			-19.4096	3.2e-07		-19.3666	8.499e-05			-19.4096	4e-08		-19.3666	0.00143			-19.4096	3.04e-06		-19.3666	0.01519			-19.4096	0.00015448		-19.3666	0.09755
	-19.4046	0.04376		-19.3616	-0.1982			-19.4046	0.00097998		-19.3616	1.018e-05			-19.4046	1.693e-05		-19.3616	5.5e-06			-19.4046	3.8e-07		-19.3616	0.00013918			-19.4046	5e-08		-19.3616	0.00225			-19.4046	3.45e-06		-19.3616	0.02255			-19.4046	0.00016984		-19.3616	0.13206
	-19.3996	0.04657		-19.3566	-0.1985			-19.3996	0.00106		-19.3566	8.95e-06			-19.3996	1.873e-05		-19.3566	1.462e-05			-19.3996	4.2e-07		-19.3566	0.00033893			-19.3996	5e-08		-19.3566	0.00514			-19.3996	3.84e-06		-19.3566	0.047			-19.3996	0.00018498		-19.3566	0.23466
	-19.3946	0.04887		-19.3516	-0.19864			-19.3946	0.00112		-19.3516	8.72e-06			-19.3946	2.04e-05		-19.3516	2.351e-05			-19.3946	4.8e-07		-19.3516	0.00053486			-19.3946	6e-08		-19.3516	0.00798			-19.3946	4.2e-06		-19.3516	0.07118			-19.3946	0.00019866		-19.3516	0.33682
	-19.3896	0.05085		-19.3466	-0.1987			-19.3896	0.00118		-19.3466	8.9e-06			-19.3896	2.196e-05		-19.3466	3.223e-05			-19.3896	5e-07		-19.3466	0.00072724			-19.3896	6e-08		-19.3466	0.01078			-19.3896	4.51e-06		-19.3466	0.09512			-19.3896	0.00021105		-19.3466	0.43873
	-19.3846	0.05224		-19.3416	-0.19875			-19.3846	0.00123		-19.3416	9.17e-06			-19.3846	2.328e-05		-19.3416	4.502e-05			-19.3846	5.3e-07		-19.3416	0.001			-19.3846	7e-08		-19.3416	0.01465			-19.3846	4.82e-06		-19.3416	0.12691			-19.3846	0.00022107		-19.3416	0.5682
	-19.3796	0.05251		-19.3366	-0.19691			-19.3796	0.00125		-19.3366	2.127e-05			-19.3796	2.448e-05		-19.3366	6.527e-05			-19.3796	5.4e-07		-19.3366	0.00143			-19.3796	7e-08		-19.3366	0.02059			-19.3796	5.13e-06		-19.3366	0.1743			-19.3796	0.00022965		-19.3366	0.75251
	-19.3746	0.05298		-19.3316	-0.19605			-19.3746	0.00128		-19.3316	2.772e-05			-19.3746	2.569e-05		-19.3316	8.533e-05			-19.3746	6.1e-07		-19.3316	0.00186			-19.3746	7e-08		-19.3316	0.0265			-19.3746	5.37e-06		-19.3316	0.22173			-19.3746	0.00023873		-19.3316	0.93982
	-19.3696	0.06279		-19.3266	-0.19577			-19.3696	0.00155		-19.3266	3.078e-05			-19.3696	3.296e-05		-19.3266	0.00010502			-19.3696	7.9e-07		-19.3266	0.00228			-19.3696	1.2e-07		-19.3266	0.03237			-19.3696	7.04e-06		-19.3266	0.26884			-19.3696	0.00030088		-19.3266	1.12591
	-19.3646	0.05947		-19.3216	-0.19633			-19.3646	0.00145		-19.3216	2.838e-05			-19.3646	2.978e-05		-19.3216	0.00012648			-19.3646	7.3e-07		-19.3216	0.00275			-19.3646	1e-07		-19.3216	0.03907			-19.3646	6.38e-06		-19.3216	0.32453			-19.3646	0.0002812		-19.3216	1.355
	-19.3596	0.05939		-19.3166	-0.19825			-19.3596	0.00151		-19.3166	1.641e-05			-19.3596	3.341e-05		-19.3166	0.00014791			-19.3596	9.6e-07		-19.3166	0.00323			-19.3596	2.2e-07		-19.3166	0.04587			-19.3596	7.49e-06		-19.3166	0.38126			-19.3596	0.00030209		-19.3166	1.58968
	-19.3546	0.07242		-19.3116	-0.19826			-19.3546	0.00191		-19.3116	1.72e-05			-19.3546	4.619e-05		-19.3116	0.00016552			-19.3546	1.4e-06		-19.3116	0.00361			-19.3546	3.9e-07		-19.3116	0.05122			-19.3546	1.055e-05		-19.3116	0.42492			-19.3546	0.00039749		-19.3116	1.76923
	-19.3496	0.08524		-19.3066	-0.19689			-19.3496	0.00229		-19.3066	3.256e-05			-19.3496	5.673e-05		-19.3066	0.00028794			-19.3496	1.73e-06		-19.3066	0.00623			-19.3496	5.1e-07		-19.3066	0.08951			-19.3496	1.291e-05		-19.3066	0.76368			-19.3496	0.00047509		-19.3066	3.25884
	-19.3446	0.09192		-19.3016	-0.19723			-19.3446	0.00252		-19.3016	2.419e-05			-19.3446	6.351e-05		-19.3016	0.00020902			-19.3446	2.01e-06		-19.3016	0.00459			-19.3446	5.7e-07		-19.3016	0.06488			-19.3446	1.428e-05		-19.3016	0.53578			-19.3446	0.00051959		-19.3016	2.23789
	-19.3396	0.09769		-19.2966	-0.19727			-19.3396	0.00273		-19.2966	2.372e-05			-19.3396	6.997e-05		-19.2966	0.00022054			-19.3396	2.21e-06		-19.2966	0.00484			-19.3396	6.5e-07		-19.2966	0.06754			-19.3396	1.57e-05		-19.2966	0.54952			-19.3396	0.0005608		-19.2966	2.25894
	-19.3346	0.10246		-19.2916	-0.19582			-19.3346	0.00291		-19.2916	3.43e-05			-19.3346	7.534e-05		-19.2916	0.00024179			-19.3346	2.44e-06		-19.2916	0.00528			-19.3346	7.3e-07		-19.2916	0.07331			-19.3346	1.688e-05		-19.2916	0.59301			-19.3346	0.00059577		-19.2916	2.43276
	-19.3296	0.10499		-19.2866	-0.1914			-19.3296	0.00301		-19.2866	6.599e-05			-19.3296	7.794e-05		-19.2866	0.00026009			-19.3296	2.55e-06		-19.2866	0.0057			-19.3296	7.9e-07		-19.2866	0.07934			-19.3296	1.753e-05		-19.2866	0.64695			-19.3296	0.00061465		-19.2866	2.72304
	-19.3246	0.11411		-19.2816	-0.1912			-19.3246	0.0033		-19.2816	6.798e-05			-19.3246	8.35e-05		-19.2816	0.00026224			-19.3246	2.73e-06		-19.2816	0.00578			-19.3246	8.6e-07		-19.2816	0.08113			-19.3246	1.901e-05		-19.2816	0.67041			-19.3246	0.00067048		-19.2816	2.91385
	-19.3196	0.10639		-19.2766	-0.19328			-19.3196	0.00311		-19.2766	5.37e-05			-19.3196	8.513e-05		-19.2766	0.00026601			-19.3196	2.84e-06		-19.2766	0.00583			-19.3196	9e-07		-19.2766	0.0813			-19.3196	2.014e-05		-19.2766	0.66644			-19.3196	0.00068464		-19.2766	2.86007
	-19.3146	0.09864		-19.2716	-0.19583			-19.3146	0.00294		-19.2716	3.592e-05			-19.3146	7.015e-05		-19.2716	0.00027268			-19.3146	2.26e-06		-19.2716	0.0059			-19.3146	6.6e-07		-19.2716	0.08021			-19.3146	1.65e-05		-19.2716	0.63054			-19.3146	0.00060716		-19.2716	2.47881
	-19.3096	0.07852		-19.2666	-0.19593			-19.3096	0.00229		-19.2666	3.573e-05			-19.3096	5.706e-05		-19.2666	0.00028235			-19.3096	1.79e-06		-19.2666	0.00611			-19.3096	5.4e-07		-19.2666	0.08264			-19.3096	1.389e-05		-19.2666	0.64665			-19.3096	0.00050254		-19.2666	2.53011
	-19.3046	0.07628		-19.2616	-0.19607			-19.3046	0.00222		-19.2616	3.514e-05			-19.3046	5.522e-05		-19.2616	0.00029002			-19.3046	1.73e-06		-19.2616	0.00627			-19.3046	5.1e-07		-19.2616	0.0847			-19.3046	1.35e-05		-19.2616	0.66068			-19.3046	0.00048878		-19.2616	2.58098
	-19.2996	0.0747		-19.2566	-0.19612			-19.2996	0.00218		-19.2566	3.528e-05			-19.2996	5.36e-05		-19.2566	0.00029231			-19.2996	1.67e-06		-19.2566	0.00634			-19.2996	4.8e-07		-19.2566	0.08577			-19.2996	1.312e-05		-19.2566	0.66968			-19.2996	0.00047771		-19.2566	2.63546
	-19.2946	0.07266		-19.2516	-0.19616			-19.2946	0.00212		-19.2516	3.621e-05			-19.2946	5.194e-05		-19.2516	0.00028895			-19.2946	1.59e-06		-19.2516	0.00619			-19.2946	4.7e-07		-19.2516	0.08367			-19.2946	1.272e-05		-19.2516	0.65319			-19.2946	0.00046621		-19.2516	2.601
	-19.2896	0.07033		-19.2466	-0.19603			-19.2896	0.00206		-19.2466	3.757e-05			-19.2896	5.009e-05		-19.2466	0.00028394			-19.2896	1.55e-06		-19.2466	0.00608			-19.2896	4.5e-07		-19.2466	0.08225			-19.2896	1.225e-05		-19.2466	0.64395			-19.2896	0.00045221		-19.2466	2.61363
	-19.2846	0.06806		-19.2416	-0.19589			-19.2846	0.002		-19.2416	3.913e-05			-19.2846	4.834e-05		-19.2416	0.00028225			-19.2846	1.47e-06		-19.2416	0.00605			-19.2846	4.2e-07		-19.2416	0.08237			-19.2846	1.182e-05		-19.2416	0.64928			-19.2846	0.00043858		-19.2416	2.70075
	-19.2796	0.06484		-19.2366	-0.19571			-19.2796	0.00192		-19.2366	4.087e-05			-19.2796	4.639e-05		-19.2366	0.00028102			-19.2796	1.4e-06		-19.2366	0.00604			-19.2796	4e-07		-19.2366	0.08265			-19.2796	1.135e-05		-19.2366	0.65615			-19.2796	0.00042214		-19.2366	2.79644
	-19.2746	0.06293		-19.2316	-0.19543			-19.2746	0.00187		-19.2316	4.321e-05			-19.2746	4.482e-05		-19.2316	0.00027914			-19.2746	1.37e-06		-19.2316	0.00602			-19.2746	3.8e-07		-19.2316	0.08272			-19.2746	1.096e-05		-19.2316	0.66138			-19.2746	0.00041049		-19.2316	2.89623
	-19.2696	0.06144		-19.2266	-0.19525			-19.2696	0.00183		-19.2266	4.481e-05			-19.2696	4.353e-05		-19.2266	0.0002773			-19.2696	1.33e-06		-19.2266	0.00599			-19.2696	3.4e-07		-19.2266	0.08275			-19.2696	1.069e-05		-19.2266	0.66551			-19.2696	0.00040135		-19.2266	2.97705
	-19.2646	0.06716		-19.2216	-0.19541			-19.2646	0.0021		-19.2216	4.438e-05			-19.2646	5.57e-05		-19.2216	0.00027541			-19.2646	2.01e-06		-19.2216	0.00596			-19.2646	6.4e-07		-19.2216	0.08256			-19.2646	1.411e-05		-19.2216	0.66574			-19.2646	0.00047393		-19.2216	2.99606
	-19.2596	0.07823		-19.2166	-0.19554			-19.2596	0.00261		-19.2166	4.422e-05			-19.2596	7.908e-05		-19.2166	0.00027859			-19.2596	3.27e-06		-19.2166	0.006			-19.2596	1.16e-06		-19.2166	0.08337			-19.2596	2.063e-05		-19.2166	0.67504			-19.2596	0.00061327		-19.2166	3.13569
	-19.2546	0.0889		-19.2116	-0.19542			-19.2546	0.00309		-19.2116	4.596e-05			-19.2546	0.00010109		-19.2116	0.00034619			-19.2546	4.45e-06		-19.2116	0.00691			-19.2546	1.7e-06		-19.2116	0.09074			-19.2546	2.674e-05		-19.2116	0.70762			-19.2546	0.00074586		-19.2116	3.26149
	-19.2496	0.09902		-19.2066	-0.19535			-19.2496	0.00355		-19.2066	4.758e-05			-19.2496	0.00012173		-19.2066	0.00042694			-19.2496	5.57e-06		-19.2066	0.00807			-19.2496	2.15e-06		-19.2066	0.10014			-19.2496	3.25e-05		-19.2066	0.74923			-19.2496	0.00087055		-19.2066	3.42136
	-19.2446	0.11097		-19.2016	-0.19528			-19.2446	0.00405		-19.2016	4.934e-05			-19.2446	0.00014181		-19.2016	0.0005064			-19.2446	6.58e-06		-19.2016	0.00921			-19.2446	2.55e-06		-19.2016	0.10936			-19.2446	3.783e-05		-19.2016	0.78827			-19.2446	0.00099626		-19.2016	3.4932
	-19.2396	0.12243		-19.1966	-0.1952			-19.2396	0.00461		-19.1966	5.122e-05			-19.2396	0.00016657		-19.1966	0.00058516			-19.2396	7.82e-06		-19.1966	0.01036			-19.2396	3.05e-06		-19.1966	0.11881			-19.2396	4.432e-05		-19.1966	0.83034			-19.2396	0.00114		-19.1966	3.57478
	-19.2346	0.12504		-19.1916	-0.19511			-19.2346	0.0048		-19.1916	5.323e-05			-19.2346	0.00017937		-19.1916	0.00066302			-19.2346	8.56e-06		-19.1916	0.01152			-19.2346	3.35e-06		-19.1916	0.12856			-19.2346	4.778e-05		-19.1916	0.87555			-19.2346	0.0012		-19.1916	3.6684
	-19.2296	0.12378		-19.1866	-0.19459			-19.2296	0.00482		-19.1866	5.898e-05			-19.2296	0.00018444		-19.1866	0.00073244			-19.2296	8.91e-06		-19.1866	0.01252			-19.2296	3.51e-06		-19.1866	0.13645			-19.2296	4.934e-05		-19.1866	0.9082			-19.2296	0.00122		-19.1866	3.71686
	-19.2246	0.12894		-19.1816	-0.19337			-19.2246	0.00507		-19.1816	7.279e-05			-19.2246	0.00019555		-19.1816	0.00082584			-19.2246	9.45e-06		-19.1816	0.01401			-19.2246	3.71e-06		-19.1816	0.15052			-19.2246	5.282e-05		-19.1816	0.98392			-19.2246	0.0013		-19.1816	3.99331
	-19.2196	0.12849		-19.1766	-0.19267			-19.2196	0.00514		-19.1766	7.982e-05			-19.2196	0.00020273		-19.1766	0.00093536			-19.2196	9.9e-06		-19.1766	0.01583			-19.2196	3.89e-06		-19.1766	0.1681			-19.2196	5.567e-05		-19.1766	1.08038			-19.2196	0.00135		-19.1766	4.34992
	-19.2146	0.08467		-19.1716	-0.19199			-19.2146	0.00332		-19.1716	8.607e-05			-19.2146	0.00012433		-19.1716	0.00114			-19.2146	5.83e-06		-19.1716	0.01904			-19.2146	2.23e-06		-19.1716	0.19697			-19.2146	3.504e-05		-19.1716	1.22219			-19.2146	0.00088268		-19.1716	4.69295
	-19.2096	0.08033		-19.1666	-0.19058			-19.2096	0.00318		-19.1666	9.933e-05			-19.2096	0.00012031		-19.1666	0.00151			-19.2096	5.61e-06		-19.1666	0.02412			-19.2096	2.13e-06		-19.1666	0.23893			-19.2096	3.403e-05		-19.1666	1.40856			-19.2096	0.00085353		-19.1666	5.03395
	-19.2046	0.07615		-19.1616	-0.19023			-19.2046	0.00303		-19.1616	0.00016222			-19.2046	0.00011433		-19.1616	0.00295			-19.2046	5.28e-06		-19.1616	0.03802			-19.2046	2e-06		-19.1616	0.3123			-19.2046	3.235e-05		-19.1616	1.61957			-19.2046	0.00081291		-19.1616	5.61752
	-19.1996	0.10209		-19.1566	-0.18928			-19.1996	0.00395		-19.1566	0.00025523			-19.1996	0.0001521		-19.1566	0.00527			-19.1996	6.84e-06		-19.1566	0.06118			-19.1996	2.43e-06		-19.1566	0.42336			-19.1996	4.345e-05		-19.1566	1.75616			-19.1996	0.00108		-19.1566	5.16971
	-19.1946	0.10717		-19.1516	-0.18877			-19.1946	0.00428		-19.1516	0.00032518			-19.1946	0.00017331		-19.1516	0.00719			-19.1946	7.89e-06		-19.1516	0.08203			-19.1946	2.61e-06		-19.1516	0.54329			-19.1946	4.988e-05		-19.1516	2.09897			-19.1946	0.00118		-19.1516	5.68441
	-19.1896	0.11272		-19.1466	-0.1897			-19.1896	0.00464		-19.1466	0.00035759			-19.1896	0.00019693		-19.1466	0.00827			-19.1896	9.08e-06		-19.1466	0.09587			-19.1896	2.79e-06		-19.1466	0.62074			-19.1896	5.7e-05		-19.1466	2.24183			-19.1896	0.0013		-19.1466	5.4765
	-19.1846	0.11927		-19.1416	-0.19138			-19.1846	0.00505		-19.1416	0.00035275			-19.1846	0.00022345		-19.1416	0.00853			-19.1846	1.043e-05		-19.1416	0.09901			-19.1846	3.04e-06		-19.1416	0.63896			-19.1846	6.495e-05		-19.1416	2.27314			-19.1846	0.00143		-19.1416	5.35993
	-19.1796	0.14666		-19.1366	-0.19245			-19.1796	0.00681		-19.1366	0.00039019			-19.1796	0.0003347		-19.1366	0.0101			-19.1796	1.639e-05		-19.1366	0.11407			-19.1796	4.05e-06		-19.1366	0.70979			-19.1796	9.674e-05		-19.1366	2.38295			-19.1796	0.00195		-19.1366	5.20818
	-19.1746	0.17204		-19.1316	-0.19242			-19.1746	0.00847		-19.1316	0.00044173			-19.1746	0.0004405		-19.1316	0.0118			-19.1746	2.196e-05		-19.1316	0.13073			-19.1746	4.96e-06		-19.1316	0.78784			-19.1746	0.00012686		-19.1316	2.48642			-19.1746	0.00243		-19.1316	4.94056
	-19.1696	0.17408		-19.1266	-0.19253			-19.1696	0.00863		-19.1266	0.00048182			-19.1696	0.0004504		-19.1266	0.01322			-19.1696	2.232e-05		-19.1266	0.1447			-19.1696	4.96e-06		-19.1266	0.85171			-19.1696	0.00012938		-19.1266	2.56371			-19.1696	0.00248		-19.1266	4.61709
	-19.1646	0.17564		-19.1216	-0.19283			-19.1646	0.00876		-19.1216	0.00048926			-19.1646	0.00045816		-19.1216	0.01376			-19.1646	2.261e-05		-19.1216	0.1508			-19.1646	4.93e-06		-19.1216	0.88455			-19.1646	0.00013137		-19.1216	2.70434			-19.1646	0.00252		-19.1216	4.95394
	-19.1596	0.17715		-19.1166	-0.19336			-19.1596	0.00889		-19.1166	0.00048329			-19.1596	0.00046495		-19.1166	0.01394			-19.1596	2.277e-05		-19.1166	0.15343			-19.1596	4.85e-06		-19.1166	0.89802			-19.1596	0.00013302		-19.1166	2.80378			-19.1596	0.00256		-19.1166	5.30808
	-19.1546	0.17867		-19.1116	-0.19449			-19.1546	0.009		-19.1116	0.00038049			-19.1546	0.00047065		-19.1116	0.01152			-19.1546	2.283e-05		-19.1116	0.12334			-19.1546	4.8e-06		-19.1116	0.71853			-19.1546	0.00013442		-19.1116	2.46764			-19.1546	0.00259		-19.1116	5.51347
	-19.1496	0.1629		-19.1066	-0.19462			-19.1496	0.00811		-19.1066	0.00041456			-19.1496	0.00041706		-19.1066	0.01279			-19.1496	2.004e-05		-19.1066	0.13614			-19.1496	4.19e-06		-19.1066	0.7842			-19.1496	0.00011763		-19.1066	2.68024			-19.1496	0.0023		-19.1066	5.92949
	-19.1446	0.08465		-19.1016	-0.19392			-19.1446	0.00355		-19.1016	0.00052916			-19.1446	0.00014987		-19.1016	0.01848			-19.1446	6.52e-06		-19.1016	0.18206			-19.1446	1.71e-06		-19.1016	0.96527			-19.1446	4.246e-05		-19.1016	3.01435			-19.1446	0.00099499		-19.1016	6.38081
	-19.1396	0.07944		-19.0966	-0.19313			-19.1396	0.0033		-19.0966	0.00064571			-19.1396	0.00013832		-19.0966	0.02421			-19.1396	6.01e-06		-19.0966	0.22967			-19.1396	1.56e-06		-19.0966	1.15528			-19.1396	3.909e-05		-19.0966	3.36417			-19.1396	0.0009241		-19.0966	6.85335
	-19.1346	0.07432		-19.0916	-0.19251			-19.1346	0.00305		-19.0916	0.0007375			-19.1346	0.00012709		-19.0916	0.02858			-19.1346	5.47e-06		-19.0916	0.26858			-19.1346	1.41e-06		-19.0916	1.31984			-19.1346	3.575e-05		-19.0916	3.70582			-19.1346	0.00085469		-19.0916	7.41379
	-19.1296	0.06929		-19.0866	-0.19207			-19.1296	0.00282		-19.0866	0.00079531			-19.1296	0.00011628		-19.0866	0.03133			-19.1296	5.01e-06		-19.0866	0.29777			-19.1296	1.31e-06		-19.0866	1.46181			-19.1296	3.262e-05		-19.0866	4.16942			-19.1296	0.00078685		-19.0866	8.7363
	-19.1246	0.06435		-19.0816	-0.19169			-19.1246	0.00259		-19.0816	0.00081695			-19.1246	0.00010581		-19.0816	0.03284			-19.1246	4.52e-06		-19.0816	0.31402			-19.1246	1.21e-06		-19.0816	1.53288			-19.1246	2.955e-05		-19.0816	4.30078			-19.1246	0.0007205		-19.0816	8.95941
	-19.1196	0.05951		-19.0766	-0.19142			-19.1196	0.00236		-19.0766	0.00081681			-19.1196	9.567e-05		-19.0766	0.0335			-19.1196	4.07e-06		-19.0766	0.32074			-19.1196	1.07e-06		-19.0766	1.54869			-19.1196	2.657e-05		-19.0766	4.112			-19.1196	0.00065589		-19.0766	7.95841
	-19.1146	0.05491		-19.0716	-0.19112			-19.1146	0.00215		-19.0716	0.00081938			-19.1146	8.589e-05		-19.0716	0.03429			-19.1146	3.63e-06		-19.0716	0.32854			-19.1146	9.8e-07		-19.0716	1.57084			-19.1146	2.364e-05		-19.0716	3.93859			-19.1146	0.00059389		-19.0716	6.96805
	-19.1096	0.05095		-19.0666	-0.19118			-19.1096	0.00196		-19.0666	0.00079206			-19.1096	7.729e-05		-19.0666	0.03338			-19.1096	3.27e-06		-19.0666	0.32256			-19.1096	8.5e-07		-19.0666	1.54245			-19.1096	2.11e-05		-19.0666	3.7074			-19.1096	0.00054033		-19.0666	5.9497
	-19.1046	0.05828		-19.0616	-0.19198			-19.1046	0.00226		-19.0616	0.00070408			-19.1046	9.139e-05		-19.0616	0.02857			-19.1046	4.04e-06		-19.0616	0.28934			-19.1046	1.18e-06		-19.0616	1.4383			-19.1046	2.596e-05		-19.0616	3.65094			-19.1046	0.00064651		-19.0616	6.08031
	-19.0996	0.10591		-19.0566	-0.1921			-19.0996	0.0051		-19.0566	0.00067964			-19.0996	0.00030898		-19.0566	0.02722			-19.0996	2.877e-05		-19.0566	0.28218			-19.0996	1.307e-05		-19.0566	1.43719			-19.0996	9.885e-05		-19.0566	3.75679			-19.0996	0.00159		-19.0566	6.3446
	-19.0946	0.11492		-19.0516	-0.19207			-19.0946	0.00636		-19.0516	0.00064631			-19.0946	0.00051589		-19.0516	0.02569			-19.0946	8.739e-05		-19.0516	0.26758			-19.0946	5.068e-05		-19.0516	1.38651			-19.0946	0.00017007		-19.0516	3.70403			-19.0946	0.00199		-19.0516	6.20762
	-19.0896	0.14715		-19.0466	-0.19182			-19.0896	0.00947		-19.0466	0.00061099			-19.0896	0.00089376		-19.0466	0.02392			-19.0896	0.00015924		-19.0466	0.25066			-19.0896	9.119e-05		-19.0466	1.3297			-19.0896	0.00029651		-19.0466	3.65784			-19.0896	0.00306		-19.0466	6.01121
	-19.0846	0.191		-19.0416	-0.19235			-19.0846	0.01368		-19.0416	0.00056605			-19.0846	0.00138		-19.0416	0.02222			-19.0846	0.00023979		-19.0416	0.23452			-19.0846	0.00013386		-19.0416	1.28702			-19.0846	0.00045829		-19.0416	3.68454			-19.0846	0.00452		-19.0416	5.819
	-19.0796	0.22193		-19.0366	-0.19344			-19.0796	0.01668		-19.0366	0.00051281			-19.0796	0.00175		-19.0366	0.02051			-19.0796	0.0003123		-19.0366	0.21827			-19.0796	0.00017525		-19.0366	1.24486			-19.0796	0.00058157		-19.0366	3.72282			-19.0796	0.00555		-19.0366	5.67288
	-19.0746	0.23065		-19.0316	-0.19418			-19.0746	0.01756		-19.0316	0.00047517			-19.0746	0.00192		-19.0316	0.01934			-19.0746	0.00037004		-19.0316	0.20745			-19.0746	0.00021407		-19.0316	1.22308			-19.0746	0.00063657		-19.0316	3.77133			-19.0746	0.00583		-19.0316	5.45979
	-19.0696	0.23881		-19.0266	-0.19336			-19.0696	0.01866		-19.0266	0.00066191			-19.0696	0.00229		-19.0266	0.02659			-19.0696	0.00054187		-19.0266	0.24043			-19.0696	0.00032932		-19.0266	1.30548			-19.0696	0.00074963		-19.0266	3.91421			-19.0696	0.00614		-19.0266	5.29615
	-19.0646	0.24656		-19.0216	-0.19286			-19.0646	0.01977		-19.0216	0.00116			-19.0646	0.00269		-19.0216	0.04691			-19.0646	0.00073318		-19.0216	0.35074			-19.0646	0.00045785		-19.0216	1.58188			-19.0646	0.00087155		-19.0216	4.24421			-19.0646	0.00643		-19.0216	5.40219
	-19.0596	0.25343		-19.0166	-0.19371			-19.0596	0.02086		-19.0166	0.00139			-19.0596	0.00309		-19.0166	0.05755			-19.0596	0.00092873		-19.0166	0.42297			-19.0596	0.00058917		-19.0166	1.82336			-19.0596	0.00099622		-19.0166	4.70452			-19.0596	0.00672		-19.0166	5.78537
	-19.0546	0.26077		-19.0116	-0.19348			-19.0546	0.02199		-19.0116	0.00154			-19.0546	0.00352		-19.0116	0.06395			-19.0546	0.00113		-19.0116	0.47585			-19.0546	0.00072514		-19.0116	2.04022			-19.0546	0.00113		-19.0116	5.19433			-19.0546	0.00703		-19.0116	6.11683
	-19.0496	0.20076		-19.0066	-0.19324			-19.0496	0.01723		-19.0066	0.00173			-19.0496	0.00345		-19.0066	0.07204			-19.0496	0.0013		-19.0066	0.54267			-19.0496	0.00085604		-19.0066	2.35044			-19.0496	0.00109		-19.0066	5.9107			-19.0496	0.00529		-19.0066	6.14091
	-19.0446	0.12536		-19.0016	-0.19213			-19.0446	0.01106		-19.0016	0.00343			-19.0446	0.00326		-19.0016	0.11957			-19.0446	0.00147		-19.0016	0.77865			-19.0446	0.00098767		-19.0016	3.00175			-19.0446	0.00102		-19.0016	6.93364			-19.0446	0.00311		-19.0016	5.90476
	-19.0396	0.12688		-18.9966	-0.19086			-19.0396	0.01224		-18.9966	0.00556			-19.0396	0.00418		-18.9966	0.1779			-19.0396	0.00213		-18.9966	1.05127			-19.0396	0.00154		-18.9966	3.72859			-19.0396	0.00151		-18.9966	8.25473			-19.0396	0.00359		-18.9966	6.18619
	-19.0346	0.13162		-18.9916	-0.19104			-19.0346	0.01409		-18.9916	0.0057			-19.0346	0.00546		-18.9916	0.17939			-19.0346	0.00304		-18.9916	1.0724			-19.0346	0.00231		-18.9916	3.93841			-19.0346	0.0022		-18.9916	9.06651			-19.0346	0.0043		-18.9916	6.1785
	-19.0296	0.14025		-18.9866	-0.18875			-19.0296	0.01623		-18.9866	0.00679			-19.0296	0.00681		-18.9866	0.21242			-19.0296	0.00398		-18.9866	1.38779			-19.0296	0.0031		-18.9866	5.07648			-19.0296	0.00292		-18.9866	10.8028			-19.0296	0.00511		-18.9866	6.44496
	-19.0246	0.1496		-18.9816	-0.19187			-19.0246	0.01845		-18.9816	0.00616			-19.0246	0.0082		-18.9816	0.17386			-19.0246	0.00494		-18.9816	1.0776			-19.0246	0.0039		-18.9816	4.1964			-19.0246	0.00365		-18.9816	10.6204			-19.0246	0.00596		-18.9816	6.36335
	-19.0196	0.15949		-18.9766	-0.1917			-19.0196	0.02075		-18.9766	0.00604			-19.0196	0.00962		-18.9766	0.16782			-19.0196	0.00592		-18.9766	1.08433			-19.0196	0.00473		-18.9766	4.32954			-19.0196	0.0044		-18.9766	11.2202			-19.0196	0.00683		-18.9766	6.1671
	-19.0146	0.19307		-18.9716	-0.19224			-19.0146	0.02515		-18.9716	0.00497			-19.0146	0.01135		-18.9716	0.13785			-19.0146	0.00699		-18.9716	0.97589			-19.0146	0.00561		-18.9716	4.32491			-19.0146	0.00525		-18.9716	12.0666			-19.0146	0.00836		-18.9716	5.37186
	-19.0096	0.21638		-18.9666	-0.19242			-19.0096	0.02959		-18.9666	0.00461			-19.0096	0.01331		-18.9666	0.12503			-19.0096	0.00817		-18.9666	0.9187			-19.0096	0.00656		-18.9666	4.14416			-19.0096	0.00622		-18.9666	11.6802			-19.0096	0.01002		-18.9666	4.86119
	-19.0046	0.24062		-18.9616	-0.19057			-19.0046	0.03421		-18.9616	0.00785			-19.0046	0.01533		-18.9616	0.20789			-19.0046	0.00938		-18.9616	1.11931			-19.0046	0.00755		-18.9616	3.97357			-19.0046	0.00721		-18.9616	9.95587			-19.0046	0.01176		-18.9616	4.44637
	-18.9996	0.27405		-18.9566	-0.19108			-18.9996	0.03942		-18.9566	0.00794			-18.9996	0.01743		-18.9566	0.21213			-18.9996	0.01062		-18.9566	1.07143			-18.9996	0.00856		-18.9566	3.51548			-18.9996	0.00824		-18.9566	8.07523			-18.9996	0.01372		-18.9566	4.08982
	-18.9946	0.2977		-18.9516	-0.1917			-18.9946	0.04431		-18.9516	0.00814			-18.9946	0.01957		-18.9516	0.21603			-18.9946	0.01189		-18.9516	1.05855			-18.9946	0.0096		-18.9516	3.07292			-18.9946	0.0093		-18.9516	6.00573			-18.9946	0.01559		-18.9516	3.77216
	-18.9896	0.31696		-18.9466	-0.19182			-18.9896	0.05072		-18.9466	0.00881			-18.9896	0.02251		-18.9466	0.23028			-18.9896	0.01365		-18.9466	1.11744			-18.9896	0.01104		-18.9466	2.95539			-18.9896	0.01082		-18.9466	5.09573			-18.9896	0.01823		-18.9466	3.66684
	-18.9846	0.38017		-18.9416	-0.1919			-18.9846	0.06435		-18.9416	0.00952			-18.9846	0.02723		-18.9416	0.24619			-18.9846	0.01619		-18.9416	1.18607			-18.9846	0.0131		-18.9416	2.93087			-18.9846	0.01326		-18.9416	4.60343			-18.9846	0.02391		-18.9416	3.60626
	-18.9796	0.3958		-18.9366	-0.19191			-18.9796	0.07044		-18.9366	0.01029			-18.9796	0.0306		-18.9366	0.26376			-18.9796	0.0184		-18.9366	1.2586			-18.9796	0.01493		-18.9366	2.8871			-18.9796	0.01507		-18.9366	4.02735			-18.9796	0.02644		-18.9366	3.47824
	-18.9746	0.3301		-18.9316	-0.19131			-18.9746	0.06177		-18.9316	0.01224			-18.9746	0.031		-18.9316	0.31548			-18.9746	0.01978		-18.9316	1.4398			-18.9746	0.01618		-18.9316	3.05192			-18.9746	0.01544		-18.9316	3.98671			-18.9746	0.02257		-18.9316	3.54938
	-18.9696	0.31014		-18.9266	-0.1907			-18.9696	0.05963		-18.9266	0.01381			-18.9696	0.03268		-18.9266	0.3652			-18.9696	0.02153		-18.9266	1.59784			-18.9696	0.01769		-18.9266	3.15798			-18.9696	0.01637		-18.9266	3.86805			-18.9696	0.02131		-18.9266	3.45455
	-18.9646	0.33373		-18.9216	-0.18934			-18.9646	0.06454		-18.9216	0.01512			-18.9646	0.03592		-18.9216	0.40965			-18.9646	0.02375		-18.9216	1.80994			-18.9646	0.01953		-18.9216	3.36998			-18.9646	0.018		-18.9216	3.78299			-18.9646	0.02297		-18.9216	3.39702
	-18.9596	0.35762		-18.9166	-0.18807			-18.9596	0.06954		-18.9166	0.01605			-18.9596	0.03923		-18.9166	0.44104			-18.9596	0.02602		-18.9166	2.0494			-18.9596	0.02141		-18.9166	3.81937			-18.9596	0.01967		-18.9166	3.99662			-18.9596	0.02466		-18.9166	3.5801
	-18.9546	0.38085		-18.9116	-0.18745			-18.9546	0.07459		-18.9116	0.01721			-18.9546	0.0426		-18.9116	0.47484			-18.9546	0.02834		-18.9116	2.2833			-18.9546	0.02333		-18.9116	4.37123			-18.9546	0.02138		-18.9116	4.54822			-18.9546	0.02638		-18.9116	3.95908
	-18.9496	0.40302		-18.9066	-0.18702			-18.9496	0.07989		-18.9066	0.02095			-18.9496	0.04611		-18.9066	0.58082			-18.9496	0.03076		-18.9066	2.79072			-18.9496	0.02534		-18.9066	4.92613			-18.9496	0.02318		-18.9066	4.08623			-18.9496	0.02825		-18.9066	3.84123
	-18.9446	0.42508		-18.9016	-0.18756			-18.9446	0.08659		-18.9016	0.02289			-18.9446	0.05074		-18.9016	0.65322			-18.9446	0.03425		-18.9016	3.21512			-18.9446	0.02836		-18.9016	6.05378			-18.9446	0.02591		-18.9016	4.77464			-18.9446	0.03111		-18.9016	4.00604
	-18.9396	0.46459		-18.8966	-0.19008			-18.9396	0.09477		-18.8966	0.01645			-18.9396	0.05595		-18.8966	0.4649			-18.9396	0.03791		-18.8966	2.5562			-18.9396	0.03148		-18.8966	5.56677			-18.9396	0.02878		-18.8966	4.35671			-18.9396	0.03436		-18.8966	3.29814
	-18.9346	0.50798		-18.8916	-0.19079			-18.9346	0.10428		-18.8916	0.01546			-18.9346	0.06215		-18.8916	0.44565			-18.9346	0.04238		-18.8916	2.55972			-18.9346	0.03531		-18.8916	5.92692			-18.9346	0.03231		-18.8916	4.35526			-18.9346	0.03833		-18.8916	3.06883
	-18.9296	0.5567		-18.8866	-0.19158			-18.9296	0.11514		-18.8866	0.01318			-18.9296	0.06917		-18.8866	0.3919			-18.9296	0.04735		-18.8866	2.46245			-18.9296	0.03953		-18.8866	6.39675			-18.9296	0.03618		-18.8866	4.69819			-18.9296	0.0427		-18.8866	2.94977
	-18.9246	0.62678		-18.8816	-0.19212			-18.9246	0.12957		-18.8816	0.01262			-18.9246	0.07725		-18.8816	0.38342			-18.9246	0.05299		-18.8816	2.57589			-18.9246	0.04434		-18.8816	7.18332			-18.9246	0.04074		-18.8816	5.20631			-18.9246	0.04878		-18.8816	3.06166
	-18.9196	0.71123		-18.8766	-0.19128			-18.9196	0.15013		-18.8766	0.01743			-18.9196	0.08862		-18.8766	0.48784			-18.9196	0.06115		-18.8766	2.95644			-18.9196	0.05147		-18.8766	8.2696			-18.9196	0.04784		-18.8766	5.94097			-18.9196	0.0588		-18.8766	3.33214
	-18.9146	0.82912		-18.8716	-0.19094			-18.9146	0.18499		-18.8716	0.02024			-18.9146	0.10713		-18.8716	0.54327			-18.9146	0.07391		-18.8716	3.23064			-18.9146	0.06278		-18.8716	9.08105			-18.9146	0.06042		-18.8716	6.1465			-18.9146	0.07885		-18.8716	3.39396
	-18.9096	0.94934		-18.8666	-0.18953			-18.9096	0.22326		-18.8666	0.02566			-18.9096	0.12768		-18.8666	0.64803			-18.9096	0.08804		-18.8666	3.82203			-18.9096	0.07533		-18.8666	10.4981			-18.9096	0.07455		-18.8666	6.98132			-18.9096	0.10143		-18.8666	3.72303
	-18.9046	1.07597		-18.8616	-0.18863			-18.9046	0.27041		-18.8616	0.02822			-18.9046	0.1533		-18.8616	0.72139			-18.9046	0.10549		-18.8616	4.12713			-18.9046	0.09087		-18.8616	11.6144			-18.9046	0.09249		-18.8616	7.01244			-18.9046	0.13042		-18.8616	3.73512
	-18.8996	1.37136		-18.8566	-0.1878			-18.8996	0.3985		-18.8566	0.03181			-18.8996	0.22649		-18.8566	0.82347			-18.8996	0.1587		-18.8566	4.47379			-18.8996	0.13924		-18.8566	12.5392			-18.8996	0.14687		-18.8566	6.79877			-18.8996	0.21294		-18.8566	3.68533
	-18.8946	0.92977		-18.8516	-0.18709			-18.8946	0.25111		-18.8516	0.03586			-18.8946	0.17197		-18.8516	0.92681			-18.8946	0.13198		-18.8516	4.47103			-18.8946	0.11588		-18.8516	11.8971			-18.8946	0.10738		-18.8516	6.19603			-18.8946	0.11814		-18.8516	3.56111
	-18.8896	0.96176		-18.8466	-0.18693			-18.8896	0.26201		-18.8466	0.03802			-18.8896	0.17963		-18.8466	0.99548			-18.8896	0.13723		-18.8466	4.3322			-18.8896	0.1203		-18.8466	10.2748			-18.8896	0.11183		-18.8466	5.67251			-18.8896	0.12355		-18.8466	3.35758
	-18.8846	1.0068		-18.8416	-0.18816			-18.8846	0.279		-18.8416	0.02954			-18.8846	0.19092		-18.8416	0.80372			-18.8846	0.14427		-18.8416	3.86323			-18.8846	0.12601		-18.8416	8.45835			-18.8846	0.11817		-18.8416	4.99427			-18.8846	0.1322		-18.8416	3.06691
	-18.8796	1.05073		-18.8366	-0.18576			-18.8796	0.29385		-18.8366	0.03265			-18.8796	0.19953		-18.8366	0.87307			-18.8796	0.14851		-18.8366	3.97366			-18.8796	0.12899		-18.8366	6.68425			-18.8796	0.1222		-18.8366	4.56998			-18.8796	0.13903		-18.8366	2.87669
	-18.8746	1.09906		-18.8316	-0.18771			-18.8746	0.30489		-18.8316	0.03066			-18.8746	0.20365		-18.8316	0.86624			-18.8746	0.14821		-18.8316	3.7738			-18.8746	0.12771		-18.8316	5.13885			-18.8746	0.12266		-18.8316	4.02955			-18.8746	0.14338		-18.8316	2.6824
	-18.8696	1.15083		-18.8266	-0.18843			-18.8696	0.31562		-18.8266	0.02895			-18.8696	0.20694		-18.8266	0.86724			-18.8696	0.1468		-18.8266	3.91444			-18.8696	0.12538		-18.8266	5.16367			-18.8696	0.12234		-18.8266	3.96446			-18.8696	0.14755		-18.8266	2.63602
	-18.8646	1.20329		-18.8216	-0.18961			-18.8646	0.3258		-18.8216	0.02725			-18.8646	0.20926		-18.8216	0.87365			-18.8646	0.14427		-18.8216	4.05716			-18.8646	0.12195		-18.8216	4.96763			-18.8646	0.12117		-18.8216	3.6289			-18.8646	0.15128		-18.8216	2.41792
	-18.8596	1.24671		-18.8166	-0.19073			-18.8596	0.32802		-18.8166	0.02527			-18.8596	0.20436		-18.8166	0.86591			-18.8596	0.13551		-18.8166	4.13701			-18.8596	0.11298		-18.8166	4.80525			-18.8596	0.11519		-18.8166	3.30337			-18.8596	0.15073		-18.8166	2.1386
	-18.8546	1.28255		-18.8116	-0.19133			-18.8546	0.32743		-18.8116	0.02446			-18.8546	0.19795		-18.8116	0.8672			-18.8546	0.12619		-18.8116	4.1972			-18.8546	0.10406		-18.8116	4.73349			-18.8546	0.10962		-18.8116	3.17875			-18.8546	0.15098		-18.8116	2.02196
	-18.8496	1.48662		-18.8066	-0.19202			-18.8496	0.41238		-18.8066	0.02392			-18.8496	0.25753		-18.8066	0.88923			-18.8496	0.17146		-18.8066	4.35729			-18.8496	0.14721		-18.8066	4.63915			-18.8496	0.15938		-18.8066	3.05463			-18.8496	0.21735		-18.8066	1.90775
	-18.8446	1.78179		-18.8016	-0.19246			-18.8446	0.5259		-18.8016	0.02425			-18.8446	0.33528		-18.8016	0.91819			-18.8446	0.23051		-18.8016	4.48203			-18.8446	0.20292		-18.8016	4.53892			-18.8446	0.22107		-18.8016	2.97882			-18.8446	0.29658		-18.8016	1.86699
	-18.8396	1.85265		-18.7966	-0.18905			-18.8396	0.57405		-18.7966	0.03993			-18.8396	0.40968		-18.7966	1.1584			-18.8396	0.32613		-18.7966	4.76054			-18.8396	0.30078		-18.7966	4.54122			-18.8396	0.29898		-18.7966	3.01804			-18.8396	0.34596		-18.7966	1.99497
	-18.8346	1.92435		-18.7916	-0.18361			-18.8346	0.62314		-18.7916	0.06008			-18.8346	0.48415		-18.7916	1.48333			-18.8346	0.42099		-18.7916	5.23347			-18.8346	0.3977		-18.7916	4.69037			-18.8346	0.37651		-18.7916	3.19408			-18.8346	0.39595		-18.7916	2.23315
	-18.8296	1.99712		-18.7866	-0.18186			-18.8296	0.67329		-18.7866	0.06937			-18.8296	0.55869		-18.7866	1.70865			-18.8296	0.51506		-18.7866	5.83658			-18.8296	0.49361		-18.7866	4.93931			-18.8296	0.45364		-18.7866	3.39641			-18.8296	0.44655		-18.7866	2.51913
	-18.8246	2.07745		-18.7816	-0.18265			-18.8246	0.72952		-18.7816	0.07239			-18.8246	0.63765		-18.7816	1.80589			-18.8246	0.61183		-18.7816	6.10019			-18.8246	0.59157		-18.7816	4.93764			-18.8246	0.53311		-18.7816	3.45597			-18.8246	0.50045		-18.7816	2.57912
	-18.8196	2.19556		-18.7766	-0.1708			-18.8196	0.7943		-18.7766	0.11007			-18.8196	0.72441		-18.7766	2.24674			-18.8196	0.72871		-18.7766	6.8576			-18.8196	0.71649		-18.7766	5.07065			-18.8196	0.63148		-18.7766	3.82113			-18.8196	0.56507		-18.7766	3.02549
	-18.8146	2.41784		-18.7716	-0.17604			-18.8146	0.9073		-18.7716	0.10671			-18.8146	0.84813		-18.7716	2.40295			-18.8146	0.89129		-18.7716	7.38575			-18.8146	0.89775		-18.7716	5.31851			-18.8146	0.78356		-18.7716	3.96925			-18.8146	0.6835		-18.7716	3.32861
	-18.8096	2.74585		-18.7666	-0.18072			-18.8096	1.04142		-18.7666	0.10098			-18.8096	0.97861		-18.7666	2.34661			-18.8096	1.07323		-18.7666	7.46589			-18.8096	1.10867		-18.7666	5.3135			-18.8096	0.95495		-18.7666	3.87414			-18.8096	0.81792		-18.7666	3.3707
	-18.8046	3.10843		-18.7616	-0.1816			-18.8046	1.21032		-18.7616	0.11069			-18.8046	1.13241		-18.7616	2.54639			-18.8046	1.25242		-18.7616	7.8659			-18.8046	1.30929		-18.7616	5.44795			-18.8046	1.13742		-18.7616	4.06244			-18.8046	0.98893		-18.7616	3.64657
	-18.7996	3.30409		-18.7566	-0.18341			-18.7996	1.34424		-18.7566	0.10784			-18.7996	1.2733		-18.7566	2.50987			-18.7996	1.41379		-18.7566	7.84727			-18.7996	1.48839		-18.7566	5.35736			-18.7996	1.31228		-18.7566	4.07798			-18.7996	1.16694		-18.7566	3.72483
	-18.7946	3.17797		-18.7516	-0.18546			-18.7946	1.39845		-18.7516	0.10365			-18.7946	1.36387		-18.7516	2.46172			-18.7946	1.48342		-18.7516	7.84007			-18.7946	1.55146		-18.7516	5.21126			-18.7946	1.41176		-18.7516	4.01176			-18.7946	1.31075		-18.7516	3.7057
	-18.7896	3.70824		-18.7466	-0.18623			-18.7896	1.82474		-18.7466	0.11079			-18.7896	1.76793		-18.7466	2.60467			-18.7896	1.83624		-18.7466	8.03925			-18.7896	1.87671		-18.7466	5.19251			-18.7896	1.74775		-18.7466	3.96072			-18.7896	1.66528		-18.7466	3.81533
	-18.7846	3.78267		-18.7416	-0.18703			-18.7846	1.8726		-18.7416	0.11109			-18.7846	1.75086		-18.7416	2.65047			-18.7846	1.75193		-18.7416	8.25936			-18.7846	1.78612		-18.7416	5.19109			-18.7846	1.72983		-18.7416	3.91388			-18.7846	1.73886		-18.7416	3.84271
	-18.7796	3.98335		-18.7366	-0.18817			-18.7796	1.83396		-18.7366	0.10655			-18.7796	1.61356		-18.7366	2.60691			-18.7796	1.46679		-18.7366	8.34459			-18.7796	1.4643		-18.7366	4.9857			-18.7796	1.54901		-18.7366	3.7674			-18.7796	1.73738		-18.7366	3.74504
	-18.7746	3.85241		-18.7316	-0.1883			-18.7746	1.77252		-18.7316	0.10075			-18.7746	1.58071		-18.7316	2.87025			-18.7746	1.3714		-18.7316	10.2308			-18.7746	1.32309		-18.7316	4.72187			-18.7746	1.50303		-18.7316	3.55432			-18.7746	1.71728		-18.7316	3.4988
	-18.7696	4.45292		-18.7266	-0.18887			-18.7696	1.92001		-18.7266	0.0912			-18.7696	2.11627		-18.7266	2.06285			-18.7696	1.82525		-18.7266	5.79078			-18.7696	1.5344		-18.7266	4.12434			-18.7696	2.00096		-18.7266	3.38461			-18.7696	2.18419		-18.7266	3.37074
	-18.7646	5.52295		-18.7216	-0.18745			-18.7646	2.17231		-18.7216	0.10883			-18.7646	2.62129		-18.7216	2.26885			-18.7646	2.3967		-18.7216	6.02674			-18.7646	2.06225		-18.7216	3.97011			-18.7646	2.57257		-18.7216	3.43147			-18.7646	2.61221		-18.7216	3.56811
	-18.7596	5.39616		-18.7166	-0.18792			-18.7596	2.14954		-18.7166	0.10748			-18.7596	2.30789		-18.7166	2.25728			-18.7596	2.25088		-18.7166	6.01911			-18.7596	2.19313		-18.7166	3.82625			-18.7596	2.3629		-18.7166	3.33715			-18.7596	2.26605		-18.7166	3.60276
	-18.7546	5.76526		-18.7116	-0.1883			-18.7546	2.12627		-18.7116	0.10604			-18.7546	2.12608		-18.7116	2.23813			-18.7546	2.13198		-18.7116	5.98346			-18.7546	2.16928		-18.7116	3.75954			-18.7546	2.21729		-18.7116	3.28229			-18.7546	2.08213		-18.7116	3.61509
	-18.7496	6.67327		-18.7066	-0.18858			-18.7496	2.16216		-18.7066	0.10418			-18.7496	2.2274		-18.7066	2.20715			-18.7496	2.52211		-18.7066	5.89898			-18.7496	2.65483		-18.7066	3.694			-18.7496	2.48585		-18.7066	3.26923			-18.7496	2.15231		-18.7066	3.60997
	-18.7446	5.89293		-18.7016	-0.18885			-18.7446	2.01906		-18.7016	0.10252			-18.7446	1.8512		-18.7016	2.18418			-18.7446	2.05654		-18.7016	5.83241			-18.7446	2.19119		-18.7016	3.62413			-18.7446	1.9831		-18.7016	3.26737			-18.7446	1.84437		-18.7016	3.59073
	-18.7396	6.25266		-18.6966	-0.18927			-18.7396	2.03052		-18.6966	0.0999			-18.7396	1.85852		-18.6966	2.12459			-18.7396	2.15232		-18.6966	5.59369			-18.7396	2.31		-18.6966	3.3498			-18.7396	2.0294		-18.6966	3.10282			-18.7396	1.84867		-18.6966	3.40689
	-18.7346	6.05769		-18.6916	-0.18966			-18.7346	2.0135		-18.6916	0.09674			-18.7346	1.85857		-18.6916	2.03743			-18.7346	2.23765		-18.6916	5.25425			-18.7346	2.4172		-18.6916	3.06832			-18.7346	2.06826		-18.6916	2.91235			-18.7346	1.8378		-18.6916	3.21463
	-18.7296	6.10721		-18.6866	-0.1898			-18.7296	2.02715		-18.6866	0.0945			-18.7296	1.87041		-18.6866	1.97863			-18.7296	2.27992		-18.6866	4.97332			-18.7296	2.45706		-18.6866	2.81619			-18.7296	2.07757		-18.6866	2.68545			-18.7296	1.844		-18.6866	3.07917
	-18.7246	6.05609		-18.6816	-0.18936			-18.7246	2.03873		-18.6816	0.09332			-18.7246	1.87644		-18.6816	2.01222			-18.7246	2.31236		-18.6816	5.01804			-18.7246	2.48478		-18.6816	2.82776			-18.7246	2.07616		-18.6816	2.6061			-18.7246	1.84777		-18.6816	3.06953
	-18.7196	6.17859		-18.6766	-0.18885			-18.7196	2.14587		-18.6766	0.0941			-18.7196	1.93144		-18.6766	2.08586			-18.7196	2.47119		-18.6766	5.26177			-18.7196	2.67622		-18.6766	2.96018			-18.7196	2.14889		-18.6766	2.60431			-18.7196	1.91142		-18.6766	3.13084
	-18.7146	6.25238		-18.6716	-0.1887			-18.7146	2.22758		-18.6716	0.09453			-18.7146	1.99931		-18.6716	2.14635			-18.7146	2.53478		-18.6716	5.44652			-18.7146	2.73308		-18.6716	3.035			-18.7146	2.19833		-18.6716	2.59865			-18.7146	1.97957		-18.6716	3.11066
	-18.7096	7.45898		-18.6666	-0.18881			-18.7096	3.52871		-18.6666	0.09447			-18.7096	4.41132		-18.6666	2.18738			-18.7096	3.75047		-18.6666	5.54126			-18.7096	3.8965		-18.6666	3.0518			-18.7096	3.67895		-18.6666	2.55935			-18.7096	4.35229		-18.6666	3.01711
	-18.7046	7.11504		-18.6616	-0.18901			-18.7046	3.07206		-18.6616	0.09105			-18.7046	3.48219		-18.6616	2.16124			-18.7046	3.57489		-18.6616	5.56611			-18.7046	3.59406		-18.6616	3.04919			-18.7046	3.34146		-18.6616	2.48668			-18.7046	3.39243		-18.6616	2.91263
	-18.6996	6.92506		-18.6566	-0.18869			-18.6996	3.18444		-18.6566	0.0971			-18.6996	3.71422		-18.6566	2.23924			-18.6996	3.85983		-18.6566	5.62109			-18.6996	3.8001		-18.6566	3.06862			-18.6996	3.62067		-18.6566	2.43445			-18.6996	3.63622		-18.6566	2.75406
	-18.6946	6.49386		-18.6516	-0.18665			-18.6946	3.16847		-18.6516	0.13585			-18.6946	3.78191		-18.6516	2.67773			-18.6946	4.01111		-18.6516	5.93233			-18.6946	3.92244		-18.6516	3.34355			-18.6946	3.76351		-18.6516	2.583			-18.6946	3.693		-18.6516	2.79458
	-18.6896	6.13353		-18.6466	-0.18547			-18.6896	3.05194		-18.6466	0.17354			-18.6896	3.69737		-18.6466	2.93335			-18.6896	3.96947		-18.6466	5.5984			-18.6896	3.87224		-18.6466	3.52558			-18.6896	3.75428		-18.6466	2.71544			-18.6896	3.54245		-18.6466	2.77812
	-18.6846	5.47815		-18.6416	-0.18376			-18.6846	2.85925		-18.6416	0.21561			-18.6846	3.29207		-18.6416	3.26226			-18.6846	3.51799		-18.6416	5.45115			-18.6846	3.43273		-18.6416	3.7834			-18.6846	3.32594		-18.6416	2.89341			-18.6846	3.13806		-18.6416	2.83105
	-18.6796	4.95966		-18.6366	-0.18113			-18.6796	2.69947		-18.6366	0.26416			-18.6796	2.93142		-18.6366	3.67324			-18.6796	3.05674		-18.6366	5.4899			-18.6796	2.96812		-18.6366	4.16747			-18.6796	2.91263		-18.6366	3.05206			-18.6796	2.77994		-18.6366	2.866
	-18.6746	4.49146		-18.6316	-0.18165			-18.6746	2.68726		-18.6316	0.25887			-18.6746	2.88782		-18.6316	3.65089			-18.6746	2.93976		-18.6316	5.48805			-18.6746	2.85341		-18.6316	4.25766			-18.6746	2.82963		-18.6316	2.97858			-18.6746	2.69688		-18.6316	2.69802
	-18.6696	3.98802		-18.6266	-0.18387			-18.6696	2.64487		-18.6266	0.2269			-18.6696	2.88411		-18.6266	3.43255			-18.6696	2.87768		-18.6266	5.54428			-18.6696	2.78583		-18.6266	4.20942			-18.6696	2.79062		-18.6266	2.80964			-18.6696	2.60646		-18.6266	2.46607
	-18.6646	4.22548		-18.6216	-0.1808			-18.6646	3.82899		-18.6216	0.29609			-18.6646	3.49599		-18.6216	4.49542			-18.6646	3.42795		-18.6216	6.71325			-18.6646	3.7763		-18.6216	5.35115			-18.6646	3.28173		-18.6216	3.63891			-18.6646	3.28986		-18.6216	3.23144
	-18.6596	4.64182		-18.6166	-0.1829			-18.6596	5.25166		-18.6166	0.27833			-18.6596	4.06395		-18.6166	4.30904			-18.6596	4.32676		-18.6166	6.52923			-18.6596	4.51232		-18.6166	5.23479			-18.6596	4.20634		-18.6166	3.49192			-18.6596	3.90419		-18.6166	3.05301
	-18.6546	4.17684		-18.6116	-0.17597			-18.6546	3.65831		-18.6116	0.35321			-18.6546	3.70576		-18.6116	4.29849			-18.6546	3.55105		-18.6116	5.79497			-18.6546	3.84226		-18.6116	4.96841			-18.6546	3.56185		-18.6116	3.40993			-18.6546	3.29416		-18.6116	2.83962
	-18.6496	4.6453		-18.6066	-0.16658			-18.6496	4.40131		-18.6066	0.4512			-18.6496	4.87823		-18.6066	4.18002			-18.6496	4.46968		-18.6066	4.72192			-18.6496	4.48086		-18.6066	4.80396			-18.6496	4.6712		-18.6066	3.19364			-18.6496	4.33269		-18.6066	2.41817
	-18.6446	4.58552		-18.6016	-0.1518			-18.6446	4.19815		-18.6016	0.69233			-18.6446	4.93648		-18.6016	6.05259			-18.6446	4.67403		-18.6016	6.32214			-18.6446	4.72876		-18.6016	6.37293			-18.6446	4.93525		-18.6016	5.02067			-18.6446	4.39583		-18.6016	3.92625
	-18.6396	4.26945		-18.5966	-0.16161			-18.6396	3.98153		-18.5966	0.5256			-18.6396	4.89963		-18.5966	4.75924			-18.6396	4.73873		-18.5966	5.1281			-18.6396	4.70551		-18.5966	5.32118			-18.6396	5.05532		-18.5966	3.96502			-18.6396	4.26285		-18.5966	2.94566
	-18.6346	4.04896		-18.5916	-0.16392			-18.6346	4.00273		-18.5916	0.47355			-18.6346	4.71094		-18.5916	4.42134			-18.6346	4.65833		-18.5916	4.91696			-18.6346	4.58435		-18.5916	4.92596			-18.6346	4.95844		-18.5916	3.84538			-18.6346	4.08068		-18.5916	2.89907
	-18.6296	3.86359		-18.5866	-0.16499			-18.6296	3.92773		-18.5866	0.45635			-18.6296	4.4061		-18.5866	4.41361			-18.6296	4.31067		-18.5866	5.22662			-18.6296	4.23878		-18.5866	4.8964			-18.6296	4.59621		-18.5866	4.20382			-18.6296	3.73886		-18.5866	3.1058
	-18.6246	4.10702		-18.5816	-0.17776			-18.6246	4.42476		-18.5816	0.23752			-18.6246	4.30631		-18.5816	2.58965			-18.6246	4.41508		-18.5816	3.49891			-18.6246	4.05962		-18.5816	2.96242			-18.6246	4.72882		-18.5816	2.60888			-18.6246	3.6442		-18.5816	2.08249
	-18.6196	4.36803		-18.5766	-0.18029			-18.6196	5.57907		-18.5766	0.19719			-18.6196	4.65416		-18.5766	2.18789			-18.6196	4.91084		-18.5766	2.98029			-18.6196	4.82127		-18.5766	2.51744			-18.6196	5.1063		-18.5766	2.25129			-18.6196	4.0249		-18.5766	1.78453
	-18.6146	4.22611		-18.5716	-0.18146			-18.6146	5.81137		-18.5716	0.17898			-18.6146	4.64905		-18.5716	1.98099			-18.6146	4.65501		-18.5716	2.67101			-18.6146	4.39277		-18.5716	2.24412			-18.6146	5.03839		-18.5716	2.09356			-18.6146	4.10737		-18.5716	1.65518
	-18.6096	4.16857		-18.5666	-0.18128			-18.6096	5.94911		-18.5666	0.1737			-18.6096	4.84326		-18.5666	1.888			-18.6096	4.53765		-18.5666	2.49389			-18.6096	4.235		-18.5666	2.06553			-18.6096	5.00702		-18.5666	2.06007			-18.6096	4.27285		-18.5666	1.62011
	-18.6046	4.22961		-18.5616	-0.18092			-18.6046	6.2279		-18.5616	0.17111			-18.6046	5.24197		-18.5616	1.81849			-18.6046	4.73221		-18.5616	2.35061			-18.6046	4.42787		-18.5616	1.90786			-18.6046	5.17614		-18.5616	2.04564			-18.6046	4.59314		-18.5616	1.59897
	-18.5996	4.3134		-18.5566	-0.18074			-18.5996	6.35496		-18.5566	0.17684			-18.5996	5.52782		-18.5566	1.78663			-18.5996	5.01332		-18.5566	2.20671			-18.5996	4.84032		-18.5566	1.77813			-18.5996	5.3037		-18.5566	2.06566			-18.5996	4.90447		-18.5566	1.60848
	-18.5946	4.35094		-18.5516	-0.17833			-18.5946	6.3576		-18.5516	0.19787			-18.5946	5.7965		-18.5516	1.98897			-18.5946	5.33255		-18.5516	2.57049			-18.5946	5.36336		-18.5516	2.09536			-18.5946	5.4067		-18.5516	2.26414			-18.5946	5.19324		-18.5516	1.92057
	-18.5896	4.42944		-18.5466	-0.17325			-18.5896	6.82619		-18.5466	0.24267			-18.5896	6.74182		-18.5466	2.21107			-18.5896	6.39092		-18.5466	2.69083			-18.5896	6.35343		-18.5466	2.21455			-18.5896	5.99697		-18.5466	2.52534			-18.5896	6.22228		-18.5466	2.1012
	-18.5846	4.5433		-18.5416	-0.17067			-18.5846	8.2375		-18.5416	0.27606			-18.5846	7.98864		-18.5416	2.41549			-18.5846	6.64438		-18.5416	3.01038			-18.5846	7.51841		-18.5416	2.40525			-18.5846	6.20744		-18.5416	2.87802			-18.5846	7.44044		-18.5416	2.33757
	-18.5796	4.03468		-18.5366	-0.1759			-18.5796	6.36712		-18.5366	0.21016			-18.5796	6.76712		-18.5366	2.12007			-18.5796	5.92733		-18.5366	3.28036			-18.5796	6.11318		-18.5366	2.37865			-18.5796	6.0637		-18.5366	2.76461			-18.5796	5.20999		-18.5366	2.33394
	-18.5746	4.32902		-18.5316	-0.17073			-18.5746	8.31882		-18.5316	0.25217			-18.5746	10.6923		-18.5316	2.35252			-18.5746	10.1114		-18.5316	3.53014			-18.5746	8.91202		-18.5316	2.59471			-18.5746	9.7075		-18.5316	2.91286			-18.5746	10.9003		-18.5316	2.60276
	-18.5696	3.93918		-18.5266	-0.16454			-18.5696	6.96614		-18.5266	0.32817			-18.5696	7.38624		-18.5266	2.87108			-18.5696	7.65566		-18.5266	3.97868			-18.5696	8.05607		-18.5266	2.79103			-18.5696	7.90185		-18.5266	3.26071			-18.5696	8.59821		-18.5266	2.97697
	-18.5646	3.90351		-18.5216	-0.16863			-18.5646	7.32464		-18.5216	0.30186			-18.5646	7.12734		-18.5216	2.73542			-18.5646	6.70172		-18.5216	3.78681			-18.5646	7.2833		-18.5216	2.60184			-18.5646	6.09004		-18.5216	3.09551			-18.5646	7.39806		-18.5216	2.84595
	-18.5596	3.79925		-18.5166	-0.1663			-18.5596	7.48922		-18.5166	0.33841			-18.5596	7.92865		-18.5166	3.26069			-18.5596	8.16392		-18.5166	4.4193			-18.5596	8.9114		-18.5166	2.71335			-18.5596	7.67834		-18.5166	3.66648			-18.5596	8.48299		-18.5166	3.252
	-18.5546	3.67068		-18.5116	-0.15601			-18.5546	6.96778		-18.5116	0.5079			-18.5546	6.97455		-18.5116	4.49348			-18.5546	6.82625		-18.5116	4.72813			-18.5546	7.32341		-18.5116	2.78525			-18.5546	6.30227		-18.5116	4.42152			-18.5546	7.33537		-18.5116	3.54278
	-18.5496	3.74916		-18.5066	-0.15505			-18.5496	6.98542		-18.5066	0.52791			-18.5496	6.76885		-18.5066	3.65031			-18.5496	6.49198		-18.5066	2.18372			-18.5496	7.20928		-18.5066	2.42998			-18.5496	6.1454		-18.5066	2.82328			-18.5496	7.31762		-18.5066	2.28316
	-18.5446	3.86436		-18.5016	-0.14574			-18.5446	7.12827		-18.5016	0.66451			-18.5446	6.76139		-18.5016	4.50301			-18.5446	6.29305		-18.5016	2.27993			-18.5446	7.20903		-18.5016	2.79502			-18.5446	6.08677		-18.5016	2.89806			-18.5446	7.49881		-18.5016	2.4763
	-18.5396	3.84021		-18.4966	-0.13673			-18.5396	7.833		-18.4966	0.86529			-18.5396	7.03088		-18.4966	5.88538			-18.5396	6.3055		-18.4966	2.59236			-18.5396	7.42597		-18.4966	3.6128			-18.5396	6.28049		-18.4966	3.40988			-18.5396	8.09491		-18.4966	2.83644
	-18.5346	3.49042		-18.4916	-0.13582			-18.5346	7.11258		-18.4916	0.88154			-18.5346	7.02198		-18.4916	6.06209			-18.5346	6.2326		-18.4916	2.63404			-18.5346	7.37578		-18.4916	3.91177			-18.5346	6.14221		-18.4916	3.44502			-18.5346	7.72362		-18.4916	3.11561
	-18.5296	3.26831		-18.4866	-0.00952			-18.5296	6.86125		-18.4866	1.9357			-18.5296	6.60779		-18.4866	8.96064			-18.5296	6.10691		-18.4866	3.67081			-18.5296	6.85791		-18.4866	6.14166			-18.5296	6.15549		-18.4866	5.89829			-18.5296	7.03031		-18.4866	5.52647
	-18.5246	3.50403		-18.4816	-0.10452			-18.5246	7.17389		-18.4816	1.08093			-18.5246	7.05088		-18.4816	6.71574			-18.5246	6.57654		-18.4816	3.09729			-18.5246	7.20784		-18.4816	4.88766			-18.5246	6.62772		-18.4816	4.09677			-18.5246	7.22922		-18.4816	4.46077
	-18.5196	4.48611		-18.4766	-0.11157			-18.5196	9.73607		-18.4766	0.99396			-18.5196	7.67596		-18.4766	6.43234			-18.5196	7.03413		-18.4766	3.03108			-18.5196	6.58077		-18.4766	4.58205			-18.5196	7.98574		-18.4766	3.53507			-18.5196	8.14437		-18.4766	3.94632
	-18.5146	2.87987		-18.4716	-0.12244			-18.5146	5.52439		-18.4716	1.01214			-18.5146	5.98253		-18.4716	6.77902			-18.5146	6.07741		-18.4716	1.99548			-18.5146	5.71738		-18.4716	3.57781			-18.5146	6.22024		-18.4716	3.63495			-18.5146	5.70656		-18.4716	2.15573
	-18.5096	3.22		-18.4666	-0.12573			-18.5096	6.13151		-18.4666	1.0049			-18.5096	6.87945		-18.4666	7.21216			-18.5096	6.97871		-18.4666	2.13344			-18.5096	6.35911		-18.4666	3.8262			-18.5096	7.24617		-18.4666	3.72265			-18.5096	6.29767		-18.4666	2.2715
	-18.5046	3.61461		-18.4616	-0.07625			-18.5046	6.69048		-18.4616	1.19998			-18.5046	6.94445		-18.4616	7.90516			-18.5046	6.55787		-18.4616	2.02426			-18.5046	5.90651		-18.4616	2.95956			-18.5046	7.04431		-18.4616	2.93568			-18.5046	6.53772		-18.4616	2.21071
	-18.4996	3.2722		-18.4566	-0.11749			-18.4996	6.50661		-18.4566	1.07484			-18.4996	6.28292		-18.4566	7.57975			-18.4996	6.02056		-18.4566	1.41019			-18.4996	5.34962		-18.4566	1.69597			-18.4996	6.32418		-18.4566	1.68884			-18.4996	5.97187		-18.4566	1.39891
	-18.4946	2.97118		-18.4516	-0.02949			-18.4946	6.13401		-18.4516	1.8231			-18.4946	6.54461		-18.4516	10.5543			-18.4946	6.2774		-18.4516	1.48408			-18.4946	5.66605		-18.4516	1.57292			-18.4946	6.21564		-18.4516	1.74599			-18.4946	5.76262		-18.4516	1.9227
	-18.4896	2.59984		-18.4466	-0.12857			-18.4896	5.87418		-18.4466	1.23727			-18.4896	6.24041		-18.4466	9.54968			-18.4896	6.13078		-18.4466	1.55359			-18.4896	5.49866		-18.4466	2.43951			-18.4896	5.75468		-18.4466	1.61089			-18.4896	5.35543		-18.4466	1.16178
	-18.4846	2.54611		-18.4416	-0.12086			-18.4846	6.19898		-18.4416	1.1407			-18.4846	6.46875		-18.4416	8.57472			-18.4846	6.69519		-18.4416	1.6441			-18.4846	6.08352		-18.4416	2.56103			-18.4846	5.99954		-18.4416	1.60162			-18.4846	5.44255		-18.4416	1.23094
	-18.4796	2.49313		-18.4366	-0.10405			-18.4796	6.03791		-18.4366	1.13074			-18.4796	6.42135		-18.4366	7.81172			-18.4796	6.6367		-18.4366	1.74591			-18.4796	6.20499		-18.4366	2.35184			-18.4796	5.84769		-18.4366	1.64693			-18.4796	5.39313		-18.4366	1.43068
	-18.4746	2.6598		-18.4316	-0.06663			-18.4746	6.5451		-18.4316	1.23839			-18.4746	7.60088		-18.4316	7.54248			-18.4746	7.50906		-18.4316	2.38873			-18.4746	7.90815		-18.4316	2.86527			-18.4746	6.45515		-18.4316	2.21712			-18.4746	6.4517		-18.4316	1.90168
	-18.4696	2.43311		-18.4266	-0.0686			-18.4696	6.01956		-18.4266	0.92429			-18.4696	6.80088		-18.4266	5.16081			-18.4696	7.00959		-18.4266	2.74432			-18.4696	6.82633		-18.4266	3.39305			-18.4696	5.74403		-18.4266	2.52743			-18.4696	5.71403		-18.4266	1.83498
	-18.4646	2.33135		-18.4216	-0.06677			-18.4646	6.12768		-18.4216	0.92771			-18.4646	7.06618		-18.4216	5.20705			-18.4646	7.66364		-18.4216	2.96604			-18.4646	7.23944		-18.4216	3.65174			-18.4646	6.07859		-18.4216	2.71085			-18.4646	5.94122		-18.4216	2.03115
	-18.4596	2.37009		-18.4166	-0.07454			-18.4596	6.4577		-18.4166	0.8395			-18.4596	7.53338		-18.4166	4.47496			-18.4596	8.2842		-18.4166	2.53204			-18.4596	7.78583		-18.4166	3.00582			-18.4596	6.48778		-18.4166	2.29797			-18.4596	6.32949		-18.4166	2.02187
	-18.4546	2.52623		-18.4116	-0.07873			-18.4546	5.77462		-18.4116	0.78881			-18.4546	7.20088		-18.4116	4.28266			-18.4546	8.59523		-18.4116	2.4513			-18.4546	8.29522		-18.4116	2.91235			-18.4546	9.75078		-18.4116	2.13143			-18.4546	9.04159		-18.4116	1.7985
	-18.4496	2.47226		-18.4066	-0.08329			-18.4496	5.27182		-18.4066	0.72425			-18.4496	6.47293		-18.4066	3.76881			-18.4496	7.7446		-18.4066	2.11555			-18.4496	7.4217		-18.4066	2.58119			-18.4496	9.14244		-18.4066	1.80856			-18.4496	8.86693		-18.4066	1.60734
	-18.4446	2.04248		-18.4016	-0.0927			-18.4446	4.02752		-18.4016	0.68453			-18.4446	4.83488		-18.4016	3.52785			-18.4446	6.24514		-18.4016	1.87415			-18.4446	6.12898		-18.4016	2.34004			-18.4446	6.88734		-18.4016	1.57737			-18.4446	6.62654		-18.4016	1.53051
	-18.4396	2.30479		-18.3966	-0.10516			-18.4396	4.20765		-18.3966	0.61633			-18.4396	4.58162		-18.3966	3.36193			-18.4396	5.74031		-18.3966	1.62642			-18.4396	5.76458		-18.3966	2.09806			-18.4396	6.0584		-18.3966	1.33608			-18.4396	6.23994		-18.3966	1.3596
	-18.4346	2.31194		-18.3916	-0.1182			-18.4346	4.15191		-18.3916	0.50834			-18.4346	4.30351		-18.3916	3.09869			-18.4346	5.1173		-18.3916	1.49002			-18.4346	5.28626		-18.3916	2.02837			-18.4346	5.40169		-18.3916	1.09496			-18.4346	5.9148		-18.3916	1.11514
	-18.4296	1.8295		-18.3866	-0.10622			-18.4296	3.09057		-18.3866	0.59553			-18.4296	3.16174		-18.3866	3.60234			-18.4296	3.33985		-18.3866	1.77129			-18.4296	3.58142		-18.3866	2.32181			-18.4296	3.99183		-18.3866	1.22627			-18.4296	4.62104		-18.3866	1.28672
	-18.4246	1.86929		-18.3816	-0.06554			-18.4246	2.97048		-18.3816	0.99927			-18.4246	2.75538		-18.3816	5.85301			-18.4246	2.83032		-18.3816	2.47766			-18.4246	2.82978		-18.3816	3.14996			-18.4246	3.50384		-18.3816	1.75903			-18.4246	4.04381		-18.3816	1.76224
	-18.4196	1.98284		-18.3766	-0.0358			-18.4196	2.98218		-18.3766	0.95778			-18.4196	2.65776		-18.3766	4.9348			-18.4196	2.38702		-18.3766	2.39833			-18.4196	2.18532		-18.3766	2.71436			-18.4196	3.21525		-18.3766	1.37465			-18.4196	3.57735		-18.3766	1.78513
	-18.4146	2.07359		-18.3716	-0.02813			-18.4146	2.83939		-18.3716	1.02767			-18.4146	2.45465		-18.3716	5.1865			-18.4146	2.04887		-18.3716	2.67892			-18.4146	2.01467		-18.3716	2.8839			-18.4146	2.77413		-18.3716	1.3316			-18.4146	3.18602		-18.3716	2.19854
	-18.4096	2.19095		-18.3666	-0.00219			-18.4096	3.08094		-18.3666	1.41128			-18.4096	2.49223		-18.3666	6.78653			-18.4096	2.13104		-18.3666	3.57505			-18.4096	2.23583		-18.3666	3.79359			-18.4096	2.68212		-18.3666	1.65582			-18.4096	3.05744		-18.3666	3.27903
	-18.4046	2.19683		-18.3616	0.03111			-18.4046	3.39467		-18.3616	1.39094			-18.4046	2.66309		-18.3616	5.98596			-18.4046	2.36776		-18.3616	2.45344			-18.4046	2.55042		-18.3616	1.88027			-18.4046	2.83611		-18.3616	1.17897			-18.4046	3.15457		-18.3616	1.67956
	-18.3996	2.14732		-18.3566	0.10096			-18.3996	3.15891		-18.3566	1.77539			-18.3996	2.32807		-18.3566	6.7922			-18.3996	2.24933		-18.3566	2.69917			-18.3996	2.32349		-18.3566	1.3968			-18.3996	2.53437		-18.3566	1.23			-18.3996	2.79694		-18.3566	1.64571
	-18.3946	2.26009		-18.3516	0.24872			-18.3946	3.13331		-18.3516	2.21206			-18.3946	2.17647		-18.3516	6.35279			-18.3946	2.26469		-18.3516	3.35024			-18.3946	2.33935		-18.3516	1.74307			-18.3946	2.36382		-18.3516	1.67092			-18.3946	2.63069		-18.3516	2.11386
	-18.3896	2.20218		-18.3466	0.51254			-18.3896	3.04343		-18.3466	3.6356			-18.3896	2.20634		-18.3466	9.8843			-18.3896	2.27387		-18.3466	4.98233			-18.3896	2.45766		-18.3466	2.407			-18.3896	2.28269		-18.3466	2.3967			-18.3896	2.62089		-18.3466	3.05556
	-18.3846	2.21111		-18.3416	0.87958			-18.3846	2.82257		-18.3416	5.28508			-18.3846	2.11278		-18.3416	11.4495			-18.3846	2.26009		-18.3416	6.78867			-18.3846	2.29296		-18.3416	3.1359			-18.3846	2.2647		-18.3416	2.87271			-18.3846	2.41948		-18.3416	3.64718
	-18.3796	2.09494		-18.3366	1.00221			-18.3796	2.59357		-18.3366	6.14938			-18.3796	2.01125		-18.3366	13.4594			-18.3796	2.13005		-18.3366	7.48464			-18.3796	2.13533		-18.3366	3.47638			-18.3796	2.14506		-18.3366	2.97223			-18.3796	2.22918		-18.3366	4.1264
	-18.3746	1.84079		-18.3316	0.70333			-18.3746	2.36857		-18.3316	4.68348			-18.3746	1.84323		-18.3316	10.8892			-18.3746	1.96132		-18.3316	5.93136			-18.3746	1.98044		-18.3316	3.10779			-18.3746	1.95403		-18.3316	2.90846			-18.3746	2.00467		-18.3316	4.66788
	-18.3696	1.87373		-18.3266	0.76231			-18.3696	2.30825		-18.3266	4.53527			-18.3696	1.9312		-18.3266	9.64903			-18.3696	1.99239		-18.3266	5.79655			-18.3696	2.05558		-18.3266	3.49202			-18.3696	1.97684		-18.3266	3.44613			-18.3696	2.0002		-18.3266	5.8572
	-18.3646	1.95821		-18.3216	0.4958			-18.3646	2.35027		-18.3216	3.15767			-18.3646	2.07935		-18.3216	7.17599			-18.3646	2.11889		-18.3216	4.48845			-18.3646	2.22931		-18.3216	3.12511			-18.3646	2.08126		-18.3216	3.27452			-18.3646	2.06731		-18.3216	6.17828
	-18.3596	3.44947		-18.3166	0.29338			-18.3596	4.05812		-18.3166	2.02664			-18.3596	2.88336		-18.3166	4.91222			-18.3596	3.94898		-18.3166	3.26799			-18.3596	3.45769		-18.3166	2.4353			-18.3596	3.37372		-18.3166	2.68362			-18.3596	3.46515		-18.3166	5.76386
	-18.3546	3.06794		-18.3116	0.53037			-18.3546	3.71165		-18.3116	2.31261			-18.3546	2.35915		-18.3116	4.12012			-18.3546	3.13432		-18.3116	3.39925			-18.3546	2.62102		-18.3116	2.60528			-18.3546	2.80696		-18.3116	2.86868			-18.3546	3.21139		-18.3116	6.68857
	-18.3496	2.04357		-18.3066	0.33325			-18.3496	2.36378		-18.3066	1.3626			-18.3496	1.83904		-18.3066	3.07342			-18.3496	2.43764		-18.3066	2.57361			-18.3496	1.99169		-18.3066	1.96022			-18.3496	2.25059		-18.3066	2.34416			-18.3496	1.89905		-18.3066	6.72986
	-18.3446	2.28263		-18.3016	0.35213			-18.3446	2.64115		-18.3016	1.1819			-18.3446	2.23991		-18.3016	2.59233			-18.3446	2.65855		-18.3016	2.3864			-18.3446	2.39663		-18.3016	1.82409			-18.3446	2.45807		-18.3016	2.28331			-18.3446	2.22321		-18.3016	6.78621
	-18.3396	2.37318		-18.2966	0.34153			-18.3396	2.6551		-18.2966	1.08544			-18.3396	2.47908		-18.2966	2.41458			-18.3396	2.56783		-18.2966	2.18731			-18.3396	2.52789		-18.2966	1.7263			-18.3396	2.38331		-18.2966	2.299			-18.3396	2.43319		-18.2966	6.92713
	-18.3346	2.4326		-18.2916	0.29276			-18.3346	2.72705		-18.2916	0.91614			-18.3346	2.79243		-18.2916	2.21023			-18.3346	2.64664		-18.2916	1.91588			-18.3346	2.55982		-18.2916	1.56887			-18.3346	2.49688		-18.2916	2.23622			-18.3346	2.70615		-18.2916	7.03795
	-18.3296	2.4912		-18.2866	0.28087			-18.3296	2.83112		-18.2866	0.87232			-18.3296	2.91585		-18.2866	1.99948			-18.3296	2.77091		-18.2866	1.54334			-18.3296	2.6393		-18.2866	1.3186			-18.3296	2.61635		-18.2866	1.89274			-18.3296	2.81855		-18.2866	7.40908
	-18.3246	2.50881		-18.2816	0.21861			-18.3246	2.82102		-18.2816	0.81914			-18.3246	2.85809		-18.2816	1.94513			-18.3246	2.71978		-18.2816	1.33681			-18.3246	2.66892		-18.2816	1.24841			-18.3246	2.5393		-18.2816	1.95258			-18.3246	2.81932		-18.2816	7.63102
	-18.3196	2.29002		-18.2766	0.22729			-18.3196	2.43649		-18.2766	0.98814			-18.3196	2.64867		-18.2766	2.04136			-18.3196	2.17564		-18.2766	1.3653			-18.3196	1.98794		-18.2766	1.38325			-18.3196	2.23974		-18.2766	2.38577			-18.3196	2.5596		-18.2766	8.64581
	-18.3146	2.37303		-18.2716	0.27504			-18.3146	2.77367		-18.2716	1.24731			-18.3146	2.97251		-18.2716	2.28161			-18.3146	2.38789		-18.2716	1.50413			-18.3146	2.12012		-18.2716	1.58678			-18.3146	2.4709		-18.2716	2.96583			-18.3146	2.83752		-18.2716	9.8647
	-18.3096	2.57396		-18.2666	0.3094			-18.3096	3.54384		-18.2666	1.3936			-18.3096	3.81234		-18.2666	2.14693			-18.3096	2.83566		-18.2666	1.5854			-18.3096	2.88361		-18.2666	1.56985			-18.3096	3.29295		-18.2666	2.84181			-18.3096	3.05921		-18.2666	9.16474
	-18.3046	2.72378		-18.2616	0.82806			-18.3046	3.76777		-18.2616	2.98314			-18.3046	3.85131		-18.2616	2.76001			-18.3046	3.0857		-18.2616	2.95745			-18.3046	3.24232		-18.2616	2.84998			-18.3046	3.639		-18.2616	4.10753			-18.3046	2.9899		-18.2616	11.7351
	-18.2996	2.44041		-18.2566	0.88928			-18.2996	3.16656		-18.2566	2.88459			-18.2996	2.86304		-18.2566	2.66238			-18.2996	3.18647		-18.2566	2.89053			-18.2996	2.71355		-18.2566	2.68675			-18.2996	3.36819		-18.2566	4.16449			-18.2996	2.53819		-18.2566	12.0911
	-18.2946	2.51381		-18.2516	1.23552			-18.2946	2.72959		-18.2516	3.31871			-18.2946	2.61229		-18.2516	2.70694			-18.2946	3.20585		-18.2516	3.06396			-18.2946	2.57312		-18.2516	2.68959			-18.2946	3.3439		-18.2516	4.20185			-18.2946	2.29608		-18.2516	12.3064
	-18.2896	2.61141		-18.2466	1.21242			-18.2896	3.06552		-18.2466	2.84938			-18.2896	2.83661		-18.2466	2.40003			-18.2896	3.63374		-18.2466	2.45951			-18.2896	3.06853		-18.2466	2.03933			-18.2896	3.7776		-18.2466	3.40597			-18.2896	2.54466		-18.2466	10.8243
	-18.2846	2.39597		-18.2416	1.13108			-18.2846	2.96951		-18.2416	2.98793			-18.2846	2.63241		-18.2416	2.48667			-18.2846	3.56523		-18.2416	2.24608			-18.2846	3.08159		-18.2416	1.75012			-18.2846	3.6809		-18.2416	2.85299			-18.2846	2.4921		-18.2416	9.64477
	-18.2796	3.51165		-18.2366	0.83124			-18.2796	5.51593		-18.2366	2.93343			-18.2796	4.78394		-18.2366	2.34944			-18.2796	5.13472		-18.2366	2.02233			-18.2796	5.88699		-18.2366	1.55105			-18.2796	6.09122		-18.2366	2.56634			-18.2796	3.83404		-18.2366	9.085
	-18.2746	2.84854		-18.2316	1.24188			-18.2746	3.94412		-18.2316	5.15003			-18.2746	3.26013		-18.2316	5.76764			-18.2746	4.02184		-18.2316	4.16746			-18.2746	3.90034		-18.2316	3.26465			-18.2746	4.37342		-18.2316	3.99635			-18.2746	2.98034		-18.2316	12.3275
	-18.2696	2.58901		-18.2266	1.25566			-18.2696	3.30483		-18.2266	4.52756			-18.2696	2.75497		-18.2266	3.04214			-18.2696	3.41893		-18.2266	2.06158			-18.2696	3.32218		-18.2266	1.79917			-18.2696	3.61523		-18.2266	3.04926			-18.2696	2.61746		-18.2266	9.47586
	-18.2646	2.2203		-18.2216	0.77584			-18.2646	2.68473		-18.2216	2.6824			-18.2646	2.47473		-18.2216	2.89486			-18.2646	2.74632		-18.2216	1.96062			-18.2646	2.67527		-18.2216	1.75904			-18.2646	3.05426		-18.2216	2.80459			-18.2646	2.24798		-18.2216	8.40801
	-18.2596	1.95699		-18.2166	0.93843			-18.2596	2.28108		-18.2166	3.20362			-18.2596	2.11472		-18.2166	3.20498			-18.2596	2.31634		-18.2166	2.24798			-18.2596	2.35826		-18.2166	1.86217			-18.2596	2.52423		-18.2166	2.87314			-18.2596	1.9564		-18.2166	9.45171
	-18.2546	2.16971		-18.2116	1.47524			-18.2546	2.30019		-18.2116	5.37993			-18.2546	2.04282		-18.2116	5.13376			-18.2546	2.27272		-18.2116	3.9152			-18.2546	2.41802		-18.2116	2.54608			-18.2546	2.2895		-18.2116	3.72078			-18.2546	2.03042		-18.2116	9.31577
	-18.2496	2.11743		-18.2066	2.13792			-18.2496	2.46754		-18.2066	5.05674			-18.2496	2.18852		-18.2066	4.21488			-18.2496	2.22072		-18.2066	2.96168			-18.2496	2.46204		-18.2066	2.56815			-18.2496	2.32161		-18.2066	4.74123			-18.2496	2.10878		-18.2066	9.8862
	-18.2446	2.47672		-18.2016	2.85073			-18.2446	3.35544		-18.2016	6.13296			-18.2446	2.8504		-18.2016	5.07085			-18.2446	2.69782		-18.2016	4.08963			-18.2446	3.22712		-18.2016	2.95041			-18.2446	2.88474		-18.2016	5.30198			-18.2446	2.79029		-18.2016	9.42412
	-18.2396	2.54753		-18.1966	2.02999			-18.2396	3.61479		-18.1966	5.88821			-18.2396	3.10008		-18.1966	4.73185			-18.2396	2.74878		-18.1966	3.66147			-18.2396	3.58488		-18.1966	2.45882			-18.2396	2.89068		-18.1966	4.83108			-18.2396	3.09987		-18.1966	8.35364
	-18.2346	2.56382		-18.1916	2.20066			-18.2346	3.75095		-18.1916	6.37101			-18.2346	3.26337		-18.1916	4.75563			-18.2346	2.70241		-18.1916	3.64962			-18.2346	3.74705		-18.1916	2.51985			-18.2346	2.8818		-18.1916	5.27338			-18.2346	3.20506		-18.1916	8.48214
	-18.2296	2.48618		-18.1866	2.29368			-18.2296	3.67601		-18.1866	6.74629			-18.2296	3.21611		-18.1866	4.57447			-18.2296	2.52782		-18.1866	3.44964			-18.2296	3.67009		-18.1866	2.58445			-18.2296	2.71097		-18.1866	5.69776			-18.2296	3.13164		-18.1866	8.62903
	-18.2246	2.17132		-18.1816	2.12642			-18.2246	3.17289		-18.1816	6.96479			-18.2246	2.75515		-18.1816	4.29045			-18.2246	2.12964		-18.1816	3.17442			-18.2246	3.13057		-18.1816	2.48594			-18.2246	2.27437		-18.1816	5.78281			-18.2246	2.69088		-18.1816	8.09699
	-18.2196	2.11265		-18.1766	2.08796			-18.2196	3.1023		-18.1766	7.39478			-18.2196	2.76476		-18.1766	4.0374			-18.2196	2.05817		-18.1766	2.99885			-18.2196	3.00429		-18.1766	2.49235			-18.2196	2.26238		-18.1766	6.66219			-18.2196	2.64966		-18.1766	8.1559
	-18.2146	2.00519		-18.1716	2.27623			-18.2146	2.82615		-18.1716	6.40686			-18.2146	2.5444		-18.1716	3.92247			-18.2146	1.91557		-18.1716	3.08			-18.2146	2.68704		-18.1716	2.83848			-18.2146	2.08818		-18.1716	8.08623			-18.2146	2.45786		-18.1716	9.32544
	-18.2096	1.8877		-18.1666	2.1692			-18.2096	2.53474		-18.1666	5.98582			-18.2096	2.27304		-18.1666	4.12969			-18.2096	1.77764		-18.1666	3.45892			-18.2096	2.37524		-18.1666	3.4029			-18.2096	1.87493		-18.1666	10.0917			-18.2096	2.24615		-18.1666	11.2827
	-18.2046	1.90234		-18.1616	2.05736			-18.2046	2.61328		-18.1616	5.94465			-18.2046	2.25113		-18.1616	4.017			-18.2046	1.76735		-18.1616	3.42207			-18.2046	2.41722		-18.1616	3.57041			-18.2046	1.83817		-18.1616	10.2049			-18.2046	2.22712		-18.1616	10.8862
	-18.1996	1.92266		-18.1566	2.17398			-18.1996	2.7549		-18.1566	6.59208			-18.1996	2.3223		-18.1566	4.50282			-18.1996	1.81285		-18.1566	3.7505			-18.1996	2.52741		-18.1566	3.81062			-18.1996	1.85883		-18.1566	10.9101			-18.1996	2.29585		-18.1566	10.7101
	-18.1946	1.93275		-18.1516	2.27911			-18.1946	2.82947		-18.1516	6.69678			-18.1946	2.4301		-18.1516	4.16503			-18.1946	1.87871		-18.1516	3.50419			-18.1946	2.595		-18.1516	3.61947			-18.1946	1.8901		-18.1516	10.2278			-18.1946	2.40267		-18.1516	9.84268
	-18.1896	1.91138		-18.1466	2.54692			-18.1896	2.66759		-18.1466	6.3722			-18.1896	2.44596		-18.1466	3.99812			-18.1896	1.96895		-18.1466	3.21424			-18.1896	2.43055		-18.1466	3.63787			-18.1896	1.86722		-18.1466	9.87802			-18.1896	2.4898		-18.1466	8.87052
	-18.1846	1.88856		-18.1416	2.57015			-18.1846	2.56036		-18.1416	5.87596			-18.1846	2.4964		-18.1416	3.58027			-18.1846	2.05551		-18.1416	2.72964			-18.1846	2.27538		-18.1416	3.23032			-18.1846	1.88194		-18.1416	9.24856			-18.1846	2.56466		-18.1416	7.70045
	-18.1796	1.8492		-18.1366	2.51828			-18.1796	2.52125		-18.1366	5.03666			-18.1796	2.58095		-18.1366	3.26714			-18.1796	2.15098		-18.1366	2.53163			-18.1796	2.13682		-18.1366	2.9768			-18.1796	1.92072		-18.1366	8.42501			-18.1796	2.65539		-18.1366	7.53552
	-18.1746	1.8362		-18.1316	3.51053			-18.1746	2.62564		-18.1316	5.54703			-18.1746	2.81059		-18.1316	3.68542			-18.1746	2.33779		-18.1316	3.0284			-18.1746	2.05651		-18.1316	3.45065			-18.1746	2.05716		-18.1316	9.06758			-18.1746	2.87197		-18.1316	9.18688
	-18.1696	1.86324		-18.1266	4.31181			-18.1696	2.7986		-18.1266	6.04259			-18.1696	3.06949		-18.1266	4.03742			-18.1696	2.53848		-18.1266	3.38644			-18.1696	2.04798		-18.1266	3.90496			-18.1696	2.21972		-18.1266	9.86643			-18.1696	3.11181		-18.1266	9.76104
	-18.1646	1.93463		-18.1216	3.7235			-18.1646	3.01992		-18.1216	5.35667			-18.1646	3.42366		-18.1216	3.41798			-18.1646	2.77302		-18.1216	2.77429			-18.1646	2.12175		-18.1216	3.49754			-18.1646	2.43812		-18.1216	9.69451			-18.1646	3.41312		-18.1216	8.967
	-18.1596	2.05793		-18.1166	3.5956			-18.1596	3.4193		-18.1166	5.17727			-18.1596	3.97741		-18.1166	3.09832			-18.1596	3.16247		-18.1166	2.50386			-18.1596	2.29264		-18.1166	3.29542			-18.1596	2.81125		-18.1166	10.0025			-18.1596	3.89445		-18.1166	8.24928
	-18.1546	2.53247		-18.1116	5.50383			-18.1546	4.63697		-18.1116	7.5203			-18.1546	5.71952		-18.1116	3.64689			-18.1546	4.31242		-18.1116	2.70739			-18.1546	3.04032		-18.1116	3.96684			-18.1546	3.9785		-18.1116	11.434			-18.1546	5.33287		-18.1116	8.35953
	-18.1496	2.23114		-18.1066	5.22746			-18.1496	4.05857		-18.1066	7.4194			-18.1496	4.79575		-18.1066	3.19826			-18.1496	3.78016		-18.1066	2.40485			-18.1496	2.63666		-18.1066	3.86493			-18.1496	3.48824		-18.1066	10.8606			-18.1496	4.61926		-18.1066	7.99072
	-18.1446	2.01139		-18.1016	5.58203			-18.1446	3.54547		-18.1016	8.23814			-18.1446	4.16962		-18.1016	3.26072			-18.1446	3.38558		-18.1016	2.52091			-18.1446	2.39064		-18.1016	4.35835			-18.1446	3.11011		-18.1016	11.2209			-18.1446	4.0371		-18.1016	8.75874
	-18.1396	1.9401		-18.0966	4.88145			-18.1396	3.37091		-18.0966	7.55221			-18.1396	3.91499		-18.0966	2.5945			-18.1396	3.26154		-18.0966	1.83805			-18.1396	2.40023		-18.0966	3.90751			-18.1396	3.06539		-18.0966	10.3437			-18.1396	3.78384		-18.0966	8.295
	-18.1346	1.86457		-18.0916	4.4931			-18.1346	3.15235		-18.0916	7.24715			-18.1346	3.59658		-18.0916	2.30917			-18.1346	3.11484		-18.0916	1.62719			-18.1346	2.40448		-18.0916	3.92805			-18.1346	2.98132		-18.0916	10.4181			-18.1346	3.48684		-18.0916	9.14814
	-18.1296	1.80058		-18.0866	4.31931			-18.1296	2.96344		-18.0866	7.0295			-18.1296	3.31327		-18.0866	2.07938			-18.1296	3.00375		-18.0866	1.44024			-18.1296	2.41946		-18.0866	3.75471			-18.1296	2.91982		-18.0866	9.55538			-18.1296	3.22844		-18.0866	10.7971
	-18.1246	1.76214		-18.0816	3.99519			-18.1246	2.87538		-18.0816	6.43622			-18.1246	3.12231		-18.0816	1.83013			-18.1246	2.98617		-18.0816	1.24467			-18.1246	2.46883		-18.0816	3.51087			-18.1246	2.9274		-18.0816	7.38478			-18.1246	3.0715		-18.0816	8.41951
	-18.1196	1.70409		-18.0766	4.44156			-18.1196	2.6701		-18.0766	7.38825			-18.1196	2.9237		-18.0766	1.94223			-18.1196	2.8708		-18.0766	1.25625			-18.1196	2.45317		-18.0766	3.94297			-18.1196	2.83783		-18.0766	7.36686			-18.1196	2.87245		-18.0766	10.796
	-18.1146	1.67117		-18.0716	4.92011			-18.1146	2.50641		-18.0716	8.01162			-18.1146	2.78596		-18.0716	2.13849			-18.1146	2.78189		-18.0716	1.31185			-18.1146	2.44863		-18.0716	4.12112			-18.1146	2.77634		-18.0716	6.75095			-18.1146	2.73284		-18.0716	10.0969
	-18.1096	1.66176		-18.0666	4.85072			-18.1096	2.3802		-18.0666	6.95842			-18.1096	2.68498		-18.0666	2.23073			-18.1096	2.71374		-18.0666	1.46078			-18.1096	2.45919		-18.0666	4.77688			-18.1096	2.72928		-18.0666	6.64866			-18.1096	2.62605		-18.0666	9.48183
	-18.1046	1.663		-18.0616	4.6126			-18.1046	2.27193		-18.0616	5.79801			-18.1046	2.61121		-18.0616	2.14036			-18.1046	2.65641		-18.0616	1.55321			-18.1046	2.4731		-18.0616	5.63891			-18.1046	2.69165		-18.0616	7.03159			-18.1046	2.54147		-18.0616	9.21339
	-18.0996	1.66709		-18.0566	5.2313			-18.0996	2.17461		-18.0566	5.84841			-18.0996	2.54268		-18.0566	2.44705			-18.0996	2.60808		-18.0566	1.91788			-18.0996	2.4897		-18.0566	6.756			-18.0996	2.66031		-18.0566	7.97101			-18.0996	2.46435		-18.0566	9.67652
	-18.0946	1.67709		-18.0516	4.76412			-18.0946	2.11303		-18.0516	5.15362			-18.0946	2.5042		-18.0516	2.35049			-18.0946	2.57873		-18.0516	1.91133			-18.0946	2.50095		-18.0516	6.9082			-18.0946	2.65812		-18.0516	7.78134			-18.0946	2.42145		-18.0516	9.40526
	-18.0896	1.67907		-18.0466	4.57655			-18.0896	2.05307		-18.0466	4.84475			-18.0896	2.46654		-18.0466	2.47823			-18.0896	2.57348		-18.0466	2.23519			-18.0896	2.52556		-18.0466	8.19194			-18.0896	2.65762		-18.0466	8.58505			-18.0896	2.37678		-18.0466	10.0605
	-18.0846	1.68572		-18.0416	4.32238			-18.0846	1.99308		-18.0416	4.55352			-18.0846	2.42676		-18.0416	2.74511			-18.0846	2.56581		-18.0416	3.05775			-18.0846	2.54723		-18.0416	13.1567			-18.0846	2.65405		-18.0416	15.7754			-18.0846	2.33133		-18.0416	19.9387
	-18.0796	1.69889		-18.0366	4.74479			-18.0796	1.93804		-18.0366	3.66916			-18.0796	2.39165		-18.0366	3.23262			-18.0796	2.56104		-18.0366	3.93096			-18.0796	2.57146		-18.0366	13.1881			-18.0796	2.65305		-18.0366	15.6301			-18.0796	2.29067		-18.0366	19.0646
	-18.0746	1.71092		-18.0316	3.55433			-18.0746	1.88343		-18.0316	2.51649			-18.0746	2.34198		-18.0316	2.93428			-18.0746	2.53591		-18.0316	3.69648			-18.0746	2.57538		-18.0316	11.5353			-18.0746	2.63606		-18.0316	12.1542			-18.0746	2.24927		-18.0316	17.4965
	-18.0696	1.71907		-18.0266	3.74444			-18.0696	1.82971		-18.0266	2.87516			-18.0696	2.29406		-18.0266	3.07156			-18.0696	2.51261		-18.0266	3.66851			-18.0696	2.57747		-18.0266	10.3749			-18.0696	2.61911		-18.0266	9.45814			-18.0696	2.2087		-18.0266	16.0432
	-18.0646	1.72395		-18.0216	3.64945			-18.0646	1.78402		-18.0216	2.66093			-18.0646	2.26551		-18.0216	2.98652			-18.0646	2.50396		-18.0216	3.64478			-18.0646	2.58758		-18.0216	9.84917			-18.0646	2.61731		-18.0216	8.52344			-18.0646	2.17703		-18.0216	16.1302
	-18.0596	1.72932		-18.0166	3.88123			-18.0596	1.74066		-18.0166	2.47955			-18.0596	2.24001		-18.0166	2.86281			-18.0596	2.49615		-18.0166	3.471			-18.0596	2.5971		-18.0166	9.13029			-18.0596	2.61653		-18.0166	7.79075			-18.0596	2.14861		-18.0166	16.6219
	-18.0546	1.74		-18.0116	4.28341			-18.0546	1.70394		-18.0116	2.13562			-18.0546	2.22078		-18.0116	2.53249			-18.0546	2.49298		-18.0116	2.95816			-18.0546	2.60923		-18.0116	7.84973			-18.0546	2.62017		-18.0116	6.53272			-18.0546	2.12599		-18.0116	15.0263
	-18.0496	1.86217		-18.0066	5.60538			-18.0496	1.7641		-18.0066	2.22727			-18.0496	2.37686		-18.0066	2.67864			-18.0496	2.76561		-18.0066	3.21945			-18.0496	2.92964		-18.0066	8.83873			-18.0496	2.89858		-18.0066	6.65932			-18.0496	2.30009		-18.0066	15.729
	-18.0446	2.26966		-18.0016	5.90404			-18.0446	2.08159		-18.0016	2.06231			-18.0446	3.04362		-18.0016	2.56692			-18.0446	3.8282		-18.0016	3.15424			-18.0446	4.14083		-18.0016	8.82254			-18.0446	3.97343		-18.0016	6.8496			-18.0446	3.04145		-18.0016	14.8913
	-18.0396	2.52085		-17.9966	7.29111			-18.0396	2.21176		-17.9966	2.78812			-18.0396	3.30056		-17.9966	2.81905			-18.0396	4.21548		-17.9966	3.6947			-18.0396	4.56927		-17.9966	10.0286			-18.0396	4.35297		-17.9966	8.18695			-18.0396	3.33517		-17.9966	16.9784
	-18.0346	2.65156		-17.9916	9.99571			-18.0346	2.1725		-17.9916	5.33861			-18.0346	3.20157		-17.9916	3.89913			-18.0346	4.03831		-17.9916	5.49541			-18.0346	4.36043		-17.9916	13.1522			-18.0346	4.16011		-17.9916	9.9715			-18.0346	3.2356		-17.9916	15.8389
	-18.0296	2.78823		-17.9866	6.86336			-18.0296	2.13581		-17.9866	2.675			-18.0296	3.10472		-17.9866	2.79406			-18.0296	3.86265		-17.9866	4.03369			-18.0296	4.15504		-17.9866	9.89854			-18.0296	3.9694		-17.9866	8.69129			-18.0296	3.13759		-17.9866	13.6122
	-18.0246	2.74511		-17.9816	9.64101			-18.0246	1.98879		-17.9816	3.41027			-18.0246	2.80902		-17.9816	3.12462			-18.0246	3.41368		-17.9816	4.04938			-18.0246	3.68757		-17.9816	9.79108			-18.0246	3.54132		-17.9816	10.1734			-18.0246	2.80888		-17.9816	14.6859
	-18.0196	2.68155		-17.9766	7.55266			-18.0196	1.8419		-17.9766	2.94851			-18.0196	2.51257		-17.9766	2.62731			-18.0196	2.9503		-17.9766	3.5084			-18.0196	3.19769		-17.9766	8.20029			-18.0196	3.08909		-17.9766	10.2914			-18.0196	2.46652		-17.9766	13.1995
	-18.0146	2.72987		-17.9716	4.48079			-18.0146	1.78817		-17.9716	2.46844			-18.0146	2.37788		-17.9716	2.31517			-18.0146	2.74383		-17.9716	3.5025			-18.0146	2.98509		-17.9716	7.94846			-18.0146	2.88499		-17.9716	14.6513			-18.0146	2.32272		-17.9716	13.6197
	-18.0096	2.6187		-17.9666	2.71718			-18.0096	1.60739		-17.9666	2.32993			-18.0096	2.01804		-17.9666	3.41066			-18.0096	2.2364		-17.9666	4.8066			-18.0096	2.46902		-17.9666	9.65548			-18.0096	2.39876		-17.9666	8.63157			-18.0096	1.92466		-17.9666	11.9154
	-18.0046	2.669		-17.9616	2.30182			-18.0046	1.57935		-17.9616	1.85939			-18.0046	1.93651		-17.9616	2.01425			-18.0046	2.11937		-17.9616	4.06961			-18.0046	2.35027		-17.9616	6.96585			-18.0046	2.27799		-17.9616	5.08903			-18.0046	1.84262		-17.9616	10.5937
	-17.9996	2.71828		-17.9566	2.45893			-17.9996	1.55176		-17.9566	1.78483			-17.9996	1.8535		-17.9566	1.61328			-17.9996	2.00518		-17.9566	4.18593			-17.9996	2.23409		-17.9566	6.33935			-17.9996	2.15724		-17.9566	4.905			-17.9996	1.76387		-17.9566	10.0864
	-17.9946	2.75972		-17.9516	2.69585			-17.9946	1.51405		-17.9516	1.83703			-17.9946	1.76796		-17.9516	1.53896			-17.9946	1.88142		-17.9516	4.94168			-17.9946	2.11489		-17.9516	6.65756			-17.9946	2.0294		-17.9516	5.30048			-17.9946	1.68384		-17.9516	10.0767
	-17.9896	2.70735		-17.9466	3.38394			-17.9896	1.47729		-17.9466	2.27638			-17.9896	1.6543		-17.9466	1.71571			-17.9896	1.75239		-17.9466	6.103			-17.9896	1.97105		-17.9466	8.47435			-17.9896	1.88108		-17.9466	7.45733			-17.9896	1.59671		-17.9466	11.9434
	-17.9846	2.53578		-17.9416	4.27908			-17.9846	1.4503		-17.9416	2.68292			-17.9846	1.49249		-17.9416	1.89027			-17.9846	1.63008		-17.9416	7.19441			-17.9846	1.8177		-17.9416	9.77016			-17.9846	1.70913		-17.9416	9.76093			-17.9846	1.50593		-17.9416	14.3174
	-17.9796	2.65487		-17.9366	6.38988			-17.9796	1.43758		-17.9366	4.19775			-17.9796	1.43302		-17.9366	2.51051			-17.9796	1.52713		-17.9366	9.1142			-17.9796	1.71927		-17.9366	12.4049			-17.9796	1.61356		-17.9366	15.4587			-17.9796	1.42278		-17.9366	20.3845
	-17.9746	2.83693		-17.9316	7.06216			-17.9746	1.42751		-17.9316	5.2856			-17.9746	1.38602		-17.9316	3.24126			-17.9746	1.43387		-17.9316	12.4966			-17.9746	1.62755		-17.9316	14.9287			-17.9746	1.53046		-17.9316	21.7614			-17.9746	1.33737		-17.9316	21.0182
	-17.9696	2.14708		-17.9266	5.08904			-17.9696	1.2898		-17.9266	2.53081			-17.9696	1.24051		-17.9266	1.99673			-17.9696	1.29313		-17.9266	10.2701			-17.9696	1.44722		-17.9266	8.66709			-17.9696	1.34442		-17.9266	11.5641			-17.9696	1.22328		-17.9266	12.1433
	-17.9646	2.18269		-17.9216	4.76898			-17.9646	1.28242		-17.9216	1.91765			-17.9646	1.18734		-17.9216	1.79606			-17.9646	1.24494		-17.9216	8.24206			-17.9646	1.38623		-17.9216	7.22559			-17.9646	1.27341		-17.9216	9.5867			-17.9646	1.1787		-17.9216	9.40215
	-17.9596	2.35505		-17.9166	6.33752			-17.9596	1.29964		-17.9166	2.38945			-17.9596	1.15649		-17.9166	2.76455			-17.9596	1.20855		-17.9166	11.9702			-17.9596	1.33619		-17.9166	10.3013			-17.9596	1.21046		-17.9166	17.8631			-17.9596	1.14799		-17.9166	15.2917
	-17.9546	2.64223		-17.9116	8.60259			-17.9546	1.36942		-17.9116	3.9226			-17.9546	1.12182		-17.9116	3.90282			-17.9546	1.19163		-17.9116	14.1747			-17.9546	1.28895		-17.9116	11.8184			-17.9546	1.16594		-17.9116	23.7091			-17.9546	1.12962		-17.9116	18.7006
	-17.9496	3.07789		-17.9066	8.36109			-17.9496	1.46677		-17.9066	3.62768			-17.9496	1.11719		-17.9066	3.93588			-17.9496	1.18287		-17.9066	13.527			-17.9496	1.25213		-17.9066	10.7893			-17.9496	1.12783		-17.9066	21.2359			-17.9496	1.13518		-17.9066	16.933
	-17.9446	3.78037		-17.9016	6.01224			-17.9446	1.57743		-17.9016	2.61057			-17.9446	1.1503		-17.9016	2.60354			-17.9446	1.18697		-17.9016	6.91389			-17.9446	1.23291		-17.9016	6.29349			-17.9446	1.11186		-17.9016	12.4956			-17.9446	1.15668		-17.9016	7.59398
	-17.9396	3.58412		-17.8966	6.17526			-17.9396	1.5491		-17.8966	2.3927			-17.9396	1.15895		-17.8966	2.2713			-17.9396	1.18965		-17.8966	5.77042			-17.9396	1.19439		-17.8966	5.56225			-17.9396	1.07373		-17.8966	12.1244			-17.9396	1.1606		-17.8966	6.5225
	-17.9346	3.8155		-17.8916	6.877			-17.9346	1.62561		-17.8916	2.30649			-17.9346	1.22552		-17.8916	2.09879			-17.9346	1.23459		-17.8916	5.75007			-17.9346	1.22048		-17.8916	5.5676			-17.9346	1.10159		-17.8916	16.4914			-17.9346	1.20161		-17.8916	7.93068
	-17.9296	4.21501		-17.8866	6.21484			-17.9296	1.73242		-17.8866	2.18889			-17.9296	1.32031		-17.8866	2.40774			-17.9296	1.3098		-17.8866	8.11779			-17.9296	1.26494		-17.8866	10.6021			-17.9296	1.14834		-17.8866	53.266			-17.9296	1.25229		-17.8866	24.4851
	-17.9246	4.64324		-17.8816	4.78448			-17.9246	1.84289		-17.8816	1.85169			-17.9246	1.40298		-17.8816	1.57545			-17.9246	1.35537		-17.8816	6.17609			-17.9246	1.28313		-17.8816	5.81479			-17.9246	1.17585		-17.8816	11.0749			-17.9246	1.30861		-17.8816	9.83023
	-17.9196	5.18555		-17.8766	7.34194			-17.9196	1.94644		-17.8766	3.1291			-17.9196	1.51619		-17.8766	2.1639			-17.9196	1.43346		-17.8766	7.07552			-17.9196	1.32444		-17.8766	6.0989			-17.9196	1.23621		-17.8766	10.1742			-17.9196	1.41074		-17.8766	10.3226
	-17.9146	5.38983		-17.8716	6.36004			-17.9146	2.03142		-17.8716	2.6022			-17.9146	1.61551		-17.8716	2.38609			-17.9146	1.5286		-17.8716	7.58041			-17.9146	1.39856		-17.8716	5.79613			-17.9146	1.3276		-17.8716	8.01939			-17.9146	1.52912		-17.8716	8.48741
	-17.9096	5.39068		-17.8666	8.33567			-17.9096	2.10921		-17.8666	3.50136			-17.9096	1.69398		-17.8666	2.93902			-17.9096	1.60719		-17.8666	8.16272			-17.9096	1.45527		-17.8666	5.63276			-17.9096	1.40411		-17.8666	6.38098			-17.9096	1.62989		-17.8666	5.18461
	-17.9046	7.17533		-17.8616	7.85724			-17.9046	2.41122		-17.8616	3.63944			-17.9046	1.92808		-17.8616	3.26104			-17.9046	1.85564		-17.8616	8.97354			-17.9046	1.6276		-17.8616	9.03729			-17.9046	1.60045		-17.8616	7.25681			-17.9046	1.89887		-17.8616	4.05378
	-17.8996	7.25914		-17.8566	7.79589			-17.8996	2.57712		-17.8566	3.84967			-17.8996	2.0743		-17.8566	3.74756			-17.8996	1.99682		-17.8566	12.308			-17.8996	1.74894		-17.8566	17.4398			-17.8996	1.75778		-17.8566	12.9726			-17.8996	2.07055		-17.8566	7.80955
	-17.8946	7.34772		-17.8516	6.69298			-17.8946	2.75267		-17.8516	3.81581			-17.8946	2.20118		-17.8516	3.55352			-17.8946	2.1058		-17.8516	13.497			-17.8946	1.8495		-17.8516	12.953			-17.8946	1.89384		-17.8516	12.4143			-17.8946	2.20325		-17.8516	10.0081
	-17.8896	5.85267		-17.8466	7.19512			-17.8896	2.42587		-17.8466	4.4539			-17.8896	1.9898		-17.8466	4.2054			-17.8896	1.92589		-17.8466	12.7529			-17.8896	1.78356		-17.8466	11.3719			-17.8896	1.85354		-17.8466	11.8669			-17.8896	2.03492		-17.8466	11.1226
	-17.8846	5.50022		-17.8416	7.47965			-17.8846	2.3608		-17.8416	4.99463			-17.8846	1.96139		-17.8416	4.42395			-17.8846	1.91138		-17.8416	12.7189			-17.8846	1.7822		-17.8416	11.1706			-17.8846	1.86062		-17.8416	14.1513			-17.8846	2.01995		-17.8416	15.0273
	-17.8796	7.74501		-17.8366	6.87297			-17.8796	2.75904		-17.8366	4.83043			-17.8796	2.25889		-17.8366	3.23832			-17.8796	2.20336		-17.8366	9.66886			-17.8796	1.96042		-17.8366	10.6626			-17.8796	2.05133		-17.8366	14.7525			-17.8796	2.31009		-17.8366	17.1314
	-17.8746	6.34507		-17.8316	7.06688			-17.8746	2.53769		-17.8316	5.11175			-17.8746	2.09528		-17.8316	3.29733			-17.8746	2.07139		-17.8316	9.55043			-17.8746	1.94189		-17.8316	11.5432			-17.8746	2.03554		-17.8316	16.099			-17.8746	2.1897		-17.8316	18.3318
	-17.8696	5.08723		-17.8266	3.77198			-17.8696	2.21655		-17.8266	3.0298			-17.8696	1.93798		-17.8266	2.01079			-17.8696	1.94023		-17.8266	6.12177			-17.8696	1.81672		-17.8266	9.62174			-17.8696	1.91139		-17.8266	11.8249			-17.8696	2.07294		-17.8266	12.7543
	-17.8646	4.37779		-17.8216	3.00063			-17.8646	2.00294		-17.8216	2.53126			-17.8646	1.80513		-17.8216	1.79587			-17.8646	1.83501		-17.8216	5.47219			-17.8646	1.72079		-17.8216	9.77025			-17.8646	1.81793		-17.8216	12.1062			-17.8646	1.98395		-17.8216	12.9615
	-17.8596	3.86789		-17.8166	3.03782			-17.8596	1.85438		-17.8166	2.86176			-17.8596	1.70175		-17.8166	2.522			-17.8596	1.75277		-17.8166	6.8029			-17.8596	1.64911		-17.8166	12.737			-17.8596	1.74562		-17.8166	17.1777			-17.8596	1.90777		-17.8166	18.3127
	-17.8546	3.83334		-17.8116	3.25991			-17.8546	1.8826		-17.8116	2.99108			-17.8546	1.69836		-17.8116	2.78886			-17.8546	1.74324		-17.8116	6.35969			-17.8546	1.64801		-17.8116	11.6886			-17.8546	1.74767		-17.8116	14.5141			-17.8546	1.91377		-17.8116	15.6926
	-17.8496	3.8156		-17.8066	1.92135			-17.8496	1.91681		-17.8066	1.90293			-17.8496	1.70141		-17.8066	2.00057			-17.8496	1.74488		-17.8066	4.8566			-17.8496	1.65912		-17.8066	9.32604			-17.8496	1.75516		-17.8066	12.4378			-17.8496	1.92278		-17.8066	13.2821
	-17.8446	3.82658		-17.8016	0.32386			-17.8446	1.9552		-17.8016	0.56649			-17.8446	1.70885		-17.8016	1.76279			-17.8446	1.75008		-17.8016	6.05746			-17.8446	1.67208		-17.8016	10.2045			-17.8446	1.76393		-17.8016	9.52585			-17.8446	1.93364		-17.8016	10.501
	-17.8396	3.81527		-17.7966	2.46476			-17.8396	1.9682		-17.7966	1.65416			-17.8396	1.7107		-17.7966	5.15782			-17.8396	1.75219		-17.7966	9.81276			-17.8396	1.68055		-17.7966	20.1797			-17.8396	1.76675		-17.7966	13.9577			-17.8396	1.93361		-17.7966	13.2149
	-17.8346	3.77722		-17.7916	2.9988			-17.8346	1.96476		-17.7916	2.33971			-17.8346	1.70064		-17.7916	6.73686			-17.8346	1.74364		-17.7916	10.8997			-17.8346	1.67746		-17.7916	19.9981			-17.8346	1.75193		-17.7916	14.4238			-17.8346	1.89859		-17.7916	13.2928
	-17.8296	3.74198		-17.7866	3.36774			-17.8296	1.95883		-17.7866	2.90392			-17.8296	1.68715		-17.7866	8.56785			-17.8296	1.73199		-17.7866	11.6221			-17.8296	1.67216		-17.7866	17.6842			-17.8296	1.73496		-17.7866	12.9611			-17.8296	1.86441		-17.7866	14.0914
	-17.8246	3.72086		-17.7816	3.56508			-17.8246	1.95466		-17.7816	3.35752			-17.8246	1.67199		-17.7816	8.48022			-17.8246	1.71725		-17.7816	12.0893			-17.8246	1.66591		-17.7816	18.0499			-17.8246	1.71912		-17.7816	12.9708			-17.8246	1.8366		-17.7816	14.1123
	-17.8196	3.72586		-17.7766	3.63719			-17.8196	1.95601		-17.7766	3.73139			-17.8196	1.65959		-17.7766	8.12938			-17.8196	1.70344		-17.7766	11.0449			-17.8196	1.66184		-17.7766	17.7316			-17.8196	1.70833		-17.7766	14.2008			-17.8196	1.82145		-17.7766	16.1945
	-17.8146	3.69243		-17.7716	2.10814			-17.8146	1.94622		-17.7716	2.50158			-17.8146	1.65005		-17.7716	6.15348			-17.8146	1.69278		-17.7716	6.64011			-17.8146	1.65898		-17.7716	17.9969			-17.8146	1.70065		-17.7716	14.2522			-17.8146	1.81046		-17.7716	14.5208
	-17.8096	3.67529		-17.7666	2.99304			-17.8096	1.93532		-17.7666	3.85546			-17.8096	1.64504		-17.7666	7.61798			-17.8096	1.68522		-17.7666	10.5571			-17.8096	1.65575		-17.7666	26.2348			-17.8096	1.69368		-17.7666	14.4976			-17.8096	1.80117		-17.7666	12.887
	-17.8046	3.65912		-17.7616	2.04459			-17.8046	1.92406		-17.7616	2.3946			-17.8046	1.63912		-17.7616	4.98571			-17.8046	1.67703		-17.7616	4.84511			-17.8046	1.65165		-17.7616	8.92089			-17.8046	1.68572		-17.7616	5.22714			-17.8046	1.79149		-17.7616	4.61946
	-17.7996	3.64378		-17.7566	2.05623			-17.7996	1.91235		-17.7566	2.45708			-17.7996	1.63262		-17.7566	4.91503			-17.7996	1.66761		-17.7566	5.45556			-17.7996	1.64641		-17.7566	9.10286			-17.7996	1.67664		-17.7566	5.78251			-17.7996	1.78121		-17.7566	5.06481
	-17.7946	3.6295		-17.7516	2.5741			-17.7946	1.90329		-17.7516	3.00612			-17.7946	1.62917		-17.7516	5.37889			-17.7946	1.65815		-17.7516	8.15401			-17.7946	1.63981		-17.7516	12.7594			-17.7946	1.66744		-17.7516	9.15577			-17.7946	1.77348		-17.7516	8.25876
	-17.7896	3.60072		-17.7466	3.59538			-17.7896	1.89529		-17.7466	4.52659			-17.7896	1.62824		-17.7466	8.76912			-17.7896	1.64762		-17.7466	12.3841			-17.7896	1.63054		-17.7466	14.8588			-17.7896	1.6571		-17.7466	10.9813			-17.7896	1.76788		-17.7466	10.2091
	-17.7846	3.52179		-17.7416	3.27165			-17.7846	1.88124		-17.7416	4.02873			-17.7846	1.628		-17.7416	7.72072			-17.7846	1.63425		-17.7416	11.8815			-17.7846	1.61677		-17.7416	10.7458			-17.7846	1.64262		-17.7416	7.47533			-17.7846	1.76082		-17.7416	6.64275
	-17.7796	3.45094		-17.7366	3.21349			-17.7796	1.86382		-17.7366	3.71383			-17.7796	1.62726		-17.7366	7.46042			-17.7796	1.62603		-17.7366	13.3363			-17.7796	1.61452		-17.7366	13.6752			-17.7796	1.63358		-17.7366	10.5395			-17.7796	1.75223		-17.7366	9.10538
	-17.7746	3.38977		-17.7316	3.81203			-17.7746	1.85112		-17.7316	3.58425			-17.7746	1.63112		-17.7316	6.32514			-17.7746	1.62464		-17.7316	12.3033			-17.7746	1.62171		-17.7316	15.0219			-17.7746	1.63276		-17.7316	12.7285			-17.7746	1.74825		-17.7316	9.91296
	-17.7696	3.33883		-17.7266	4.30185			-17.7696	1.84516		-17.7266	3.9028			-17.7696	1.64238		-17.7266	6.96079			-17.7696	1.63001		-17.7266	11.5919			-17.7696	1.63717		-17.7266	16.5241			-17.7696	1.64243		-17.7266	15.3255			-17.7696	1.75149		-17.7266	10.9642
	-17.7646	3.28907		-17.7216	4.72239			-17.7646	1.83652		-17.7216	4.31118			-17.7646	1.64796		-17.7216	8.09721			-17.7646	1.62782		-17.7216	11.773			-17.7646	1.6441		-17.7216	16.403			-17.7646	1.64368		-17.7216	16.6514			-17.7646	1.74843		-17.7216	11.5808
	-17.7596	3.24372		-17.7166	8.81996			-17.7596	1.82621		-17.7166	10.1674			-17.7596	1.65007		-17.7166	18.5813			-17.7596	1.62127		-17.7166	19.0459			-17.7596	1.64584		-17.7166	17.4234			-17.7596	1.63945		-17.7166	16.0685			-17.7596	1.74089		-17.7166	12.8891
	-17.7546	3.20903		-17.7116	4.58128			-17.7546	1.82127		-17.7116	5.24048			-17.7546	1.65613		-17.7116	13.1532			-17.7546	1.61861		-17.7116	13.0101			-17.7546	1.651		-17.7116	12.1329			-17.7546	1.63847		-17.7116	12.7439			-17.7546	1.73675		-17.7116	10.0745
	-17.7496	3.18357		-17.7066	3.70716			-17.7496	1.82112		-17.7066	4.07265			-17.7496	1.66596		-17.7066	8.63646			-17.7496	1.61983		-17.7066	10.562			-17.7496	1.66004		-17.7066	10.0814			-17.7496	1.64107		-17.7066	9.90633			-17.7496	1.73548		-17.7066	9.7101
	-17.7446	3.15859		-17.7016	4.03949			-17.7446	1.82107		-17.7016	4.34577			-17.7446	1.67541		-17.7016	9.53862			-17.7446	1.62105		-17.7016	11.2694			-17.7446	1.66865		-17.7016	11.7667			-17.7446	1.6432		-17.7016	12.582			-17.7446	1.73393		-17.7016	13.2678
	-17.7396	3.1355		-17.6966	4.42106			-17.7396	1.81831		-17.6966	3.58346			-17.7396	1.68073		-17.6966	7.80306			-17.7396	1.61731		-17.6966	11.8603			-17.7396	1.67098		-17.6966	13.0564			-17.7396	1.63916		-17.6966	13.5894			-17.7396	1.72793		-17.6966	10.2654
	-17.7346	3.14538		-17.6916	5.10572			-17.7346	1.83301		-17.6916	3.32192			-17.7346	1.69254		-17.6916	8.96991			-17.7346	1.63033		-17.6916	15.3917			-17.7346	1.69183		-17.6916	14.349			-17.7346	1.64034		-17.6916	14.8509			-17.7346	1.73033		-17.6916	10.4541
	-17.7296	3.20551		-17.6866	4.61309			-17.7296	1.88905		-17.6866	3.06326			-17.7296	1.72882		-17.6866	7.99801			-17.7296	1.68859		-17.6866	15.5357			-17.7296	1.76428		-17.6866	15.0991			-17.7296	1.66799		-17.6866	15.7862			-17.7296	1.76217		-17.6866	11.4775
	-17.7246	3.29335		-17.6816	4.12569			-17.7246	1.97384		-17.6816	2.81939			-17.7246	1.78147		-17.6816	7.11065			-17.7246	1.78078		-17.6816	15.3901			-17.7246	1.87495		-17.6816	15.4382			-17.7246	1.71529		-17.6816	16.5203			-17.7246	1.81447		-17.6816	11.8081
	-17.7196	3.30897		-17.6766	4.27559			-17.7196	2.00596		-17.6766	2.94451			-17.7196	1.78089		-17.6766	6.30358			-17.7196	1.80007		-17.6766	15.4667			-17.7196	1.89438		-17.6766	16.2448			-17.7196	1.70562		-17.6766	17.5011			-17.7196	1.83296		-17.6766	11.8574
	-17.7146	3.29089		-17.6716	4.1952			-17.7146	2.01364		-17.6716	2.95488			-17.7146	1.76124		-17.6716	6.09536			-17.7146	1.78342		-17.6716	14.8767			-17.7146	1.86679		-17.6716	15.2952			-17.7146	1.67303		-17.6716	17.0088			-17.7146	1.83731		-17.6716	11.0393
	-17.7096	3.2797		-17.6666	3.40417			-17.7096	2.03668		-17.6666	2.69349			-17.7096	1.75617		-17.6666	5.44581			-17.7096	1.77384		-17.6666	12.9722			-17.7096	1.84111		-17.6666	13.4069			-17.7096	1.65366		-17.6666	15.9566			-17.7096	1.85497		-17.6666	10.6714
	-17.7046	3.25587		-17.6616	1.62611			-17.7046	2.07348		-17.6616	1.63731			-17.7046	1.77974		-17.6616	2.98286			-17.7046	1.79049		-17.6616	7.70688			-17.7046	1.84274		-17.6616	9.06463			-17.7046	1.66623		-17.6616	10.2573			-17.7046	1.89301		-17.6616	4.40227
	-17.6996	3.45107		-17.6566	1.40411			-17.6996	2.18138		-17.6566	1.43496			-17.6996	1.84475		-17.6566	2.63749			-17.6996	1.8485		-17.6566	6.67205			-17.6996	1.89082		-17.6566	7.8831			-17.6996	1.70584		-17.6566	8.78733			-17.6996	1.94669		-17.6566	3.58057
	-17.6946	3.8685		-17.6516	1.71486			-17.6946	2.41083		-17.6516	1.7085			-17.6946	2.01095		-17.6516	3.36042			-17.6946	2.01519		-17.6516	9.46481			-17.6946	2.05461		-17.6516	9.91093			-17.6946	1.84171		-17.6516	10.3108			-17.6946	2.09201		-17.6516	4.02657
	-17.6896	4.50167		-17.6466	2.64322			-17.6896	2.88057		-17.6466	2.78229			-17.6896	2.39701		-17.6466	6.36395			-17.6896	2.48125		-17.6466	25.1623			-17.6896	2.55588		-17.6466	15.015			-17.6896	2.21508		-17.6466	14.4958			-17.6896	2.43177		-17.6466	6.33987
	-17.6846	4.92765		-17.6416	2.92789			-17.6846	3.31691		-17.6416	2.86611			-17.6846	2.82343		-17.6416	6.06005			-17.6846	2.84481		-17.6416	16.2504			-17.6846	2.90743		-17.6416	9.8694			-17.6846	2.57681		-17.6416	9.08091			-17.6846	2.83126		-17.6416	3.93142
	-17.6796	5.37349		-17.6366	2.70245			-17.6796	3.86955		-17.6366	3.04319			-17.6796	3.37785		-17.6366	6.61208			-17.6796	3.34669		-17.6366	13.6851			-17.6796	3.40176		-17.6366	10.1747			-17.6796	3.01942		-17.6366	7.52686			-17.6796	3.35213		-17.6366	2.95551
	-17.6746	5.76837		-17.6316	2.60833			-17.6746	4.41962		-17.6316	3.11344			-17.6746	3.79264		-17.6316	7.01556			-17.6746	3.66832		-17.6316	11.6773			-17.6746	3.7238		-17.6316	9.54295			-17.6746	3.33373		-17.6316	6.77113			-17.6746	3.76895		-17.6316	2.01611
	-17.6696	6.9314		-17.6266	2.88202			-17.6696	6.459		-17.6266	3.60352			-17.6696	5.10075		-17.6266	8.59764			-17.6696	5.12356		-17.6266	12.4223			-17.6696	5.03353		-17.6266	10.0383			-17.6696	4.38857		-17.6266	7.65873			-17.6696	5.56435		-17.6266	1.78108
	-17.6646	4.51182		-17.6216	2.7474			-17.6646	3.07673		-17.6216	3.48043			-17.6646	2.54913		-17.6216	8.31739			-17.6646	2.38821		-17.6216	12.1563			-17.6646	2.34689		-17.6216	10.1239			-17.6646	2.29767		-17.6216	7.7881			-17.6646	2.36199		-17.6216	1.64776
	-17.6596	6.72347		-17.6166	2.65523			-17.6596	8.082		-17.6166	3.39544			-17.6596	9.10509		-17.6166	8.12795			-17.6596	10.6884		-17.6166	12.2392			-17.6596	9.84419		-17.6166	10.7117			-17.6596	8.64368		-17.6166	8.17577			-17.6596	6.61427		-17.6166	1.56753
	-17.6546	6.62687		-17.6116	2.54695			-17.6546	8.12273		-17.6116	3.27271			-17.6546	9.56241		-17.6116	7.77722			-17.6546	11.0998		-17.6116	12.2412			-17.6546	10.2292		-17.6116	11.3825			-17.6546	9.1834		-17.6116	8.4843			-17.6546	7.09376		-17.6116	1.48328
	-17.6496	5.62846		-17.6066	2.39307			-17.6496	5.89049		-17.6066	3.07382			-17.6496	6.7393		-17.6066	7.22438			-17.6496	7.38976		-17.6066	11.9107			-17.6496	7.05482		-17.6066	11.6934			-17.6496	6.26124		-17.6066	8.45028			-17.6496	5.0707		-17.6066	1.40788
	-17.6446	9.60108		-17.6016	1.92055			-17.6446	8.47876		-17.6016	2.37985			-17.6446	10.553		-17.6016	5.45431			-17.6446	9.93365		-17.6016	10.0922			-17.6446	9.12077		-17.6016	10.8621			-17.6446	9.51245		-17.6016	7.48887			-17.6446	7.55123		-17.6016	1.22025
	-17.6396	9.58859		-17.5966	1.70576			-17.6396	9.68198		-17.5966	2.03659			-17.6396	10.9771		-17.5966	4.38914			-17.6396	11.0536		-17.5966	9.16073			-17.6396	11.2715		-17.5966	10.9274			-17.6396	10.1396		-17.5966	7.0461			-17.6396	8.51617		-17.5966	1.11228
	-17.6346	10.8413		-17.5916	2.31612			-17.6346	11.0883		-17.5916	2.7943			-17.6346	12.9297		-17.5916	6.25849			-17.6346	14.2188		-17.5916	11.7826			-17.6346	13.8254		-17.5916	14.6491			-17.6346	11.9473		-17.5916	8.33245			-17.6346	9.99571		-17.5916	1.2333
	-17.6296	14.4291		-17.5866	2.6813			-17.6296	14.388		-17.5866	3.3532			-17.6296	15.5961		-17.5866	7.64671			-17.6296	16.6566		-17.5866	13.4184			-17.6296	17.7494		-17.5866	15.7924			-17.6296	15.8887		-17.5866	9.44626			-17.6296	12.4042		-17.5866	1.44061
	-17.6246	13.804		-17.5816	2.69793			-17.6246	14.2691		-17.5816	4.36366			-17.6246	15.9669		-17.5816	9.8579			-17.6246	16.7929		-17.5816	16.3127			-17.6246	16.6318		-17.5816	17.4795			-17.6246	15.7196		-17.5816	14.9262			-17.6246	13.2824		-17.5816	1.67289
	-17.6196	15.5201		-17.5766	2.54034			-17.6196	16.489		-17.5766	4.36193			-17.6196	18.4017		-17.5766	9.31709			-17.6196	19.0424		-17.5766	16.3219			-17.6196	18.5257		-17.5766	19.3117			-17.6196	18.2083		-17.5766	20.0797			-17.6196	15.9029		-17.5766	1.86936
	-17.6146	15.6328		-17.5716	2.05017			-17.6146	16.251		-17.5716	3.62097			-17.6146	17.0209		-17.5716	7.97803			-17.6146	16.3833		-17.5716	13.4659			-17.6146	15.8919		-17.5716	15.1283			-17.6146	16.5471		-17.5716	14.0401			-17.6146	16.0619		-17.5716	1.56796
	-17.6096	17.3254		-17.5666	1.93136			-17.6096	17.7891		-17.5666	3.3821			-17.6096	18.228		-17.5666	8.18326			-17.6096	16.4813		-17.5666	13.7721			-17.6096	16.4744		-17.5666	14.0526			-17.6096	18.0675		-17.5666	12.0083			-17.6096	18.4592		-17.5666	1.3893
	-17.6046	19.371		-17.5616	1.79774			-17.6046	19.3579		-17.5616	3.04721			-17.6046	18.9961		-17.5616	7.88546			-17.6046	17.9879		-17.5616	13.9912			-17.6046	18.1198		-17.5616	13.1295			-17.6046	19.9692		-17.5616	10.2388			-17.6046	19.6693		-17.5616	1.19998
	-17.5996	19.5885		-17.5566	1.65457			-17.5996	18.4016		-17.5566	2.62964			-17.5996	17.3323		-17.5566	7.42333			-17.5996	17.2351		-17.5566	14.1099			-17.5996	17.2159		-17.5566	12.1162			-17.5996	18.3989		-17.5566	8.26971			-17.5996	18.0856		-17.5566	0.98403
	-17.5946	24.6331		-17.5516	1.60778			-17.5946	21.7598		-17.5516	2.47214			-17.5946	19.7218		-17.5516	7.42976			-17.5946	19.4894		-17.5516	14.4882			-17.5946	18.5344		-17.5516	11.5563			-17.5946	18.8264		-17.5516	7.0302			-17.5946	21.3812		-17.5516	0.82583
	-17.5896	25.9704		-17.5466	1.48445			-17.5896	23.0901		-17.5466	2.35313			-17.5896	20.0009		-17.5466	7.77431			-17.5896	19.7156		-17.5466	14.7216			-17.5896	18.9535		-17.5466	10.4931			-17.5896	18.5941		-17.5466	5.83616			-17.5896	21.859		-17.5466	0.62855
	-17.5846	23.0456		-17.5416	1.25639			-17.5846	19.8165		-17.5416	2.20501			-17.5846	17.5846		-17.5416	7.78116			-17.5846	18.5302		-17.5416	14.4952			-17.5846	18.1684		-17.5416	9.60539			-17.5846	17.3407		-17.5416	4.98967			-17.5846	18.5778		-17.5416	0.47256
	-17.5796	25.9812		-17.5366	1.25636			-17.5796	20.7964		-17.5366	2.59145			-17.5796	20.3837		-17.5366	8.79181			-17.5796	22.8499		-17.5366	19.1773			-17.5796	23.1783		-17.5366	13.1858			-17.5796	20.9872		-17.5366	5.48554			-17.5796	20.1408		-17.5366	0.48242
	-17.5746	30.4446		-17.5316	1.34018			-17.5746	21.8063		-17.5316	3.06034			-17.5746	23.0618		-17.5316	9.73718			-17.5746	25.8929		-17.5316	21.208			-17.5746	26.3448		-17.5316	13.4849			-17.5746	24.1263		-17.5316	5.83597			-17.5746	22.1599		-17.5316	0.55209
	-17.5696	30.3729		-17.5266	1.16399			-17.5696	19.9739		-17.5266	2.57367			-17.5696	21.3536		-17.5266	8.40071			-17.5696	23.1169		-17.5266	16.0022			-17.5696	23.5021		-17.5266	9.45356			-17.5696	22.0811		-17.5266	4.04256			-17.5696	21.2199		-17.5266	0.41116
	-17.5646	28.2885		-17.5216	0.82623			-17.5646	17.3256		-17.5216	1.72438			-17.5646	18.713		-17.5216	6.8209			-17.5646	18.7158		-17.5216	11.8351			-17.5646	18.8522		-17.5216	6.9612			-17.5646	19.0056		-17.5216	2.50759			-17.5646	19.2135		-17.5216	0.2664
	-17.5596	26.8914		-17.5166	0.72214			-17.5596	17.2248		-17.5166	1.53061			-17.5596	19.5664		-17.5166	6.20477			-17.5596	17.5252		-17.5166	10.8187			-17.5596	19.0567		-17.5166	6.35206			-17.5596	18.8863		-17.5166	1.52033			-17.5596	20.2557		-17.5166	0.16838
	-17.5546	22.1977		-17.5116	0.71375			-17.5546	13.6828		-17.5116	1.59632			-17.5546	16.8986		-17.5116	6.44075			-17.5546	15.1598		-17.5116	10.9752			-17.5546	15.8374		-17.5116	6.69547			-17.5546	16.4852		-17.5116	1.23958			-17.5546	16.8658		-17.5116	0.1231
	-17.5496	20.8812		-17.5066	0.75439			-17.5496	11.6763		-17.5066	1.79295			-17.5496	16.6369		-17.5066	6.8823			-17.5496	15.4732		-17.5066	11.2732			-17.5496	14.6813		-17.5066	7.44517			-17.5496	16.2541		-17.5066	1.32373			-17.5496	14.2085		-17.5066	0.12778
	-17.5446	25.5322		-17.5016	0.83468			-17.5446	12.8017		-17.5016	2.09006			-17.5446	15.2986		-17.5016	7.3921			-17.5446	13.4847		-17.5016	11.6103			-17.5446	13.3558		-17.5016	8.46627			-17.5446	14.3361		-17.5016	1.50992			-17.5446	13.3193		-17.5016	0.15142
	-17.5396	31.1502		-17.4966	0.93653			-17.5396	15.4095		-17.4966	2.44532			-17.5396	15.1146		-17.4966	7.90969			-17.5396	13.2581		-17.4966	12.0296			-17.5396	14.1462		-17.4966	9.63325			-17.5396	14.4334		-17.4966	1.64792			-17.5396	14.7768		-17.4966	0.17027
	-17.5346	35.6191		-17.4916	1.06078			-17.5346	17.9108		-17.4916	2.79934			-17.5346	16.8614		-17.4916	8.45905			-17.5346	15.0676		-17.4916	12.6436			-17.5346	15.3376		-17.4916	10.8712			-17.5346	16.7518		-17.4916	1.75923			-17.5346	16.7882		-17.4916	0.18598
	-17.5296	25.3557		-17.4866	1.21468			-17.5296	13.9703		-17.4866	3.15733			-17.5296	14.4925		-17.4866	9.04307			-17.5296	12.6739		-17.4866	13.5011			-17.5296	12.7349		-17.4866	12.2436			-17.5296	14.1206		-17.4866	1.8372			-17.5296	15.0902		-17.4866	0.19742
	-17.5246	23.8679		-17.4816	1.56655			-17.5246	12.9012		-17.4816	3.58157			-17.5246	14.4154		-17.4816	8.87508			-17.5246	12.7324		-17.4816	15.4811			-17.5246	13.4101		-17.4816	14.487			-17.5246	13.6151		-17.4816	1.44165			-17.5246	15.2592		-17.4816	0.14544
	-17.5196	30.5422		-17.4766	1.57723			-17.5196	15.4614		-17.4766	3.07365			-17.5196	18.6182		-17.4766	7.01714			-17.5196	16.3276		-17.4766	13.241			-17.5196	18.0994		-17.4766	11.4634			-17.5196	17.049		-17.4766	0.97014			-17.5196	18.5645		-17.4766	0.08918
	-17.5146	41.6217		-17.4716	1.62976			-17.5146	17.8026		-17.4716	2.75904			-17.5146	25.4342		-17.4716	6.68313			-17.5146	21.6648		-17.4716	15.292			-17.5146	25.0462		-17.4716	10.096			-17.5146	21.5074		-17.4716	0.9576			-17.5146	20.9348		-17.4716	0.09264
	-17.5096	36.8802		-17.4666	1.71276			-17.5096	15.9054		-17.4666	2.68161			-17.5096	23.2293		-17.4666	6.65634			-17.5096	17.9451		-17.4666	16.1292			-17.5096	20.6052		-17.4666	8.96295			-17.5096	17.2327		-17.4666	1.01393			-17.5096	17.8978		-17.4666	0.11569
	-17.5046	26.0385		-17.4616	1.65189			-17.5046	8.86578		-17.4616	2.58664			-17.5046	13.0462		-17.4616	6.22775			-17.5046	9.63245		-17.4616	14.5846			-17.5046	12.3159		-17.4616	7.91952			-17.5046	10.7066		-17.4616	0.95106			-17.5046	12.3596		-17.4616	0.12114
	-17.4996	23.4409		-17.4566	1.56714			-17.4996	9.56499		-17.4566	2.47641			-17.4996	14.5705		-17.4566	6.26685			-17.4996	12.4341		-17.4566	14.3173			-17.4996	13.5168		-17.4566	7.54906			-17.4996	13.7955		-17.4566	1.00175			-17.4996	14.405		-17.4566	0.13859
	-17.4946	24.1263		-17.4516	1.49031			-17.4946	12.5294		-17.4516	2.93694			-17.4946	18.685		-17.4516	10.2359			-17.4946	16.8772		-17.4516	16.3			-17.4946	15.1639		-17.4516	8.98248			-17.4946	18.8631		-17.4516	1.1719			-17.4946	16.9151		-17.4516	0.18281
	-17.4896	22.166		-17.4466	1.47217			-17.4896	15.0555		-17.4466	3.00516			-17.4896	20.0783		-17.4466	10.6126			-17.4896	20.2573		-17.4466	16.7634			-17.4896	15.953		-17.4466	9.39602			-17.4896	22.9973		-17.4466	1.23829			-17.4896	16.6565		-17.4466	0.19441
	-17.4846	24.1722		-17.4416	1.52341			-17.4846	13.2846		-17.4416	3.17055			-17.4846	19.7563		-17.4416	11.1149			-17.4846	24.2396		-17.4416	17.2852			-17.4846	22.5638		-17.4416	9.84449			-17.4846	24.3511		-17.4416	1.31548			-17.4846	17.6349		-17.4416	0.20789
	-17.4796	22.6542		-17.4366	1.86429			-17.4796	11.4254		-17.4366	3.94968			-17.4796	15.4613		-17.4366	13.4055			-17.4796	18.4749		-17.4366	20.4999			-17.4796	17.2991		-17.4366	10.3923			-17.4796	17.9456		-17.4366	1.40049			-17.4796	14.489		-17.4366	0.21909
	-17.4746	24.0815		-17.4316	2.38752			-17.4746	14.3799		-17.4316	5.09535			-17.4746	15.4242		-17.4316	16.7283			-17.4746	20.4191		-17.4316	26.9717			-17.4746	17.9112		-17.4316	11.2925			-17.4746	18.6527		-17.4316	1.42949			-17.4746	14.985		-17.4316	0.21227
	-17.4696	21.3081		-17.4266	3.34891			-17.4696	16.659		-17.4266	5.99375			-17.4696	15.4764		-17.4266	17.4216			-17.4696	18.409		-17.4266	23.396			-17.4696	18.7494		-17.4266	11.9026			-17.4696	17.0156		-17.4266	1.71213			-17.4696	15.5978		-17.4266	0.24998
	-17.4646	17.3756		-17.4216	2.9235			-17.4646	16.0415		-17.4216	5.03998			-17.4646	15.7172		-17.4216	13.0927			-17.4646	18.3575		-17.4216	15.8616			-17.4646	18.8715		-17.4216	8.86534			-17.4646	16.7447		-17.4216	1.38943			-17.4646	15.5815		-17.4216	0.21133
	-17.4596	14.2695		-17.4166	2.524			-17.4596	16.1075		-17.4166	4.43132			-17.4596	15.2023		-17.4166	10.6576			-17.4596	16.8636		-17.4166	11.2602			-17.4596	18.5514		-17.4166	6.27375			-17.4596	15.4293		-17.4166	1.07493			-17.4596	14.5461		-17.4166	0.16949
	-17.4546	12.7177		-17.4116	2.6314			-17.4546	15.651		-17.4116	4.83445			-17.4546	14.0437		-17.4116	10.7069			-17.4546	15.3078		-17.4116	9.35757			-17.4546	16.9916		-17.4116	4.63663			-17.4546	14.3923		-17.4116	0.72635			-17.4546	13.7865		-17.4116	0.11196
	-17.4496	12.0823		-17.4066	2.46041			-17.4496	15.9983		-17.4066	4.63374			-17.4496	13.1877		-17.4066	10.9056			-17.4496	14.469		-17.4066	8.80523			-17.4496	16.26		-17.4066	3.91375			-17.4496	13.3241		-17.4066	0.55538			-17.4496	13.0793		-17.4066	0.08253
	-17.4446	12.4741		-17.4016	2.22891			-17.4446	17.568		-17.4016	4.40244			-17.4446	14.3796		-17.4016	10.3993			-17.4446	15.0119		-17.4016	7.78206			-17.4446	16.1617		-17.4016	3.28521			-17.4446	14.1888		-17.4016	0.43912			-17.4446	14.4752		-17.4016	0.06455
	-17.4396	14.7864		-17.3966	1.98696			-17.4396	22.9022		-17.3966	4.19638			-17.4396	18.0533		-17.3966	9.69236			-17.4396	17.931		-17.3966	6.69442			-17.4396	19.2593		-17.3966	2.716			-17.4396	18.7233		-17.3966	0.34177			-17.4396	20.8275		-17.3966	0.04963
	-17.4346	11.2806		-17.3916	1.73692			-17.4346	15.4548		-17.3916	3.97693			-17.4346	13.3295		-17.3916	9.04369			-17.4346	13.8329		-17.3916	5.74196			-17.4346	15.018		-17.3916	2.21706			-17.4346	15.9069		-17.3916	0.25542			-17.4346	17.2141		-17.3916	0.03612
	-17.4296	10.2655		-17.3866	1.47118			-17.4296	14.7105		-17.3866	3.74436			-17.4296	13.1688		-17.3866	8.3901			-17.4296	12.1868		-17.3866	4.84227			-17.4296	12.6297		-17.3866	1.76125			-17.4296	13.3004		-17.3866	0.17734			-17.4296	14.1269		-17.3866	0.02387
	-17.4246	11.6253		-17.3816	1.20236			-17.4246	18.3005		-17.3816	3.51451			-17.4246	15.2823		-17.3816	7.75749			-17.4246	13.0366		-17.3816	4.0312			-17.4246	13.2647		-17.3816	1.36685			-17.4246	13.7824		-17.3816	0.11201			-17.4246	15.5735		-17.3816	0.01355
	-17.4196	14.2708		-17.3766	1.03039			-17.4196	23.2928		-17.3766	3.37389			-17.4196	17.9814		-17.3766	7.19443			-17.4196	14.5334		-17.3766	3.46758			-17.4196	14.6714		-17.3766	1.10427			-17.4196	15.3166		-17.3766	0.07739			-17.4196	18.5792		-17.3766	0.00844
	-17.4146	16.3275		-17.3716	0.93852			-17.4146	27.2492		-17.3716	3.31089			-17.4146	20.7015		-17.3716	6.67303			-17.4146	16.403		-17.3716	3.0529			-17.4146	16.0662		-17.3716	0.93313			-17.4146	16.7935		-17.3716	0.06239			-17.4146	21.1582		-17.3716	0.00659
	-17.4096	17.9093		-17.3666	0.8652			-17.4096	30.7239		-17.3666	3.25033			-17.4096	22.315		-17.3666	6.11195			-17.4096	18.7069		-17.3666	2.70442			-17.4096	17.3326		-17.3666	0.8029			-17.4096	18.603		-17.3666	0.05252			-17.4096	21.8823		-17.3666	0.00547
	-17.4046	19.0652		-17.3616	0.80606			-17.4046	32.2893		-17.3616	3.20019			-17.4046	20.5645		-17.3616	5.54804			-17.4046	19.7238		-17.3616	2.38666			-17.4046	17.953		-17.3616	0.69383			-17.4046	19.5136		-17.3616	0.04533			-17.4046	21.5838		-17.3616	0.00476
	-17.3996	21.0338		-17.3566	0.75361			-17.3996	33.7867		-17.3566	3.16126			-17.3996	21.2128		-17.3566	4.99643			-17.3996	22.0029		-17.3566	2.09576			-17.3996	20.3423		-17.3566	0.58932			-17.3996	22.0003		-17.3566	0.03918			-17.3996	22.8098		-17.3566	0.00418
	-17.3946	20.2006		-17.3516	0.73325			-17.3946	30.7154		-17.3516	3.34366			-17.3946	20.9238		-17.3516	4.82355			-17.3946	21.4099		-17.3516	1.89253			-17.3946	19.7644		-17.3516	0.40532			-17.3946	20.3969		-17.3516	0.03259			-17.3946	23.9748		-17.3516	0.00314
	-17.3896	18.4818		-17.3466	0.71993			-17.3896	26.3458		-17.3466	3.5406			-17.3896	22.0472		-17.3466	4.74015			-17.3896	24.2182		-17.3466	1.75474			-17.3896	19.2161		-17.3466	0.2536			-17.3896	22.3165		-17.3466	0.02729			-17.3896	23.5661		-17.3466	0.00228
	-17.3846	16.7717		-17.3416	0.68832			-17.3846	24.2784		-17.3416	3.51021			-17.3846	22.4977		-17.3416	4.41431			-17.3846	24.1555		-17.3416	1.65636			-17.3846	19.6639		-17.3416	0.22565			-17.3846	22.8752		-17.3416	0.02467			-17.3846	22.0883		-17.3416	0.00213
	-17.3796	16.9291		-17.3366	0.63127			-17.3796	22.6357		-17.3366	3.41143			-17.3796	22.0621		-17.3366	4.0761			-17.3796	22.8543		-17.3366	1.54786			-17.3796	21.5022		-17.3366	0.19836			-17.3796	23.4029		-17.3366	0.02198			-17.3796	20.617		-17.3366	0.00196
	-17.3746	16.0947		-17.3316	0.5105			-17.3746	23.8514		-17.3316	3.11787			-17.3746	23.5227		-17.3316	3.695			-17.3746	26.987		-17.3316	1.40475			-17.3746	26.769		-17.3316	0.16851			-17.3746	28.3548		-17.3316	0.01846			-17.3746	23.0728		-17.3316	0.00167
	-17.3696	15.7638		-17.3266	1.29679			-17.3696	23.7911		-17.3266	6.08219			-17.3696	22.5191		-17.3266	8.04374			-17.3696	26.1933		-17.3266	2.74249			-17.3696	25.4569		-17.3266	0.33204			-17.3696	26.3032		-17.3266	0.03041			-17.3696	22.5382		-17.3266	0.0025
	-17.3646	12.1682		-17.3216	2.50631			-17.3646	20.2483		-17.3216	10.2818			-17.3646	17.8911		-17.3216	13.6741			-17.3646	20.8569		-17.3216	4.55767			-17.3646	20.5307		-17.3216	0.58455			-17.3646	20.0543		-17.3216	0.05104			-17.3646	18.8193		-17.3216	0.004
	-17.3596	11.9609		-17.3166	5.94078			-17.3596	19.5851		-17.3166	28.6212			-17.3596	16.6694		-17.3166	22.7016			-17.3596	19.6637		-17.3166	6.75154			-17.3596	18.724		-17.3166	0.88484			-17.3596	18.1319		-17.3166	0.07978			-17.3596	17.9818		-17.3166	0.00632
	-17.3546	11.0669		-17.3116	4.75915			-17.3546	18.3808		-17.3116	21.2121			-17.3546	16.2656		-17.3116	18.102			-17.3546	18.1149		-17.3116	5.5411			-17.3546	19.0493		-17.3116	0.73978			-17.3546	17.8558		-17.3116	0.07151			-17.3546	16.8464		-17.3116	0.00593
	-17.3496	13.6898		-17.3066	4.47786			-17.3496	23.6616		-17.3066	16.5938			-17.3496	21.545		-17.3066	18.6252			-17.3496	22.8098		-17.3066	5.97119			-17.3496	25.2819		-17.3066	0.87782			-17.3496	21.6999		-17.3066	0.10027			-17.3496	19.3638		-17.3066	0.00895
	-17.3446	22.4858		-17.3016	5.27902			-17.3446	36.1093		-17.3016	14.9276			-17.3446	36.761		-17.3016	18.8539			-17.3446	31.4984		-17.3016	6.13474			-17.3446	30.3959		-17.3016	0.90824			-17.3446	33.6182		-17.3016	0.10968			-17.3446	31.2778		-17.3016	0.01023
	-17.3396	11.4045		-17.2966	4.61298			-17.3396	19.4633		-17.2966	12.0428			-17.3396	18.7507		-17.2966	14.2895			-17.3396	18.4889		-17.2966	4.71297			-17.3396	18.391		-17.2966	0.49723			-17.3396	18.8773		-17.2966	0.05352			-17.3396	19.3166		-17.2966	0.00472
	-17.3346	10.0402		-17.2916	4.98068			-17.3346	17.5587		-17.2916	12.4562			-17.3346	16.8278		-17.2916	13.8433			-17.3346	16.7709		-17.2916	4.44646			-17.3346	17.0244		-17.2916	0.39685			-17.3346	16.9404		-17.2916	0.04307			-17.3346	17.744		-17.2916	0.00392
	-17.3296	11.0706		-17.2866	3.93063			-17.3296	22.8917		-17.2866	10.7448			-17.3296	22.8608		-17.2866	11.7258			-17.3296	23.8296		-17.2866	3.77875			-17.3296	25.4916		-17.2866	0.22051			-17.3296	22.1041		-17.2866	0.01968			-17.3296	27.7932		-17.2866	0.00173
	-17.3246	9.37551		-17.2816	3.47718			-17.3246	19.9828		-17.2816	9.88299			-17.3246	18.4356		-17.2816	10.7591			-17.3246	19.8157		-17.2816	3.64664			-17.3246	20.3541		-17.2816	0.18892			-17.3246	18.5046		-17.2816	0.01799			-17.3246	21.5087		-17.2816	0.00173
	-17.3196	8.64874		-17.2766	3.18855			-17.3196	19.9256		-17.2766	9.20543			-17.3196	18.5832		-17.2766	10.3483			-17.3196	19.2575		-17.2766	3.68015			-17.3196	19.9484		-17.2766	0.18821			-17.3196	18.6727		-17.2766	0.01954			-17.3196	21.3331		-17.2766	0.00198
	-17.3146	8.17274		-17.2716	3.03273			-17.3146	19.7069		-17.2716	8.78803			-17.3146	18.7741		-17.2716	10.2587			-17.3146	18.9034		-17.2716	3.76924			-17.3146	19.9346		-17.2716	0.19615			-17.3146	18.7087		-17.2716	0.02195			-17.3146	21.3513		-17.2716	0.00229
	-17.3096	7.8402		-17.2666	2.89526			-17.3096	19.2356		-17.2666	8.43053			-17.3096	18.7772		-17.2666	10.2634			-17.3096	18.3235		-17.2666	3.88833			-17.3096	19.4662		-17.2666	0.20942			-17.3096	18.548		-17.2666	0.02502			-17.3096	21.0691		-17.2666	0.00265
	-17.3046	7.28904		-17.2616	2.82047			-17.3046	17.9605		-17.2616	8.16375			-17.3046	18.2249		-17.2616	10.3634			-17.3046	16.9855		-17.2616	4.0357			-17.3046	18.0366		-17.2616	0.22778			-17.3046	17.6196		-17.2616	0.02869			-17.3046	20.1612		-17.2616	0.00307
	-17.2996	6.63232		-17.2566	3.01064			-17.2996	16.0491		-17.2566	8.2165			-17.2996	17.1644		-17.2566	10.7411			-17.2996	15.5927		-17.2566	4.3195			-17.2996	16.2992		-17.2566	0.25969			-17.2996	16.2969		-17.2566	0.03401			-17.2996	18.7441		-17.2566	0.00364
	-17.2946	5.65194		-17.2516	3.23418			-17.2946	13.7068		-17.2516	8.58001			-17.2946	14.9346		-17.2516	11.5961			-17.2946	13.8624		-17.2516	4.87863			-17.2946	14.8823		-17.2516	0.34754			-17.2946	14.6275		-17.2516	0.04882			-17.2946	15.8761		-17.2516	0.00549
	-17.2896	5.09337		-17.2466	3.71228			-17.2896	12.5511		-17.2466	9.31862			-17.2896	13.9455		-17.2466	13.731			-17.2896	13.1473		-17.2466	6.00269			-17.2896	13.9903		-17.2466	0.52855			-17.2896	13.92		-17.2466	0.07913			-17.2896	14.9135		-17.2466	0.00955
	-17.2846	4.70043		-17.2416	4.03986			-17.2846	11.6725		-17.2416	9.11491			-17.2846	13.302		-17.2416	14.0681			-17.2846	12.7306		-17.2416	5.94919			-17.2846	13.3635		-17.2416	0.61915			-17.2846	13.4055		-17.2416	0.09522			-17.2846	14.3432		-17.2416	0.01203
	-17.2796	4.43716		-17.2366	4.50009			-17.2796	11.0623		-17.2366	8.62217			-17.2796	12.8692		-17.2366	12.3827			-17.2796	12.4485		-17.2366	4.44845			-17.2796	12.91		-17.2366	0.61171			-17.2796	13.0244		-17.2366	0.09674			-17.2796	13.9394		-17.2366	0.01311
	-17.2746	4.22503		-17.2316	5.33017			-17.2746	10.5351		-17.2316	8.1654			-17.2746	12.4335		-17.2316	12.239			-17.2746	12.0784		-17.2316	4.33023			-17.2746	12.3861		-17.2316	0.66917			-17.2746	12.5516		-17.2316	0.10895			-17.2746	13.4925		-17.2316	0.01499
	-17.2696	3.92886		-17.2266	5.75326			-17.2696	9.76174		-17.2266	7.87248			-17.2696	11.3883		-17.2266	9.64337			-17.2696	10.7422		-17.2266	2.51458			-17.2696	10.9262		-17.2266	0.33972			-17.2696	11.3808		-17.2266	0.05171			-17.2696	12.2396		-17.2266	0.00676
	-17.2646	3.67736		-17.2216	7.62061			-17.2646	9.15125		-17.2216	9.74824			-17.2646	10.7464		-17.2216	9.93936			-17.2646	10.1076		-17.2216	1.73466			-17.2646	10.1914		-17.2216	0.17447			-17.2646	10.7174		-17.2216	0.02031			-17.2646	11.5553		-17.2216	0.002
	-17.2596	3.40163		-17.2166	10.3243			-17.2596	8.4932		-17.2166	13.2128			-17.2596	10.062		-17.2166	12.93			-17.2596	9.45971		-17.2166	1.9907			-17.2596	9.46105		-17.2166	0.23634			-17.2596	10.0462		-17.2166	0.02974			-17.2596	10.8232		-17.2166	0.00333
	-17.2546	3.01214		-17.2116	11.356			-17.2546	7.76336		-17.2116	16.1337			-17.2546	9.40909		-17.2116	14.7176			-17.2546	8.76652		-17.2116	2.11572			-17.2546	8.69661		-17.2116	0.29037			-17.2546	9.37715		-17.2116	0.03926			-17.2546	10.0858		-17.2116	0.00477
	-17.2496	2.64687		-17.2066	10.4904			-17.2496	6.94376		-17.2066	17.6742			-17.2496	8.61429		-17.2066	15.9069			-17.2496	8.07297		-17.2066	1.79263			-17.2496	7.94132		-17.2066	0.23375			-17.2496	8.67695		-17.2066	0.02877			-17.2496	9.21652		-17.2066	0.00342
	-17.2446	2.36836		-17.2016	9.13999			-17.2446	6.27111		-17.2016	10.4094			-17.2446	7.95109		-17.2016	7.45543			-17.2446	7.39949		-17.2016	0.72719			-17.2446	7.16425		-17.2016	0.07619			-17.2446	8.03732		-17.2016	0.00722			-17.2446	8.50397		-17.2016	0.00073517
	-17.2396	2.12047		-17.1966	10.1916			-17.2396	5.76147		-17.1966	8.81301			-17.2396	7.45998		-17.1966	5.96372			-17.2396	6.94438		-17.1966	0.59561			-17.2396	6.6594		-17.1966	0.0496			-17.2396	7.57437		-17.1966	0.004			-17.2396	7.93645		-17.1966	0.00034936
	-17.2346	1.95572		-17.1916	9.32709			-17.2346	5.38154		-17.1916	7.67856			-17.2346	7.03652		-17.1916	5.90412			-17.2346	6.58328		-17.1916	0.53202			-17.2346	6.29567		-17.1916	0.04438			-17.2346	7.17687		-17.1916	0.0036			-17.2346	7.46125		-17.1916	0.00030504
	-17.2296	1.83725		-17.1866	10.6477			-17.2296	5.07604		-17.1866	8.05163			-17.2296	6.65228		-17.1866	6.66225			-17.2296	6.27766		-17.1866	0.5917			-17.2296	5.99466		-17.1866	0.04421			-17.2296	6.82433		-17.1866	0.00341			-17.2296	7.04631		-17.1866	0.00028007
	-17.2246	1.71627		-17.1816	12.8205			-17.2246	4.76336		-17.1816	9.02867			-17.2246	6.25226		-17.1816	8.2676			-17.2246	5.95376		-17.1816	0.73655			-17.2246	5.68627		-17.1816	0.04852			-17.2246	6.45658		-17.1816	0.00342			-17.2246	6.61604		-17.1816	0.0002662
	-17.2196	1.57937		-17.1766	14.2901			-17.2196	4.41481		-17.1766	9.8224			-17.2196	5.83222		-17.1766	10.2445			-17.2196	5.62264		-17.1766	0.87962			-17.2196	5.36933		-17.1766	0.0529			-17.2196	6.06632		-17.1766	0.00353			-17.2196	6.15641		-17.1766	0.00026782
	-17.2146	1.43401		-17.1716	15.6732			-17.2146	4.04948		-17.1716	10.4172			-17.2146	5.40737		-17.1716	11.5601			-17.2146	5.29958		-17.1716	0.95707			-17.2146	5.06635		-17.1716	0.05613			-17.2146	5.67683		-17.1716	0.00372			-17.2146	5.68557		-17.1716	0.00028957
	-17.2096	1.32909		-17.1666	17.057			-17.2096	3.7653		-17.1666	11.111			-17.2096	5.07376		-17.1666	12.8447			-17.2096	5.01942		-17.1666	1.06913			-17.2096	4.79888		-17.1666	0.06088			-17.2096	5.32898		-17.1666	0.00403			-17.2096	5.29999		-17.1666	0.0003238
	-17.2046	1.22192		-17.1616	12.1745			-17.2046	3.49128		-17.1616	9.59301			-17.2046	4.76992		-17.1616	11.6489			-17.2046	4.78349		-17.1616	0.94018			-17.2046	4.58465		-17.1616	0.05989			-17.2046	5.02545		-17.1616	0.00425			-17.2046	4.94215		-17.1616	0.00036483
	-17.1996	1.12584		-17.1566	14.1824			-17.1996	3.2803		-17.1566	11.063			-17.1996	4.57083		-17.1566	12.0822			-17.1996	4.69048		-17.1566	0.88877			-17.1996	4.49914		-17.1566	0.057			-17.1996	4.84504		-17.1566	0.00405			-17.1996	4.67925		-17.1566	0.00035854
	-17.1946	1.05414		-17.1516	10.8911			-17.1946	3.18502		-17.1516	10.5693			-17.1946	4.56442		-17.1516	10.7251			-17.1946	4.84662		-17.1516	0.69087			-17.1946	4.64264		-17.1516	0.0456			-17.1946	4.87435		-17.1516	0.0034			-17.1946	4.5766		-17.1516	0.00032347
	-17.1896	0.90893		-17.1466	8.34978			-17.1896	2.77206		-17.1466	9.47953			-17.1896	4.01096		-17.1466	9.43752			-17.1896	4.30276		-17.1466	0.56731			-17.1896	4.16502		-17.1466	0.03894			-17.1896	4.33084		-17.1466	0.00301			-17.1896	3.98486		-17.1466	0.00029851
	-17.1846	0.75786		-17.1416	9.41311			-17.1846	2.31764		-17.1416	10.1764			-17.1846	3.41352		-17.1416	9.37167			-17.1846	3.74338		-17.1416	0.50341			-17.1846	3.67948		-17.1416	0.03539			-17.1846	3.75835		-17.1416	0.00274			-17.1846	3.36607		-17.1416	0.00027561
	-17.1796	0.60881		-17.1366	7.87904			-17.1796	1.87906		-17.1366	11.0417			-17.1796	2.8172		-17.1366	9.80021			-17.1796	3.20085		-17.1366	0.4655			-17.1796	3.21285		-17.1366	0.03127			-17.1796	3.21384		-17.1366	0.0023			-17.1796	2.77177		-17.1366	0.00023311
	-17.1746	0.48384		-17.1316	6.21386			-17.1746	1.52174		-17.1316	10.8715			-17.1746	2.34641		-17.1316	9.43501			-17.1746	2.77187		-17.1316	0.3915			-17.1746	2.83621		-17.1316	0.02312			-17.1746	2.77587		-17.1316	0.00148			-17.1746	2.29933		-17.1316	0.00014744
	-17.1696	0.38651		-17.1266	4.80087			-17.1696	1.25664		-17.1266	9.14806			-17.1696	2.0028		-17.1266	7.83754			-17.1696	2.43235		-17.1266	0.32874			-17.1696	2.51274		-17.1266	0.01944			-17.1696	2.42158		-17.1266	0.00118			-17.1696	1.95067		-17.1266	0.00011615
	-17.1646	0.30187		-17.1216	3.82717			-17.1646	1.01864		-17.1216	6.99537			-17.1646	1.67855		-17.1216	6.26842			-17.1646	2.10398		-17.1216	0.28696			-17.1646	2.19556		-17.1216	0.0171			-17.1646	2.08576		-17.1216	0.00105			-17.1646	1.62739		-17.1216	0.00010226
	-17.1596	0.23737		-17.1166	3.56644			-17.1596	0.82764		-17.1166	6.5869			-17.1596	1.40056		-17.1166	5.94098			-17.1596	1.82126		-17.1166	0.27366			-17.1596	1.92165		-17.1166	0.01578			-17.1596	1.80414		-17.1166	0.00093517			-17.1596	1.36144		-17.1166	8.824e-05
	-17.1546	0.19229		-17.1116	4.80853			-17.1546	0.68567		-17.1116	9.66797			-17.1546	1.18627		-17.1116	8.37353			-17.1546	1.58867		-17.1116	0.41549			-17.1546	1.69273		-17.1116	0.02936			-17.1546	1.57526		-17.1116	0.00209			-17.1546	1.15942		-17.1116	0.00021958
	-17.1496	0.16613		-17.1066	5.24567			-17.1496	0.59164		-17.1066	10.2602			-17.1496	1.03278		-17.1066	8.03733			-17.1496	1.39244		-17.1066	0.37303			-17.1496	1.48962		-17.1066	0.02851			-17.1496	1.38379		-17.1066	0.00219			-17.1496	1.01535		-17.1066	0.00024152
	-17.1446	0.13986		-17.1016	6.18351			-17.1446	0.49786		-17.1016	11.8163			-17.1446	0.87946		-17.1016	9.32965			-17.1446	1.19594		-17.1016	0.45079			-17.1446	1.28589		-17.1016	0.03406			-17.1446	1.19199		-17.1016	0.00269			-17.1446	0.87169		-17.1016	0.00029327
	-17.1396	0.11346		-17.0966	6.84037			-17.1396	0.40435		-17.0966	12.8554			-17.1396	0.72622		-17.0966	10.3713			-17.1396	0.99895		-17.0966	0.53297			-17.1396	1.08116		-17.0966	0.03967			-17.1396	0.99987		-17.0966	0.00314			-17.1396	0.72856		-17.0966	0.00033737
	-17.1346	0.08694		-17.0916	7.13954			-17.1346	0.31106		-17.0916	12.3827			-17.1346	0.57309		-17.0916	9.45582			-17.1346	0.8015		-17.0916	0.51087			-17.1346	0.87573		-17.0916	0.03964			-17.1346	0.80747		-17.0916	0.00324			-17.1346	0.58593		-17.0916	0.00035624
	-17.1296	0.06819		-17.0866	7.96525			-17.1296	0.24591		-17.0866	13.4471			-17.1296	0.45857		-17.0866	9.74316			-17.1296	0.64932		-17.0866	0.49117			-17.1296	0.71633		-17.0866	0.03391			-17.1296	0.65932		-17.0866	0.00259			-17.1296	0.47375		-17.0866	0.00026535
	-17.1246	0.05316		-17.0816	8.04372			-17.1246	0.19566		-17.0816	14.0855			-17.1246	0.37141		-17.0816	8.95603			-17.1246	0.53478		-17.0816	0.42394			-17.1246	0.59839		-17.0816	0.02497			-17.1246	0.54993		-17.0816	0.00167			-17.1246	0.38908		-17.0816	0.00014387
	-17.1196	0.03988		-17.0766	6.78382			-17.1196	0.15303		-17.0766	12.9925			-17.1196	0.30072		-17.0766	7.2826			-17.1196	0.44437		-17.0766	0.3052			-17.1196	0.5075		-17.0766	0.01378			-17.1196	0.46573		-17.0766	0.00066521			-17.1196	0.3228		-17.0766	3.312e-05
	-17.1146	0.03326		-17.0716	10.27			-17.1146	0.12767		-17.0716	20.4566			-17.1146	0.25142		-17.0716	9.57024			-17.1146	0.37133		-17.0716	0.48081			-17.1146	0.42434		-17.0716	0.02168			-17.1146	0.38961		-17.0716	0.001			-17.1146	0.27		-17.0716	4.821e-05
	-17.1096	0.02577		-17.0666	10.3204			-17.1096	0.09881		-17.0666	22.0973			-17.1096	0.1948		-17.0666	9.24373			-17.1096	0.28772		-17.0666	0.52068			-17.1096	0.32876		-17.0666	0.0239			-17.1096	0.30182		-17.0666	0.0011			-17.1096	0.20931		-17.0666	5.634e-05
	-17.1046	0.01828		-17.0616	10.3081			-17.1046	0.07002		-17.0616	23.1238			-17.1046	0.13822		-17.0616	9.3468			-17.1046	0.20413		-17.0616	0.5585			-17.1046	0.23323		-17.0616	0.02521			-17.1046	0.21412		-17.0616	0.00108			-17.1046	0.14857		-17.0616	5.362e-05
	-17.0996	0.0108		-17.0566	8.85538			-17.0996	0.04132		-17.0566	19.5512			-17.0996	0.08165		-17.0566	7.93628			-17.0996	0.12057		-17.0566	0.43749			-17.0996	0.13777		-17.0566	0.01985			-17.0996	0.12647		-17.0566	0.00085866			-17.0996	0.08781		-17.0566	4.541e-05
	-17.0946	0.00332		-17.0516	8.94975			-17.0946	0.01269		-17.0516	17.2607			-17.0946	0.0251		-17.0516	6.73199			-17.0946	0.03705		-17.0516	0.35063			-17.0946	0.04233		-17.0516	0.01648			-17.0946	0.03886		-17.0516	0.00075603			-17.0946	0.027		-17.0516	4.543e-05
	-17.0896	0		-17.0466	6.85992			-17.0896	0		-17.0466	12.8043			-17.0896	0		-17.0466	4.49575			-17.0896	0		-17.0466	0.18254			-17.0896	0		-17.0466	0.00917			-17.0896	0		-17.0466	0.00050067			-17.0896	0		-17.0466	4.284e-05
	-17.0846	0		-17.0416	7.96976			-17.0846	0		-17.0416	11.9673			-17.0846	0		-17.0416	4.28494			-17.0846	0		-17.0416	0.16296			-17.0846	0		-17.0416	0.00901			-17.0846	0		-17.0416	0.00058589			-17.0846	0		-17.0416	5.8e-05
	-17.0796	0		-17.0366	9.64214			-17.0796	0		-17.0366	11.9533			-17.0796	0		-17.0366	4.44395			-17.0796	0		-17.0366	0.16594			-17.0796	0		-17.0366	0.00992			-17.0796	0		-17.0366	0.00073068			-17.0796	0		-17.0366	7.78e-05
	-17.0746	0		-17.0316	12.2627			-17.0746	0		-17.0316	12.6255			-17.0746	0		-17.0316	4.7819			-17.0746	0		-17.0316	0.18046			-17.0746	0		-17.0316	0.01187			-17.0746	0		-17.0316	0.00101			-17.0746	0		-17.0316	0.00011697
	-17.0696	0		-17.0266	14.8884			-17.0696	0		-17.0266	13.7574			-17.0696	0		-17.0266	5.54095			-17.0696	0		-17.0266	0.18779			-17.0696	0		-17.0266	0.01338			-17.0696	0		-17.0266	0.00132			-17.0696	0		-17.0266	0.00016852
	-17.0646	0		-17.0216	15.8496			-17.0646	0		-17.0216	18.7667			-17.0646	0		-17.0216	9.0365			-17.0646	0		-17.0216	0.43938			-17.0646	0		-17.0216	0.02848			-17.0646	0		-17.0216	0.00207			-17.0646	0		-17.0216	0.00017618
	-17.0596	0		-17.0166	17.1188			-17.0596	0		-17.0166	24.6731			-17.0596	0		-17.0166	12.3265			-17.0596	0		-17.0166	0.61438			-17.0596	0		-17.0166	0.03987			-17.0596	0		-17.0166	0.00279			-17.0596	0		-17.0166	0.00021608
	-17.0546	0		-17.0116	10.6468			-17.0546	0		-17.0116	14.0078			-17.0546	0		-17.0116	6.9242			-17.0546	0		-17.0116	0.22964			-17.0546	0		-17.0116	0.01202			-17.0546	0		-17.0116	0.0007999			-17.0546	0		-17.0116	7.534e-05
	-17.0496	0		-17.0066	10.2749			-17.0496	0		-17.0066	12.9054			-17.0496	0		-17.0066	6.51304			-17.0496	0		-17.0066	0.20217			-17.0496	0		-17.0066	0.01049			-17.0496	0		-17.0066	0.00069556			-17.0496	0		-17.0066	6.838e-05
	-17.0446	0		-17.0016	11.4701			-17.0446	0		-17.0016	13.9309			-17.0446	0		-17.0016	7.06917			-17.0446	0		-17.0016	0.23905			-17.0446	0		-17.0016	0.01383			-17.0446	0		-17.0016	0.00096368			-17.0446	0		-17.0016	9.183e-05
	-17.0396	0		-16.9966	11.9314			-17.0396	0		-16.9966	14.2196			-17.0396	0		-16.9966	7.30496			-17.0396	0		-16.9966	0.24118			-17.0396	0		-16.9966	0.0146			-17.0396	0		-16.9966	0.00106			-17.0396	0		-16.9966	0.00010589
	-17.0346	0		-16.9916	11.8688			-17.0346	0		-16.9916	14.2674			-17.0346	0		-16.9916	7.52779			-17.0346	0		-16.9916	0.23908			-17.0346	0		-16.9916	0.01513			-17.0346	0		-16.9916	0.00116			-17.0346	0		-16.9916	0.00012336
	-17.0296	0		-16.9866	11.6319			-17.0296	0		-16.9866	14.2969			-17.0296	0		-16.9866	7.75638			-17.0296	0		-16.9866	0.23564			-17.0296	0		-16.9866	0.01547			-17.0296	0		-16.9866	0.00124			-17.0296	0		-16.9866	0.00013961
	-17.0246	0		-16.9816	10.1451			-17.0246	0		-16.9816	9.82413			-17.0246	0		-16.9816	4.14303			-17.0246	0		-16.9816	0.17526			-17.0246	0		-16.9816	0.01345			-17.0246	0		-16.9816	0.00121			-17.0246	0		-16.9816	0.00014807
	-17.0196	0		-16.9766	10.0748			-17.0196	0		-16.9766	9.49165			-17.0196	0		-16.9766	3.70449			-17.0196	0		-16.9766	0.17536			-17.0196	0		-16.9766	0.01509			-17.0196	0		-16.9766	0.00151			-17.0196	0		-16.9766	0.00020173
	-17.0146	0		-16.9716	10.8691			-17.0146	0		-16.9716	10.1501			-17.0146	0		-16.9716	3.60916			-17.0146	0		-16.9716	0.20175			-17.0146	0		-16.9716	0.02031			-17.0146	0		-16.9716	0.00232			-17.0146	0		-16.9716	0.00034146
	-17.0096	0		-16.9666	13.1299			-17.0096	0		-16.9666	11.8974			-17.0096	0		-16.9666	4.91209			-17.0096	0		-16.9666	0.25929			-17.0096	0		-16.9666	0.02618			-17.0096	0		-16.9666	0.00299			-17.0096	0		-16.9666	0.0004534
	-17.0046	0		-16.9616	16.5258			-17.0046	0		-16.9616	15.6606			-17.0046	0		-16.9616	7.68756			-17.0046	0		-16.9616	0.40458			-17.0046	0		-16.9616	0.04303			-17.0046	0		-16.9616	0.00503			-17.0046	0		-16.9616	0.00077643
	-16.9996	0		-16.9566	21.0198			-16.9996	0		-16.9566	20.2205			-16.9996	0		-16.9566	11.3733			-16.9996	0		-16.9566	0.55976			-16.9996	0		-16.9566	0.06709			-16.9996	0		-16.9566	0.00752			-16.9996	0		-16.9566	0.00113
	-16.9946	0		-16.9516	25.4802			-16.9946	0		-16.9516	18.7535			-16.9946	0		-16.9516	8.87464			-16.9946	0		-16.9516	0.30862			-16.9946	0		-16.9516	0.03379			-16.9946	0		-16.9516	0.00282			-16.9946	0		-16.9516	0.00037851
	-16.9896	0		-16.9466	19.396			-16.9896	0		-16.9466	12.1539			-16.9896	0		-16.9466	3.24642			-16.9896	0		-16.9466	0.13663			-16.9896	0		-16.9466	0.01174			-16.9896	0		-16.9466	0.00090888			-16.9896	0		-16.9466	0.00010345
	-16.9846	0		-16.9416	17.8189			-16.9846	0		-16.9416	11.1666			-16.9846	0		-16.9416	2.18766			-16.9846	0		-16.9416	0.10745			-16.9846	0		-16.9416	0.00835			-16.9846	0		-16.9416	0.00068641			-16.9846	0		-16.9416	7.785e-05
	-16.9796	0		-16.9366	16.9228			-16.9796	0		-16.9366	11.3878			-16.9796	0		-16.9366	1.94437			-16.9796	0		-16.9366	0.10037			-16.9796	0		-16.9366	0.00752			-16.9796	0		-16.9366	0.00061613			-16.9796	0		-16.9366	6.818e-05
	-16.9746	0		-16.9316	10.2521			-16.9746	0		-16.9316	9.14783			-16.9746	0		-16.9316	1.30676			-16.9746	0		-16.9316	0.07156			-16.9746	0		-16.9316	0.00517			-16.9746	0		-16.9316	0.00044448			-16.9746	0		-16.9316	5.115e-05
	-16.9696	0		-16.9266	8.34442			-16.9696	0		-16.9266	8.17174			-16.9696	0		-16.9266	1.0711			-16.9696	0		-16.9266	0.06295			-16.9696	0		-16.9266	0.00442			-16.9696	0		-16.9266	0.0003893			-16.9696	0		-16.9266	4.546e-05
	-16.9646	0		-16.9216	5.97994			-16.9646	0		-16.9216	7.66805			-16.9646	0		-16.9216	0.9593			-16.9646	0		-16.9216	0.0542			-16.9646	0		-16.9216	0.0038			-16.9646	0		-16.9216	0.0003431			-16.9646	0		-16.9216	4.186e-05
	-16.9596	0		-16.9166	11.2568			-16.9596	0		-16.9166	12.0907			-16.9596	0		-16.9166	1.16509			-16.9596	0		-16.9166	0.05494			-16.9596	0		-16.9166	0.00342			-16.9596	0		-16.9166	0.00030752			-16.9596	0		-16.9166	3.853e-05
	-16.9546	0		-16.9116	21.1169			-16.9546	0		-16.9116	19.0223			-16.9546	0		-16.9116	1.54763			-16.9546	0		-16.9116	0.05804			-16.9546	0		-16.9116	0.00311			-16.9546	0		-16.9116	0.00027491			-16.9546	0		-16.9116	3.521e-05
	-16.9496	0		-16.9066	19.3995			-16.9496	0		-16.9066	17.5796			-16.9496	0		-16.9066	1.37634			-16.9496	0		-16.9066	0.0548			-16.9496	0		-16.9066	0.00299			-16.9496	0		-16.9066	0.00026311			-16.9496	0		-16.9066	3.379e-05
	-16.9446	0		-16.9016	16.7722			-16.9446	0		-16.9016	15.9441			-16.9446	0		-16.9016	1.25825			-16.9446	0		-16.9016	0.05261			-16.9446	0		-16.9016	0.00289			-16.9446	0		-16.9016	0.00025404			-16.9446	0		-16.9016	3.264e-05
	-16.9396	0		-16.8966	14.6111			-16.9396	0		-16.8966	14.502			-16.9396	0		-16.8966	1.14006			-16.9396	0		-16.8966	0.04992			-16.9396	0		-16.8966	0.00279			-16.9396	0		-16.8966	0.00024499			-16.9396	0		-16.8966	3.148e-05
	-16.9346	0		-16.8916	12.6692			-16.9346	0		-16.8916	13.1924			-16.9346	0		-16.8916	1.03483			-16.9346	0		-16.8916	0.04747			-16.9346	0		-16.8916	0.0027			-16.9346	0		-16.8916	0.00023551			-16.9346	0		-16.8916	3.007e-05
	-16.9296	0		-16.8866	10.7697			-16.9296	0		-16.8866	11.8734			-16.9296	0		-16.8866	0.93669			-16.9296	0		-16.8866	0.04492			-16.9296	0		-16.8866	0.00261			-16.9296	0		-16.8866	0.00022732			-16.9296	0		-16.8866	2.881e-05
	-16.9246	0		-16.8816	9.35512			-16.9246	0		-16.8816	10.8256			-16.9246	0		-16.8816	0.8545			-16.9246	0		-16.8816	0.04256			-16.9246	0		-16.8816	0.00255			-16.9246	0		-16.8816	0.00022447			-16.9246	0		-16.8816	2.862e-05
	-16.9196	0		-16.8766	8.50983			-16.9196	0		-16.8766	10.2838			-16.9196	0		-16.8766	0.80235			-16.9196	0		-16.8766	0.0418			-16.9196	0		-16.8766	0.0026			-16.9196	0		-16.8766	0.00023748			-16.9196	0		-16.8766	3.128e-05
	-16.9146	0		-16.8716	8.7696			-16.9146	0		-16.8716	10.1714			-16.9146	0		-16.8716	0.79218			-16.9146	0		-16.8716	0.0416			-16.9146	0		-16.8716	0.00257			-16.9146	0		-16.8716	0.00023134			-16.9146	0		-16.8716	3.03e-05
	-16.9096	0		-16.8666	9.64775			-16.9096	0		-16.8666	10.193			-16.9096	0		-16.8666	0.80213			-16.9096	0		-16.8666	0.04256			-16.9096	0		-16.8666	0.0026			-16.9096	0		-16.8666	0.00022775			-16.9096	0		-16.8666	2.947e-05
	-16.9046	0		-16.8616	11.2526			-16.9046	0		-16.8616	11.2953			-16.9046	0		-16.8616	1.01636			-16.9046	0		-16.8616	0.05505			-16.9046	0		-16.8616	0.00325			-16.9046	0		-16.8616	0.0002588			-16.9046	0		-16.8616	3.053e-05
	-16.8996	0		-16.8566	13.6693			-16.8996	0		-16.8566	13.5565			-16.8996	0		-16.8566	1.36104			-16.8996	0		-16.8566	0.0749			-16.8996	0		-16.8566	0.00436			-16.8996	0		-16.8566	0.00032012			-16.8996	0		-16.8566	3.432e-05
	-16.8946	0		-16.8516	13.4608			-16.8946	0		-16.8516	13.6721			-16.8946	0		-16.8516	1.21961			-16.8946	0		-16.8516	0.06597			-16.8946	0		-16.8516	0.00387			-16.8946	0		-16.8516	0.00029142			-16.8946	0		-16.8516	3.302e-05
	-16.8896	0		-16.8466	13.9854			-16.8896	0		-16.8466	14.0853			-16.8896	0		-16.8466	1.24995			-16.8896	0		-16.8466	0.06803			-16.8896	0		-16.8466	0.00401			-16.8896	0		-16.8466	0.00029789			-16.8896	0		-16.8466	3.334e-05
	-16.8846	0		-16.8416	11.677			-16.8846	0		-16.8416	11.7578			-16.8846	0		-16.8416	0.89713			-16.8846	0		-16.8416	0.04787			-16.8846	0		-16.8416	0.00287			-16.8846	0		-16.8416	0.00022228			-16.8846	0		-16.8416	2.653e-05
	-16.8796	0		-16.8366	9.52948			-16.8796	0		-16.8366	9.16592			-16.8796	0		-16.8366	0.58472			-16.8796	0		-16.8366	0.02938			-16.8796	0		-16.8366	0.00177			-16.8796	0		-16.8366	0.00014485			-16.8796	0		-16.8366	1.9e-05
	-16.8746	0		-16.8316	7.57166			-16.8746	0		-16.8316	6.74679			-16.8746	0		-16.8316	0.33305			-16.8746	0		-16.8316	0.01466			-16.8746	0		-16.8316	0.00087435			-16.8746	0		-16.8316	7.687e-05			-16.8746	0		-16.8316	1.168e-05
	-16.8696	0		-16.8266	6.71159			-16.8696	0		-16.8266	5.73347			-16.8696	0		-16.8266	0.24432			-16.8696	0		-16.8266	0.00988			-16.8696	0		-16.8266	0.00058579			-16.8696	0		-16.8266	5.418e-05			-16.8696	0		-16.8266	9.04e-06
	-16.8646	0		-16.8216	6.16836			-16.8646	0		-16.8216	5.20987			-16.8646	0		-16.8216	0.20223			-16.8646	0		-16.8216	0.00803			-16.8646	0		-16.8216	0.0004879			-16.8646	0		-16.8216	4.772e-05			-16.8646	0		-16.8216	8.5e-06
	-16.8596	0		-16.8166	6.2185			-16.8596	0		-16.8166	5.00667			-16.8596	0		-16.8166	0.18433			-16.8596	0		-16.8166	0.00753			-16.8596	0		-16.8166	0.00050658			-16.8596	0		-16.8166	6.139e-05			-16.8596	0		-16.8166	2.346e-05
	-16.8546	0		-16.8116	6.241			-16.8546	0		-16.8116	4.79166			-16.8546	0		-16.8116	0.16627			-16.8546	0		-16.8116	0.00674			-16.8546	0		-16.8116	0.00050426			-16.8546	0		-16.8116	7.471e-05			-16.8546	0		-16.8116	4.259e-05
	-16.8496	0		-16.8066	5.61305			-16.8496	0		-16.8066	4.33197			-16.8496	0		-16.8066	0.14027			-16.8496	0		-16.8066	0.00522			-16.8496	0		-16.8066	0.0004232			-16.8496	0		-16.8066	7.339e-05			-16.8496	0		-16.8066	5.259e-05
	-16.8446	0		-16.8016	5.2028			-16.8446	0		-16.8016	4.05219			-16.8446	0		-16.8016	0.12783			-16.8446	0		-16.8016	0.00484			-16.8446	0		-16.8016	0.00043903			-16.8446	0		-16.8016	8.53e-05			-16.8446	0		-16.8016	6.743e-05
	-16.8396	0		-16.7966	5.26457			-16.8396	0		-16.7966	4.09115			-16.8396	0		-16.7966	0.1351			-16.8396	0		-16.7966	0.00603			-16.8396	0		-16.7966	0.00060989			-16.8396	0		-16.7966	0.00012373			-16.8396	0		-16.7966	9.865e-05
	-16.8346	0		-16.7916	5.32836			-16.8346	0		-16.7916	4.1289			-16.8346	0		-16.7916	0.14371			-16.8346	0		-16.7916	0.00737			-16.8346	0		-16.7916	0.00080215			-16.8346	0		-16.7916	0.00016679			-16.8346	0		-16.7916	0.0001335
	-16.8296	0		-16.7866	11.2422			-16.8296	0		-16.7866	9.08145			-16.8296	0		-16.7866	0.42943			-16.8296	0		-16.7866	0.03213			-16.8296	0		-16.7866	0.00433			-16.8296	0		-16.7866	0.00126			-16.8296	0		-16.7866	0.00215
	-16.8246	0		-16.7816	6.4052			-16.8246	0		-16.7816	4.9777			-16.8246	0		-16.7816	0.20659			-16.8246	0		-16.7816	0.01402			-16.8246	0		-16.7816	0.00287			-16.8246	0		-16.7816	0.00865			-16.8246	0		-16.7816	0.06413
	-16.8196	0		-16.7766	22.5159			-16.8196	0		-16.7766	18.0307			-16.8196	0		-16.7766	0.52828			-16.8196	0		-16.7766	0.03616			-16.8196	0		-16.7766	0.01111			-16.8196	0		-16.7766	0.04975			-16.8196	0		-16.7766	0.35749
	-16.8146	0		-16.7716	17.1896			-16.8146	0		-16.7716	11.1323			-16.8146	0		-16.7716	0.24568			-16.8146	0		-16.7716	0.01444			-16.8146	0		-16.7716	0.00747			-16.8146	0		-16.7716	0.04511			-16.8146	0		-16.7716	0.28086
	-16.8096	0		-16.7666	13.059			-16.8096	0		-16.7666	7.0311			-16.8096	0		-16.7666	0.24014			-16.8096	0		-16.7666	0.01629			-16.8096	0		-16.7666	0.00471			-16.8096	0		-16.7666	0.02427			-16.8096	0		-16.7666	0.1791
	-16.8046	0		-16.7616	41.7022			-16.8046	0		-16.7616	21.2564			-16.8046	0		-16.7616	0.56361			-16.8046	0		-16.7616	0.03612			-16.8046	0		-16.7616	0.0135			-16.8046	0		-16.7616	0.07468			-16.8046	0		-16.7616	0.45982
	-16.7996	0		-16.7566	32.2934			-16.7996	0		-16.7566	12.6054			-16.7996	0		-16.7566	0.43142			-16.7996	0		-16.7566	0.02565			-16.7996	0		-16.7566	0.00685			-16.7996	0		-16.7566	0.03744			-16.7996	0		-16.7566	0.28841
	-16.7946	0		-16.7516	20.9645			-16.7946	0		-16.7516	6.65883			-16.7946	0		-16.7516	0.29562			-16.7946	0		-16.7516	0.01683			-16.7946	0		-16.7516	0.00516			-16.7946	0		-16.7516	0.03321			-16.7946	0		-16.7516	0.31664
	-16.7896	0		-16.7466	18.6872			-16.7896	0		-16.7466	4.95064			-16.7896	0		-16.7466	0.25257			-16.7896	0		-16.7466	0.01442			-16.7896	0		-16.7466	0.00543			-16.7896	0		-16.7466	0.03848			-16.7896	0		-16.7466	0.38975
	-16.7846	0		-16.7416	14.6417			-16.7846	0		-16.7416	3.56876			-16.7846	0		-16.7416	0.1777			-16.7846	0		-16.7416	0.01047			-16.7846	0		-16.7416	0.00523			-16.7846	0		-16.7416	0.04018			-16.7846	0		-16.7416	0.4377
	-16.7796	0		-16.7366	14.5265			-16.7796	0		-16.7366	3.1671			-16.7796	0		-16.7366	0.17192			-16.7796	0		-16.7366	0.01126			-16.7796	0		-16.7366	0.00592			-16.7796	0		-16.7366	0.04557			-16.7796	0		-16.7366	0.53365
	-16.7746	0		-16.7316	16.7319			-16.7746	0		-16.7316	3.45349			-16.7746	0		-16.7316	0.21			-16.7746	0		-16.7316	0.01601			-16.7746	0		-16.7316	0.00832			-16.7746	0		-16.7316	0.06013			-16.7746	0		-16.7316	0.68522
	-16.7696	0		-16.7266	15.2983			-16.7696	0		-16.7266	3.0305			-16.7696	0		-16.7266	0.18371			-16.7696	0		-16.7266	0.01448			-16.7696	0		-16.7266	0.01119			-16.7696	0		-16.7266	0.08175			-16.7696	0		-16.7266	0.82954
	-16.7646	0		-16.7216	14.2542			-16.7646	0		-16.7216	2.66902			-16.7646	0		-16.7216	0.16116			-16.7646	0		-16.7216	0.01328			-16.7646	0		-16.7216	0.01396			-16.7646	0		-16.7216	0.10045			-16.7646	0		-16.7216	0.91031
	-16.7596	0		-16.7166	12.2855			-16.7596	0		-16.7166	2.14343			-16.7596	0		-16.7166	0.12345			-16.7596	0		-16.7166	0.01027			-16.7596	0		-16.7166	0.01616			-16.7596	0		-16.7166	0.11651			-16.7596	0		-16.7166	0.95263
	-16.7546	0		-16.7116	11.0816			-16.7546	0		-16.7116	1.82825			-16.7546	0		-16.7116	0.10142			-16.7546	0		-16.7116	0.00831			-16.7546	0		-16.7116	0.01661			-16.7546	0		-16.7116	0.12091			-16.7546	0		-16.7116	0.95211
	-16.7496	0		-16.7066	11.7608			-16.7496	0		-16.7066	1.87422			-16.7496	0		-16.7066	0.11224			-16.7496	0		-16.7066	0.00888			-16.7496	0		-16.7066	0.01226			-16.7496	0		-16.7066	0.0883			-16.7496	0		-16.7066	0.67264
	-16.7446	0		-16.7016	13.2724			-16.7446	0		-16.7016	1.93133			-16.7446	0		-16.7016	0.12349			-16.7446	0		-16.7016	0.00905			-16.7446	0		-16.7016	0.00814			-16.7446	0		-16.7016	0.05902			-16.7446	0		-16.7016	0.46369
	-16.7396	0		-16.6966	14.295			-16.7396	0		-16.6966	1.99409			-16.7396	0		-16.6966	0.13921			-16.7396	0		-16.6966	0.01001			-16.7396	0		-16.6966	0.00692			-16.7396	0		-16.6966	0.05041			-16.7396	0		-16.6966	0.39962
	-16.7346	0		-16.6916	16.5623			-16.7346	0		-16.6916	2.16818			-16.7346	0		-16.6916	0.16081			-16.7346	0		-16.6916	0.01142			-16.7346	0		-16.6916	0.00669			-16.7346	0		-16.6916	0.04932			-16.7346	0		-16.6916	0.39212
	-16.7296	0		-16.6866	27.5731			-16.7296	0		-16.6866	3.82455			-16.7296	0		-16.6866	0.30524			-16.7296	0		-16.6866	0.02501			-16.7296	0		-16.6866	0.01038			-16.7296	0		-16.6866	0.07298			-16.7296	0		-16.6866	0.5558
	-16.7246	0		-16.6816	25.3735			-16.7246	0		-16.6816	3.33436			-16.7246	0		-16.6816	0.24094			-16.7246	0		-16.6816	0.01787			-16.7246	0		-16.6816	0.00802			-16.7246	0		-16.6816	0.06761			-16.7246	0		-16.6816	0.53786
	-16.7196	0		-16.6766	19.7315			-16.7196	0		-16.6766	2.39667			-16.7196	0		-16.6766	0.17079			-16.7196	0		-16.6766	0.01263			-16.7196	0		-16.6766	0.00847			-16.7196	0		-16.6766	0.09007			-16.7196	0		-16.6766	0.71008
	-16.7146	0		-16.6716	28.3944			-16.7146	0		-16.6716	3.08497			-16.7146	0		-16.6716	0.20976			-16.7146	0		-16.6716	0.01512			-16.7146	0		-16.6716	0.01043			-16.7146	0		-16.6716	0.12316			-16.7146	0		-16.6716	0.97166
	-16.7096	0		-16.6666	11.9024			-16.7096	0		-16.6666	1.17055			-16.7096	0		-16.6666	0.07065			-16.7096	0		-16.6666	0.00529			-16.7096	0		-16.6666	0.00994			-16.7096	0		-16.6666	0.12282			-16.7096	0		-16.6666	0.87818
	-16.7046	0		-16.6616	9.20428			-16.7046	0		-16.6616	0.88056			-16.7046	0		-16.6616	0.04839			-16.7046	0		-16.6616	0.0037			-16.7046	0		-16.6616	0.00947			-16.7046	0		-16.6616	0.13032			-16.7046	0		-16.6616	0.89294
	-16.6996	0		-16.6566	7.14588			-16.6996	0		-16.6566	1.01161			-16.6996	0		-16.6566	0.07797			-16.6996	0		-16.6566	0.00857			-16.6996	0		-16.6566	0.01369			-16.6996	0		-16.6566	0.19529			-16.6996	0		-16.6566	1.3054
	-16.6946	0		-16.6516	7.03878			-16.6946	0		-16.6516	1.47399			-16.6946	0		-16.6516	0.13589			-16.6946	0		-16.6516	0.01601			-16.6946	0		-16.6516	0.01591			-16.6946	0		-16.6516	0.21677			-16.6946	0		-16.6516	1.45796
	-16.6896	0		-16.6466	7.35437			-16.6896	0		-16.6466	1.75452			-16.6896	0		-16.6466	0.16786			-16.6896	0		-16.6466	0.01981			-16.6896	0		-16.6466	0.01465			-16.6896	0		-16.6466	0.19129			-16.6896	0		-16.6466	1.33781
	-16.6846	0		-16.6416	5.84292			-16.6846	0		-16.6416	1.24849			-16.6846	0		-16.6416	0.1075			-16.6846	0		-16.6416	0.01228			-16.6846	0		-16.6416	0.01088			-16.6846	0		-16.6416	0.15188			-16.6846	0		-16.6416	1.13881
	-16.6796	0		-16.6366	4.83997			-16.6796	0		-16.6366	0.97758			-16.6796	0		-16.6366	0.07549			-16.6796	0		-16.6366	0.00818			-16.6796	0		-16.6366	0.00867			-16.6796	0		-16.6366	0.12947			-16.6796	0		-16.6366	1.05801
	-16.6746	0		-16.6316	2.87721			-16.6746	0		-16.6316	0.59862			-16.6746	0		-16.6316	0.04377			-16.6746	0		-16.6316	0.0047			-16.6746	0		-16.6316	0.00678			-16.6746	0		-16.6316	0.11478			-16.6746	0		-16.6316	1.05129
	-16.6696	0		-16.6266	1.6728			-16.6696	0		-16.6266	0.43052			-16.6696	0		-16.6266	0.03648			-16.6696	0		-16.6266	0.00431			-16.6696	0		-16.6266	0.00738			-16.6696	0		-16.6266	0.11668			-16.6696	0		-16.6266	1.08109
	-16.6646	0		-16.6216	1.63154			-16.6646	0		-16.6216	0.49756			-16.6646	0		-16.6216	0.04937			-16.6646	0		-16.6216	0.00644			-16.6646	0		-16.6216	0.00938			-16.6646	0		-16.6216	0.11312			-16.6646	0		-16.6216	1.01474
	-16.6596	0		-16.6166	1.72766			-16.6596	0		-16.6166	0.55264			-16.6596	0		-16.6166	0.05727			-16.6596	0		-16.6166	0.00779			-16.6596	0		-16.6166	0.01211			-16.6596	0		-16.6166	0.13444			-16.6596	0		-16.6166	1.13217
	-16.6546	0		-16.6116	1.52075			-16.6546	0		-16.6116	0.47863			-16.6546	0		-16.6116	0.04868			-16.6546	0		-16.6116	0.0068			-16.6546	0		-16.6116	0.01322			-16.6546	0		-16.6116	0.14446			-16.6546	0		-16.6116	1.18034
	-16.6496	0		-16.6066	1.30908			-16.6496	0		-16.6066	0.4034			-16.6496	0		-16.6066	0.03996			-16.6496	0		-16.6066	0.00586			-16.6496	0		-16.6066	0.01486			-16.6496	0		-16.6066	0.15812			-16.6496	0		-16.6066	1.26887
	-16.6446	0		-16.6016	1.07235			-16.6446	0		-16.6016	0.3188			-16.6446	0		-16.6016	0.03033			-16.6446	0		-16.6016	0.0049			-16.6446	0		-16.6016	0.01715			-16.6446	0		-16.6016	0.17606			-16.6446	0		-16.6016	1.38347
	-16.6396	0		-16.5966	0.70029			-16.6396	0		-16.5966	0.20074			-16.6396	0		-16.5966	0.01807			-16.6396	0		-16.5966	0.00382			-16.6396	0		-16.5966	0.01996			-16.6396	0		-16.5966	0.20017			-16.6396	0		-16.5966	1.55861
	-16.6346	0		-16.5916	0.39467			-16.6346	0		-16.5916	0.12537			-16.6346	0		-16.5916	0.01111			-16.6346	0		-16.5916	0.00339			-16.6346	0		-16.5916	0.0234			-16.6346	0		-16.5916	0.22883			-16.6346	0		-16.5916	1.73262
	-16.6296	0		-16.5866	0.3237			-16.6296	0		-16.5866	0.1077			-16.6296	0		-16.5866	0.00941			-16.6296	0		-16.5866	0.00368			-16.6296	0		-16.5866	0.02879			-16.6296	0		-16.5866	0.27108			-16.6296	0		-16.5866	1.93336
	-16.6246	0		-16.5816	0.25505			-16.6246	0		-16.5816	0.09076			-16.6246	0		-16.5816	0.00778			-16.6246	0		-16.5816	0.00399			-16.6246	0		-16.5816	0.03428			-16.6246	0		-16.5816	0.31318			-16.6246	0		-16.5816	2.12908
	-16.6196	0		-16.5766	0.16814			-16.6196	0		-16.5766	0.07208			-16.6196	0		-16.5766	0.00618			-16.6196	0		-16.5766	0.0043			-16.6196	0		-16.5766	0.0397			-16.6196	0		-16.5766	0.3537			-16.6196	0		-16.5766	2.31695
	-16.6146	0		-16.5716	0.06456			-16.6146	0		-16.5716	0.05184			-16.6146	0		-16.5716	0.00457			-16.6146	0		-16.5716	0.00456			-16.6146	0		-16.5716	0.04563			-16.6146	0		-16.5716	0.39536			-16.6146	0		-16.5716	2.50909
	-16.6096	0		-16.5666	-0.03113			-16.6096	0		-16.5666	0.033			-16.6096	0		-16.5666	0.00306			-16.6096	0		-16.5666	0.00479			-16.6096	0		-16.5666	0.05146			-16.6096	0		-16.5666	0.43752			-16.6096	0		-16.5666	2.69577
	-16.6046	0		-16.5616	-0.07246			-16.6046	0		-16.5616	0.02108			-16.6046	0		-16.5616	0.00178			-16.6046	0		-16.5616	0.00495			-16.6046	0		-16.5616	0.05619			-16.6046	0		-16.5616	0.47981			-16.6046	0		-16.5616	2.83924
	-16.5996	0		-16.5566	-0.10868			-16.5996	0		-16.5566	0.01119			-16.5996	0		-16.5566	0.00075319			-16.5996	0		-16.5566	0.00514			-16.5996	0		-16.5566	0.0606			-16.5996	0		-16.5566	0.5143			-16.5996	0		-16.5566	2.9236
	-16.5946	0		-16.5516	-0.12636			-16.5946	0		-16.5516	0.00905			-16.5946	0		-16.5516	0.0007294			-16.5946	0		-16.5516	0.00555			-16.5946	0		-16.5516	0.0654			-16.5946	0		-16.5516	0.54561			-16.5946	0		-16.5516	3.01846
	-16.5896	0		-16.5466	-0.14343			-16.5896	0		-16.5466	0.00699			-16.5896	0		-16.5466	0.0007084			-16.5896	0		-16.5466	0.00598			-16.5896	0		-16.5466	0.07036			-16.5896	0		-16.5466	0.58156			-16.5896	0		-16.5466	3.17983
	-16.5846	0		-16.5416	-0.15989			-16.5846	0		-16.5416	0.005			-16.5846	0		-16.5416	0.00069018			-16.5846	0		-16.5416	0.00643			-16.5846	0		-16.5416	0.07548			-16.5846	0		-16.5416	0.62193			-16.5846	0		-16.5416	3.39362
	-16.5796	0		-16.5366	-0.17573			-16.5796	0		-16.5366	0.00309			-16.5796	0		-16.5366	0.000674			-16.5796	0		-16.5366	0.00687			-16.5796	0		-16.5366	0.08053			-16.5796	0		-16.5366	0.66163			-16.5796	0		-16.5366	3.61001
	-16.5746	0		-16.5316	-0.19096			-16.5746	0		-16.5316	0.00124			-16.5746	0		-16.5316	0.0006585			-16.5746	0		-16.5316	0.0073			-16.5746	0		-16.5316	0.08541			-16.5746	0		-16.5316	0.70066			-16.5746	0		-16.5316	3.83986
	-16.5696	0		-16.5266	-0.19989			-16.5696	0		-16.5266	0.00016398			-16.5696	0		-16.5266	0.00066473			-16.5696	0		-16.5266	0.00785			-16.5696	0		-16.5266	0.09272			-16.5696	0		-16.5266	0.76168			-16.5696	0		-16.5266	4.28424
	-16.5646	0		-16.5216	-0.1999			-16.5646	0		-16.5216	0.0001638			-16.5646	0		-16.5216	0.00076412			-16.5646	0		-16.5216	0.00932			-16.5646	0		-16.5216	0.1118			-16.5646	0		-16.5216	0.89813			-16.5646	0		-16.5216	5.00767
	-16.5596	0		-16.5166	-0.19991			-16.5596	0		-16.5166	0.00017121			-16.5596	0		-16.5166	0.00089598			-16.5596	0		-16.5166	0.01092			-16.5596	0		-16.5166	0.13105			-16.5596	0		-16.5166	1.02304			-16.5596	0		-16.5166	5.4204
	-16.5546	0		-16.5116	-0.19992			-16.5546	0		-16.5116	0.00018426			-16.5546	0		-16.5116	0.00105			-16.5546	0		-16.5116	0.0125			-16.5546	0		-16.5116	0.14926			-16.5546	0		-16.5116	1.14176			-16.5546	0		-16.5116	5.63304
	-16.5496	0		-16.5066	-0.1999			-16.5496	0		-16.5066	0.00033431			-16.5496	0		-16.5066	0.0025			-16.5496	0		-16.5066	0.02801			-16.5496	0		-16.5066	0.293			-16.5496	0		-16.5066	2.0359			-16.5496	0		-16.5066	11.0163
	-16.5446	0		-16.5016	-0.19994			-16.5446	0		-16.5016	0.00022457			-16.5446	0		-16.5016	0.00192			-16.5446	0		-16.5016	0.02356			-16.5446	0		-16.5016	0.24325			-16.5446	0		-16.5016	1.77484			-16.5446	0		-16.5016	10.2428
	-16.5396	0		-16.4966	-0.19996			-16.5396	0		-16.4966	0.00014483			-16.5396	0		-16.4966	0.00142			-16.5396	0		-16.4966	0.01904			-16.5396	0		-16.4966	0.19937			-16.5396	0		-16.4966	1.56279			-16.5396	0		-16.4966	9.28758
	-16.5346	0		-16.4916	-0.19974			-16.5346	0		-16.4916	0.00071491			-16.5346	0		-16.4916	0.00428			-16.5346	0		-16.4916	0.04389			-16.5346	0		-16.4916	0.36529			-16.5346	0		-16.4916	2.19903			-16.5346	0		-16.4916	9.17099
	-16.5296	0		-16.4866	-0.19965			-16.5296	0		-16.4866	0.00095087			-16.5296	0		-16.4866	0.00558			-16.5296	0		-16.4866	0.05617			-16.5296	0		-16.4866	0.44505			-16.5296	0		-16.4866	2.54517			-16.5296	0		-16.4866	9.62238
	-16.5246	0		-16.4816	-0.19967			-16.5246	0		-16.4816	0.00088863			-16.5246	0		-16.4816	0.00538			-16.5246	0		-16.4816	0.05614			-16.5246	0		-16.4816	0.44372			-16.5246	0		-16.4816	2.53739			-16.5246	0		-16.4816	9.53601
	-16.5196	0		-16.4766	-0.1997			-16.5196	0		-16.4766	0.00082422			-16.5196	0		-16.4766	0.00519			-16.5196	0		-16.4766	0.05622			-16.5196	0		-16.4766	0.44395			-16.5196	0		-16.4766	2.53822			-16.5196	0		-16.4766	9.54097
	-16.5146	0		-16.4716	-0.19973			-16.5146	0		-16.4716	0.00075591			-16.5146	0		-16.4716	0.00492			-16.5146	0		-16.4716	0.05529			-16.5146	0		-16.4716	0.43948			-16.5146	0		-16.4716	2.50089			-16.5146	0		-16.4716	9.25905
	-16.5096	0		-16.4666	-0.19959			-16.5096	0		-16.4666	0.00119			-16.5096	0		-16.4666	0.00732			-16.5096	0		-16.4666	0.0722			-16.5096	0		-16.4666	0.53854			-16.5096	0		-16.4666	2.89893			-16.5096	0		-16.4666	9.87439
	-16.5046	0		-16.4616	-0.19958			-16.5046	0		-16.4616	0.00124			-16.5046	0		-16.4616	0.00779			-16.5046	0		-16.4616	0.07732			-16.5046	0		-16.4616	0.5776			-16.5046	0		-16.4616	3.07236			-16.5046	0		-16.4616	10.4416
	-16.4996	0		-16.4566	-0.19965			-16.4996	0		-16.4566	0.00108			-16.4996	0		-16.4566	0.00712			-16.4996	0		-16.4566	0.07324			-16.4996	0		-16.4566	0.56206			-16.4996	0		-16.4566	3.03848			-16.4996	0		-16.4566	10.7799
	-16.4946	0		-16.4516	-0.19973			-16.4946	0		-16.4516	0.00089218			-16.4946	0		-16.4516	0.00626			-16.4946	0		-16.4516	0.06591			-16.4946	0		-16.4516	0.52693			-16.4946	0		-16.4516	2.95579			-16.4946	0		-16.4516	11.126
	-16.4896	0		-16.4466	-0.19973			-16.4896	0		-16.4466	0.00087974			-16.4896	0		-16.4466	0.00628			-16.4896	0		-16.4466	0.06703			-16.4896	0		-16.4466	0.54784			-16.4896	0		-16.4466	3.10626			-16.4896	0		-16.4466	12.2052
	-16.4846	0		-16.4416	-0.19974			-16.4846	0		-16.4416	0.00087516			-16.4846	0		-16.4416	0.00637			-16.4846	0		-16.4416	0.06901			-16.4846	0		-16.4416	0.58135			-16.4846	0		-16.4416	3.34569			-16.4846	0		-16.4416	14.499
	-16.4796	0		-16.4366	-0.19974			-16.4796	0		-16.4366	0.00088796			-16.4796	0		-16.4366	0.00658			-16.4796	0		-16.4366	0.07237			-16.4796	0		-16.4366	0.63915			-16.4796	0		-16.4366	3.84401			-16.4796	0		-16.4366	19.8362
	-16.4746	0		-16.4316	-0.19974			-16.4746	0		-16.4316	0.00089894			-16.4746	0		-16.4316	0.00677			-16.4746	0		-16.4316	0.0736			-16.4746	0		-16.4316	0.63568			-16.4746	0		-16.4316	3.78622			-16.4746	0		-16.4316	14.924
	-16.4696	0		-16.4266	-0.19974			-16.4696	0		-16.4266	0.00090793			-16.4696	0		-16.4266	0.00696			-16.4696	0		-16.4266	0.0762			-16.4696	0		-16.4266	0.66858			-16.4696	0		-16.4266	4.13116			-16.4696	0		-16.4266	15.7478
	-16.4646	0		-16.4216	-0.19974			-16.4646	0		-16.4216	0.00091988			-16.4646	0		-16.4216	0.00718			-16.4646	0		-16.4216	0.07911			-16.4646	0		-16.4216	0.69666			-16.4646	0		-16.4216	4.51672			-16.4646	0		-16.4216	16.5206
	-16.4596	0		-16.4166	-0.19975			-16.4596	0		-16.4166	0.00093163			-16.4596	0		-16.4166	0.00741			-16.4596	0		-16.4166	0.08219			-16.4596	0		-16.4166	0.72843			-16.4596	0		-16.4166	5.01801			-16.4596	0		-16.4166	18.4566
	-16.4546	0		-16.4116	-0.19976			-16.4546	0		-16.4116	0.00092539			-16.4546	0		-16.4116	0.00762			-16.4546	0		-16.4116	0.08545			-16.4546	0		-16.4116	0.76309			-16.4546	0		-16.4116	5.52819			-16.4546	0		-16.4116	20.1224
	-16.4496	0		-16.4066	-0.19976			-16.4496	0		-16.4066	0.00104			-16.4496	0		-16.4066	0.00921			-16.4496	0		-16.4066	0.09977			-16.4496	0		-16.4066	0.85431			-16.4496	0		-16.4066	6.02209			-16.4496	0		-16.4066	19.7199
	-16.4446	0		-16.4016	-0.19975			-16.4446	0		-16.4016	0.00119			-16.4446	0		-16.4016	0.0111			-16.4446	0		-16.4016	0.11498			-16.4446	0		-16.4016	0.93143			-16.4446	0		-16.4016	6.05703			-16.4446	0		-16.4016	18.558
	-16.4396	0		-16.3966	-0.19974			-16.4396	0		-16.3966	0.00135			-16.4396	0		-16.3966	0.01321			-16.4396	0		-16.3966	0.13633			-16.4396	0		-16.3966	1.07322			-16.4396	0		-16.3966	6.705			-16.4396	0		-16.3966	19.2689
	-16.4346	0		-16.3916	-0.19972			-16.4346	0		-16.3916	0.00152			-16.4346	0		-16.3916	0.01585			-16.4346	0		-16.3916	0.16616			-16.4346	0		-16.3916	1.27774			-16.4346	0		-16.3916	7.77824			-16.4346	0		-16.3916	21.1391
	-16.4296	0		-16.3866	-0.19971			-16.4296	0		-16.3866	0.0017			-16.4296	0		-16.3866	0.01854			-16.4296	0		-16.3866	0.19767			-16.4296	0		-16.3866	1.51663			-16.4296	0		-16.3866	9.48645			-16.4296	0		-16.3866	24.5431
	-16.4246	0		-16.3816	-0.19976			-16.4246	0		-16.3816	0.00161			-16.4246	0		-16.3816	0.02031			-16.4246	0		-16.3816	0.2098			-16.4246	0		-16.3816	1.52801			-16.4246	0		-16.3816	8.26999			-16.4246	0		-16.3816	24.6126
	-16.4196	0		-16.3766	-0.19975			-16.4196	0		-16.3766	0.00187			-16.4196	0		-16.3766	0.02475			-16.4196	0		-16.3766	0.26289			-16.4196	0		-16.3766	1.83811			-16.4196	0		-16.3766	10.1829			-16.4196	0		-16.3766	27.6433
	-16.4146	0		-16.3716	-0.19979			-16.4146	0		-16.3716	0.00161			-16.4146	0		-16.3716	0.02441			-16.4146	0		-16.3716	0.27939			-16.4146	0		-16.3716	1.93456			-16.4146	0		-16.3716	9.41386			-16.4146	0		-16.3716	27.7041
	-16.4096	0		-16.3666	-0.19981			-16.4096	0		-16.3666	0.00153			-16.4096	0		-16.3666	0.02746			-16.4096	0		-16.3666	0.32894			-16.4096	0		-16.3666	2.10466			-16.4096	0		-16.3666	9.11484			-16.4096	0		-16.3666	27.3485
	-16.4046	0		-16.3616	-0.19981			-16.4046	0		-16.3616	0.00162			-16.4046	0		-16.3616	0.03102			-16.4046	0		-16.3616	0.3785			-16.4046	0		-16.3616	2.3233			-16.4046	0		-16.3616	9.69657			-16.4046	0		-16.3616	30.7109
	-16.3996	0		-16.3566	-0.1998			-16.3996	0		-16.3566	0.00171			-16.3996	0		-16.3566	0.03432			-16.3996	0		-16.3566	0.42197			-16.3996	0		-16.3566	2.51153			-16.3996	0		-16.3566	10.2212			-16.3996	0		-16.3566	34.2592
	-16.3946	0		-16.3516	-0.19979			-16.3946	0		-16.3516	0.00181			-16.3946	0		-16.3516	0.03728			-16.3946	0		-16.3516	0.45889			-16.3946	0		-16.3516	2.68951			-16.3946	0		-16.3516	11.3912			-16.3946	0		-16.3516	43.307
	-16.3896	0		-16.3466	-0.19978			-16.3896	0		-16.3466	0.0019			-16.3896	0		-16.3466	0.03865			-16.3896	0		-16.3466	0.45911			-16.3896	0		-16.3466	2.65037			-16.3896	0		-16.3466	12.3522			-16.3896	0		-16.3466	49.47
	-16.3846	0		-16.3416	-0.19976			-16.3846	0		-16.3416	0.00208			-16.3846	0		-16.3416	0.04095			-16.3846	0		-16.3416	0.47706			-16.3846	0		-16.3416	2.69148			-16.3846	0		-16.3416	11.8521			-16.3846	0		-16.3416	47.1489
	-16.3796	0		-16.3366	-0.19974			-16.3796	0		-16.3366	0.00226			-16.3796	0		-16.3366	0.04304			-16.3796	0		-16.3366	0.48744			-16.3796	0		-16.3366	2.57769			-16.3796	0		-16.3366	8.52377			-16.3796	0		-16.3366	13.2208
	-16.3746	0		-16.3316	-0.19971			-16.3746	0		-16.3316	0.00248			-16.3746	0		-16.3316	0.04549			-16.3746	0		-16.3316	0.51278			-16.3746	0		-16.3316	2.72112			-16.3746	0		-16.3316	8.995			-16.3746	0		-16.3316	11.8463
	-16.3696	0		-16.3266	-0.19968			-16.3696	0		-16.3266	0.00271			-16.3696	0		-16.3266	0.04813			-16.3696	0		-16.3266	0.53955			-16.3696	0		-16.3266	2.87626			-16.3696	0		-16.3266	9.83053			-16.3696	0		-16.3266	11.5702
	-16.3646	0		-16.3216	-0.19963			-16.3646	0		-16.3216	0.00315			-16.3646	0		-16.3216	0.05412			-16.3646	0		-16.3216	0.60856			-16.3646	0		-16.3216	3.3042			-16.3646	0		-16.3216	11.5506			-16.3646	0		-16.3216	11.883
	-16.3596	0		-16.3166	-0.19957			-16.3596	0		-16.3166	0.0036			-16.3596	0		-16.3166	0.0597			-16.3596	0		-16.3166	0.68547			-16.3596	0		-16.3166	3.85838			-16.3596	0		-16.3166	13.4118			-16.3596	0		-16.3166	12.4164
	-16.3546	0		-16.3116	-0.19957			-16.3546	0		-16.3116	0.00363			-16.3546	0		-16.3116	0.06045			-16.3546	0		-16.3116	0.70719			-16.3546	0		-16.3116	4.15452			-16.3546	0		-16.3116	14.1929			-16.3546	0		-16.3116	12.5814
	-16.3496	0		-16.3066	-0.19957			-16.3496	0		-16.3066	0.00368			-16.3496	0		-16.3066	0.06117			-16.3496	0		-16.3066	0.71766			-16.3496	0		-16.3066	4.39373			-16.3496	0		-16.3066	14.9276			-16.3496	0		-16.3066	12.4389
	-16.3446	0		-16.3016	-0.19957			-16.3446	0		-16.3016	0.00382			-16.3446	0		-16.3016	0.06344			-16.3446	0		-16.3016	0.73805			-16.3446	0		-16.3016	4.85814			-16.3446	0		-16.3016	16.32			-16.3446	0		-16.3016	12.8207
	-16.3396	0		-16.2966	-0.19957			-16.3396	0		-16.2966	0.00376			-16.3396	0		-16.2966	0.06127			-16.3396	0		-16.2966	0.67933			-16.3396	0		-16.2966	4.46769			-16.3396	0		-16.2966	15.8716			-16.3396	0		-16.2966	12.3698
	-16.3346	0		-16.2916	-0.19935			-16.3346	0		-16.2916	0.00517			-16.3346	0		-16.2916	0.07367			-16.3346	0		-16.2916	0.7403			-16.3346	0		-16.2916	4.86913			-16.3346	0		-16.2916	16.9794			-16.3346	0		-16.2916	12.881
	-16.3296	0		-16.2866	-0.19912			-16.3296	0		-16.2866	0.00662			-16.3296	0		-16.2866	0.08699			-16.3296	0		-16.2866	0.81495			-16.3296	0		-16.2866	5.40079			-16.3296	0		-16.2866	17.8888			-16.3296	0		-16.2866	13.7271
	-16.3246	0		-16.2816	-0.19893			-16.3246	0		-16.2816	0.00792			-16.3246	0		-16.2816	0.09928			-16.3246	0		-16.2816	0.89023			-16.3246	0		-16.2816	5.84935			-16.3246	0		-16.2816	18.5827			-16.3246	0		-16.2816	13.9191
	-16.3196	0		-16.2766	-0.1987			-16.3196	0		-16.2766	0.00962			-16.3196	0		-16.2766	0.11658			-16.3196	0		-16.2766	1.01219			-16.3196	0		-16.2766	6.47389			-16.3196	0		-16.2766	20.313			-16.3196	0		-16.2766	14.4287
	-16.3146	0		-16.2716	-0.19844			-16.3146	0		-16.2716	0.01159			-16.3146	0		-16.2716	0.13713			-16.3146	0		-16.2716	1.15828			-16.3146	0		-16.2716	7.14422			-16.3146	0		-16.2716	22.3968			-16.3146	0		-16.2716	15.0281
	-16.3096	0		-16.2666	-0.19824			-16.3096	0		-16.2666	0.01334			-16.3096	0		-16.2666	0.15689			-16.3096	0		-16.2666	1.29707			-16.3096	0		-16.2666	7.7611			-16.3096	0		-16.2666	24.2795			-16.3096	0		-16.2666	15.3099
	-16.3046	0		-16.2616	-0.19822			-16.3046	0		-16.2616	0.01442			-16.3046	0		-16.2616	0.17916			-16.3046	0		-16.2616	1.53753			-16.3046	0		-16.2616	10.1806			-16.3046	0		-16.2616	28.9018			-16.3046	0		-16.2616	15.8193
	-16.2996	0		-16.2566	-0.19832			-16.2996	0		-16.2566	0.01413			-16.2996	0		-16.2566	0.17275			-16.2996	0		-16.2566	1.39417			-16.2996	0		-16.2566	8.09013			-16.2996	0		-16.2566	29.5386			-16.2996	0		-16.2566	14.7744
	-16.2946	0		-16.2516	-0.19831			-16.2946	0		-16.2516	0.01668			-16.2946	0		-16.2516	0.25284			-16.2946	0		-16.2516	2.02141			-16.2946	0		-16.2516	9.21246			-16.2946	0		-16.2516	32.8687			-16.2946	0		-16.2516	14.6697
	-16.2896	0		-16.2466	-0.19835			-16.2896	0		-16.2466	0.01862			-16.2896	0		-16.2466	0.31738			-16.2896	0		-16.2466	2.5599			-16.2896	0		-16.2466	9.75633			-16.2896	0		-16.2466	33.7749			-16.2896	0		-16.2466	14.3136
	-16.2846	0		-16.2416	-0.19849			-16.2846	0		-16.2416	0.01887			-16.2846	0		-16.2416	0.33938			-16.2846	0		-16.2416	2.73507			-16.2846	0		-16.2416	9.86936			-16.2846	0		-16.2416	34.9565			-16.2846	0		-16.2416	13.5462
	-16.2796	0		-16.2366	-0.19867			-16.2796	0		-16.2366	0.01809			-16.2796	0		-16.2366	0.3379			-16.2796	0		-16.2366	2.68226			-16.2796	0		-16.2366	9.69751			-16.2796	0		-16.2366	37.5236			-16.2796	0		-16.2366	12.5532
	-16.2746	0		-16.2316	-0.19871			-16.2746	0		-16.2316	0.01914			-16.2746	0		-16.2316	0.36974			-16.2746	0		-16.2316	2.96441			-16.2746	0		-16.2316	11.6995			-16.2746	0		-16.2316	39.7461			-16.2746	0		-16.2316	14.135
	-16.2696	0		-16.2266	-0.19878			-16.2696	0		-16.2266	0.01867			-16.2696	0		-16.2266	0.3665			-16.2696	0		-16.2266	2.84043			-16.2696	0		-16.2266	11.2085			-16.2696	0		-16.2266	29.9366			-16.2696	0		-16.2266	12.8036
	-16.2646	0		-16.2216	-0.19881			-16.2646	0		-16.2216	0.01821			-16.2646	0		-16.2216	0.36018			-16.2646	0		-16.2216	2.7556			-16.2646	0		-16.2216	10.7185			-16.2646	0		-16.2216	20.7142			-16.2646	0		-16.2216	11.7768
	-16.2596	0		-16.2166	-0.19881			-16.2596	0		-16.2166	0.01794			-16.2596	0		-16.2166	0.35728			-16.2596	0		-16.2166	2.72668			-16.2596	0		-16.2166	10.3417			-16.2596	0		-16.2166	18.4901			-16.2596	0		-16.2166	11.3748
	-16.2546	0		-16.2116	-0.19878			-16.2546	0		-16.2116	0.0182			-16.2546	0		-16.2116	0.36362			-16.2546	0		-16.2116	2.79999			-16.2546	0		-16.2116	10.5424			-16.2546	0		-16.2116	17.6581			-16.2546	0		-16.2116	11.6424
	-16.2496	0		-16.2066	-0.19873			-16.2496	0		-16.2066	0.01858			-16.2496	0		-16.2066	0.37016			-16.2496	0		-16.2066	2.88046			-16.2496	0		-16.2066	10.8346			-16.2496	0		-16.2066	17.0309			-16.2496	0		-16.2066	11.9385
	-16.2446	0		-16.2016	-0.19868			-16.2446	0		-16.2016	0.01931			-16.2446	0		-16.2016	0.3876			-16.2446	0		-16.2016	3.04488			-16.2446	0		-16.2016	11.3962			-16.2446	0		-16.2016	16.85			-16.2446	0		-16.2016	12.3512
	-16.2396	0		-16.1966	-0.1986			-16.2396	0		-16.1966	0.0206			-16.2396	0		-16.1966	0.42844			-16.2396	0		-16.1966	3.4814			-16.2396	0		-16.1966	13.2661			-16.2396	0		-16.1966	17.8254			-16.2396	0		-16.1966	13.3892
	-16.2346	0		-16.1916	-0.1985			-16.2346	0		-16.1916	0.02202			-16.2346	0		-16.1916	0.46948			-16.2346	0		-16.1916	3.90546			-16.2346	0		-16.1916	14.5413			-16.2346	0		-16.1916	16.6475			-16.2346	0		-16.1916	13.1678
	-16.2296	0		-16.1866	-0.1984			-16.2296	0		-16.1866	0.02349			-16.2296	0		-16.1866	0.50754			-16.2296	0		-16.1866	4.31058			-16.2296	0		-16.1866	15.4803			-16.2296	0		-16.1866	14.6121			-16.2296	0		-16.1866	12.7272
	-16.2246	0		-16.1816	-0.19844			-16.2246	0		-16.1816	0.02246			-16.2246	0		-16.1816	0.46263			-16.2246	0		-16.1816	3.70959			-16.2246	0		-16.1816	14.7535			-16.2246	0		-16.1816	12.3016			-16.2246	0		-16.1816	10.1071
	-16.2196	0		-16.1766	-0.19835			-16.2196	0		-16.1766	0.02379			-16.2196	0		-16.1766	0.49098			-16.2196	0		-16.1766	4.105			-16.2196	0		-16.1766	16.094			-16.2196	0		-16.1766	12.5918			-16.2196	0		-16.1766	10.5784
	-16.2146	0		-16.1716	-0.19819			-16.2146	0		-16.1716	0.02574			-16.2146	0		-16.1716	0.52244			-16.2146	0		-16.1716	4.67661			-16.2146	0		-16.1716	17.0095			-16.2146	0		-16.1716	13.0101			-16.2146	0		-16.1716	11.1832
	-16.2096	0		-16.1666	-0.19804			-16.2096	0		-16.1666	0.02737			-16.2096	0		-16.1666	0.55052			-16.2096	0		-16.1666	5.21723			-16.2096	0		-16.1666	17.7997			-16.2096	0		-16.1666	12.8681			-16.2096	0		-16.1666	11.6448
	-16.2046	0		-16.1616	-0.19785			-16.2046	0		-16.1616	0.02988			-16.2046	0		-16.1616	0.60564			-16.2046	0		-16.1616	6.03288			-16.2046	0		-16.1616	20.063			-16.2046	0		-16.1616	13.8674			-16.2046	0		-16.1616	13.5194
	-16.1996	0		-16.1566	-0.19761			-16.1996	0		-16.1566	0.033			-16.1996	0		-16.1566	0.68397			-16.1996	0		-16.1566	6.96035			-16.1996	0		-16.1566	23.6347			-16.1996	0		-16.1566	15.3214			-16.1996	0		-16.1566	15.6375
	-16.1946	0		-16.1516	-0.19726			-16.1946	0		-16.1516	0.03636			-16.1946	0		-16.1516	0.74442			-16.1946	0		-16.1516	7.81777			-16.1946	0		-16.1516	24.6913			-16.1946	0		-16.1516	15.3183			-16.1946	0		-16.1516	16.5061
	-16.1896	0		-16.1466	-0.19594			-16.1896	0		-16.1466	0.05641			-16.1896	0		-16.1466	1.20405			-16.1896	0		-16.1466	15.6877			-16.1896	0		-16.1466	31.4809			-16.1896	0		-16.1466	16.076			-16.1896	0		-16.1466	19.0289
	-16.1846	0		-16.1416	-0.19467			-16.1846	0		-16.1416	0.05241			-16.1846	0		-16.1416	0.83742			-16.1846	0		-16.1416	7.80543			-16.1846	0		-16.1416	29.2772			-16.1846	0		-16.1416	13.7052			-16.1846	0		-16.1416	14.4781
	-16.1796	0		-16.1366	-0.19247			-16.1796	0		-16.1366	0.07046			-16.1796	0		-16.1366	1.02173			-16.1796	0		-16.1366	8.79079			-16.1796	0		-16.1366	30.1746			-16.1796	0		-16.1366	13.6641			-16.1796	0		-16.1366	13.703
	-16.1746	0		-16.1316	-0.19246			-16.1746	0		-16.1316	0.07196			-16.1746	0		-16.1316	1.04641			-16.1746	0		-16.1316	8.74899			-16.1746	0		-16.1316	30.053			-16.1746	0		-16.1316	13.2556			-16.1746	0		-16.1316	13.2166
	-16.1696	0		-16.1266	-0.19289			-16.1696	0		-16.1266	0.06967			-16.1696	0		-16.1266	1.03016			-16.1696	0		-16.1266	8.35849			-16.1696	0		-16.1266	29.5661			-16.1696	0		-16.1266	12.6588			-16.1696	0		-16.1266	12.5686
	-16.1646	0		-16.1216	-0.19279			-16.1646	0		-16.1216	0.07944			-16.1646	0		-16.1216	1.25656			-16.1646	0		-16.1216	8.82768			-16.1646	0		-16.1216	35.6812			-16.1646	0		-16.1216	12.4733			-16.1646	0		-16.1216	12.1642
	-16.1596	0		-16.1166	-0.19243			-16.1596	0		-16.1166	0.09205			-16.1596	0		-16.1166	1.51574			-16.1596	0		-16.1166	9.6942			-16.1596	0		-16.1166	35.7063			-16.1596	0		-16.1166	12.404			-16.1596	0		-16.1166	12.374
	-16.1546	0		-16.1116	-0.19191			-16.1546	0		-16.1116	0.10661			-16.1546	0		-16.1116	1.79335			-16.1546	0		-16.1116	10.76			-16.1546	0		-16.1116	34.1358			-16.1546	0		-16.1116	12.4897			-16.1546	0		-16.1116	12.505
	-16.1496	0		-16.1066	-0.19185			-16.1496	0		-16.1066	0.11863			-16.1496	0		-16.1066	1.87211			-16.1496	0		-16.1066	11.8013			-16.1496	0		-16.1066	26.9404			-16.1496	0		-16.1066	13.4759			-16.1496	0		-16.1066	14.2385
	-16.1446	0		-16.1016	-0.19234			-16.1446	0		-16.1016	0.12017			-16.1446	0		-16.1016	1.9667			-16.1446	0		-16.1016	13.0787			-16.1446	0		-16.1016	25.9411			-16.1446	0		-16.1016	14.6597			-16.1446	0		-16.1016	16.334
	-16.1396	0		-16.0966	-0.19341			-16.1396	0		-16.0966	0.11236			-16.1396	0		-16.0966	1.86183			-16.1396	0		-16.0966	12.1225			-16.1396	0		-16.0966	21.7686			-16.1396	0		-16.0966	13.0404			-16.1396	0		-16.0966	13.1718
	-16.1346	0		-16.0916	-0.19413			-16.1346	0		-16.0916	0.1088			-16.1346	0		-16.0916	1.83658			-16.1346	0		-16.0916	11.6135			-16.1346	0		-16.0916	18.7712			-16.1346	0		-16.0916	12.3291			-16.1346	0		-16.0916	11.2345
	-16.1296	0		-16.0866	-0.19429			-16.1296	0		-16.0866	0.11194			-16.1296	0		-16.0866	1.97403			-16.1296	0		-16.0866	13.0309			-16.1296	0		-16.0866	20.9403			-16.1296	0		-16.0866	15.1682			-16.1296	0		-16.0866	12.9534
	-16.1246	0		-16.0816	-0.19396			-16.1246	0		-16.0816	0.11831			-16.1246	0		-16.0816	2.04848			-16.1246	0		-16.0816	13.0176			-16.1246	0		-16.0816	16.7084			-16.1246	0		-16.0816	13.0543			-16.1246	0		-16.0816	11.5607
	-16.1196	0		-16.0766	-0.19363			-16.1196	0		-16.0766	0.12525			-16.1196	0		-16.0766	2.15418			-16.1196	0		-16.0766	13.105			-16.1196	0		-16.0766	13.2071			-16.1196	0		-16.0766	11.7035			-16.1196	0		-16.0766	10.6276
	-16.1146	0		-16.0716	-0.19323			-16.1146	0		-16.0716	0.13496			-16.1146	0		-16.0716	2.36674			-16.1146	0		-16.0716	14.2195			-16.1146	0		-16.0716	11.6033			-16.1146	0		-16.0716	11.1547			-16.1146	0		-16.0716	10.0427
	-16.1096	0		-16.0666	-0.19272			-16.1096	0		-16.0666	0.14673			-16.1096	0		-16.0666	2.63084			-16.1096	0		-16.0666	16.2245			-16.1096	0		-16.0666	12.3089			-16.1096	0		-16.0666	11.6374			-16.1096	0		-16.0666	10.2456
	-16.1046	0		-16.0616	-0.19212			-16.1046	0		-16.0616	0.15877			-16.1046	0		-16.0616	2.89725			-16.1046	0		-16.0616	18.4724			-16.1046	0		-16.0616	13.0811			-16.1046	0		-16.0616	12.2647			-16.1046	0		-16.0616	10.8432
	-16.0996	0		-16.0566	-0.19183			-16.0996	0		-16.0566	0.16248			-16.0996	0		-16.0566	3.02223			-16.0996	0		-16.0566	19.7686			-16.0996	0		-16.0566	13.5638			-16.0996	0		-16.0566	11.9139			-16.0996	0		-16.0566	11.1206
	-16.0946	0		-16.0516	-0.19196			-16.0946	0		-16.0516	0.15978			-16.0946	0		-16.0516	3.06609			-16.0946	0		-16.0516	20.3832			-16.0946	0		-16.0516	13.5083			-16.0946	0		-16.0516	11.3438			-16.0946	0		-16.0516	11.5611
	-16.0896	0		-16.0466	-0.19194			-16.0896	0		-16.0466	0.16172			-16.0896	0		-16.0466	3.27827			-16.0896	0		-16.0466	21.4022			-16.0896	0		-16.0466	13.4128			-16.0896	0		-16.0466	11.7485			-16.0896	0		-16.0466	12.6447
	-16.0846	0		-16.0416	-0.1917			-16.0846	0		-16.0416	0.16791			-16.0846	0		-16.0416	3.63842			-16.0846	0		-16.0416	23.5579			-16.0846	0		-16.0416	13.9005			-16.0846	0		-16.0416	13.0112			-16.0846	0		-16.0416	14.7
	-16.0796	0		-16.0366	-0.19159			-16.0796	0		-16.0366	0.17188			-16.0796	0		-16.0366	3.96504			-16.0796	0		-16.0366	25.7557			-16.0796	0		-16.0366	14.4865			-16.0796	0		-16.0366	14.2581			-16.0796	0		-16.0366	16.8739
	-16.0746	0		-16.0316	-0.19181			-16.0746	0		-16.0316	0.16982			-16.0746	0		-16.0316	4.17655			-16.0746	0		-16.0316	27.0507			-16.0746	0		-16.0316	13.8977			-16.0746	0		-16.0316	13.8659			-16.0746	0		-16.0316	17.3736
	-16.0696	0		-16.0266	-0.19197			-16.0696	0		-16.0266	0.17294			-16.0696	0		-16.0266	4.86235			-16.0696	0		-16.0266	29.9016			-16.0696	0		-16.0266	13.6878			-16.0696	0		-16.0266	13.888			-16.0696	0		-16.0266	19.0966
	-16.0646	0		-16.0216	-0.19237			-16.0646	0		-16.0216	0.16595			-16.0646	0		-16.0216	4.84287			-16.0646	0		-16.0216	30.4248			-16.0646	0		-16.0216	12.261			-16.0646	0		-16.0216	12.4587			-16.0646	0		-16.0216	17.3972
	-16.0596	0		-16.0166	-0.19294			-16.0596	0		-16.0166	0.1492			-16.0596	0		-16.0166	4.37746			-16.0596	0		-16.0166	29.6576			-16.0596	0		-16.0166	11.1941			-16.0596	0		-16.0166	11.0083			-16.0596	0		-16.0166	16.279
	-16.0546	0		-16.0116	-0.19264			-16.0546	0		-16.0116	0.15735			-16.0546	0		-16.0116	4.49577			-16.0546	0		-16.0116	29.2434			-16.0546	0		-16.0116	11.7292			-16.0546	0		-16.0116	11.223			-16.0546	0		-16.0116	16.6672
	-16.0496	0		-16.0066	-0.18493			-16.0496	0		-16.0066	0.20535			-16.0496	0		-16.0066	4.81108			-16.0496	0		-16.0066	31.2501			-16.0496	0		-16.0066	11.4999			-16.0496	0		-16.0066	11.478			-16.0496	0		-16.0066	17.1252
	-16.0446	0.03599		-16.0016	-0.16563			-16.0446	0.02221		-16.0016	0.34823			-16.0446	0.01599		-16.0016	6.14571			-16.0446	0.0138		-16.0016	37.9809			-16.0446	0.01334		-16.0016	12.9925			-16.0446	0.01548		-16.0016	13.3843			-16.0446	0.0233		-16.0016	19.5248
	-16.0396	0.08832		-15.9966	-0.14319			-16.0396	0.05289		-15.9966	0.74151			-16.0396	0.03686		-15.9966	15.5045			-16.0396	0.03111		-15.9966	39.5707			-16.0396	0.03006		-15.9966	16.0744			-16.0396	0.0357		-15.9966	16.3273			-16.0396	0.05567		-15.9966	24.4994
	-16.0346	0.194		-15.9916	-0.17069			-16.0346	0.10614		-15.9916	0.36532			-16.0346	0.06484		-15.9916	7.63551			-16.0346	0.04857		-15.9916	29.9158			-16.0346	0.04582		-15.9916	14.3547			-16.0346	0.05965		-15.9916	14.3361			-16.0346	0.10401		-15.9916	22.3475
	-16.0296	0.31382		-15.9866	-0.17422			-16.0296	0.1636		-15.9866	0.34069			-16.0296	0.0932		-15.9866	7.61595			-16.0296	0.06491		-15.9866	27.464			-16.0296	0.0602		-15.9866	14.723			-16.0296	0.08308		-15.9866	14.6968			-16.0296	0.15445		-15.9866	22.9651
	-16.0246	0.4317		-15.9816	-0.17663			-16.0246	0.21776		-15.9816	0.33634			-16.0246	0.11908		-15.9816	8.17858			-16.0246	0.07957		-15.9816	27.9668			-16.0246	0.07308		-15.9816	15.9438			-16.0246	0.10442		-15.9816	17.4753			-16.0246	0.20192		-15.9816	24.6936
	-16.0196	0.5577		-15.9766	-0.1812			-16.0196	0.27471		-15.9766	0.28187			-16.0196	0.14773		-15.9766	6.84081			-16.0196	0.09836		-15.9766	20.3311			-16.0196	0.09024		-15.9766	13.0981			-16.0196	0.12868		-15.9766	13.5753			-16.0196	0.25096		-15.9766	20.5049
	-16.0146	0.6955		-15.9716	-0.18405			-16.0146	0.33678		-15.9716	0.24832			-16.0146	0.18114		-15.9716	5.92451			-16.0146	0.12363		-15.9716	15.2855			-16.0146	0.114		-15.9716	11.3921			-16.0146	0.15775		-15.9716	11.2906			-16.0146	0.30311		-15.9716	18.9066
	-16.0096	0.83496		-15.9666	-0.18515			-16.0096	0.39182		-15.9666	0.24134			-16.0096	0.20746		-15.9666	5.95903			-16.0096	0.1428		-15.9666	14.6098			-16.0096	0.13217		-15.9666	11.8359			-16.0096	0.18072		-15.9666	11.7009			-16.0096	0.34975		-15.9666	20.6778
	-16.0046	0.97602		-15.9616	-0.18442			-16.0046	0.44196		-15.9616	0.25116			-16.0046	0.22808		-15.9616	6.19291			-16.0046	0.1564		-15.9616	13.9482			-16.0046	0.14508		-15.9616	12.0206			-16.0046	0.1986		-15.9616	11.7664			-16.0046	0.39329		-15.9616	20.9306
	-15.9996	1.11776		-15.9566	-0.18341			-15.9996	0.48888		-15.9566	0.25793			-15.9996	0.24509		-15.9566	6.28474			-15.9996	0.16665		-15.9566	12.108			-15.9996	0.15483		-15.9566	11.2415			-15.9996	0.21329		-15.9566	10.6019			-15.9996	0.43487		-15.9566	15.318
	-15.9946	1.29501		-15.9516	-0.18227			-15.9946	0.54232		-15.9516	0.26977			-15.9946	0.26421		-15.9516	6.5146			-15.9946	0.18049		-15.9516	10.7363			-15.9946	0.16801		-15.9516	11.0064			-15.9946	0.22937		-15.9516	10.3659			-15.9946	0.47937		-15.9516	13.8346
	-15.9896	1.61282		-15.9466	-0.17301			-15.9896	0.63031		-15.9466	0.37752			-15.9896	0.30109		-15.9466	7.78487			-15.9896	0.22016		-15.9466	11.4867			-15.9896	0.20576		-15.9466	11.2743			-15.9896	0.25956		-15.9466	10.8612			-15.9896	0.54278		-15.9466	13.2079
	-15.9846	2.07256		-15.9416	-0.16516			-15.9846	0.76281		-15.9416	0.46528			-15.9846	0.36334		-15.9416	8.96352			-15.9846	0.28989		-15.9416	12.2763			-15.9846	0.2726		-15.9416	11.5844			-15.9846	0.31212		-15.9416	11.3391			-15.9846	0.63312		-15.9416	12.4859
	-15.9796	1.95526		-15.9366	-0.16131			-15.9796	0.73601		-15.9366	0.53431			-15.9796	0.38875		-15.9366	10.7465			-15.9796	0.34592		-15.9366	13.7737			-15.9796	0.32932		-15.9366	16.0906			-15.9796	0.34295		-15.9366	13.0208			-15.9796	0.60917		-15.9366	13.9101
	-15.9746	2.1496		-15.9316	-0.15958			-15.9746	0.81493		-15.9316	0.52684			-15.9746	0.45004		-15.9316	10.9376			-15.9746	0.41261		-15.9316	11.8501			-15.9746	0.39103		-15.9316	11.1545			-15.9746	0.3905		-15.9316	11.6087			-15.9746	0.62952		-15.9316	11.6915
	-15.9696	1.76775		-15.9266	-0.15506			-15.9696	0.75443		-15.9266	0.58282			-15.9696	0.49323		-15.9266	12.6902			-15.9696	0.48556		-15.9266	12.4918			-15.9696	0.46719		-15.9266	12.3289			-15.9696	0.4553		-15.9266	13.3602			-15.9696	0.65065		-15.9266	12.4595
	-15.9646	1.88488		-15.9216	-0.14921			-15.9646	0.85355		-15.9216	0.6571			-15.9646	0.58302		-15.9216	14.9208			-15.9646	0.5705		-15.9216	13.6179			-15.9646	0.54777		-15.9216	14.015			-15.9646	0.53894		-15.9216	16.1001			-15.9646	0.74158		-15.9216	13.7021
	-15.9596	2.00498		-15.9166	-0.14495			-15.9596	0.95883		-15.9166	0.695			-15.9596	0.67485		-15.9166	16.4661			-15.9596	0.64827		-15.9166	14.4218			-15.9596	0.62071		-15.9166	15.0758			-15.9596	0.62381		-15.9166	18.2559			-15.9596	0.83943		-15.9166	14.4042
	-15.9546	2.10448		-15.9116	-0.14104			-15.9546	1.05713		-15.9116	0.71321			-15.9546	0.76061		-15.9116	18.0909			-15.9546	0.70807		-15.9116	15.316			-15.9546	0.67561		-15.9116	15.2915			-15.9546	0.70188		-15.9116	19.5954			-15.9546	0.93192		-15.9116	15.0442
	-15.9496	2.19942		-15.9066	-0.1386			-15.9496	1.15442		-15.9066	0.70243			-15.9496	0.84743		-15.9066	18.878			-15.9496	0.76966		-15.9066	14.6204			-15.9496	0.73249		-15.9066	14.5985			-15.9496	0.78112		-15.9066	19.1546			-15.9496	1.02344		-15.9066	14.7026
	-15.9446	2.33106		-15.9016	-0.13893			-15.9446	1.28917		-15.9016	0.68877			-15.9446	0.98778		-15.9016	19.512			-15.9446	0.89356		-15.9016	13.3797			-15.9446	0.84122		-15.9016	13.3006			-15.9446	0.90021		-15.9016	18.308			-15.9446	1.14458		-15.9016	14.2373
	-15.9396	2.50533		-15.8966	-0.13978			-15.9396	1.49293		-15.8966	0.67546			-15.9396	1.23711		-15.8966	20.7232			-15.9396	1.13322		-15.8966	12.4669			-15.9396	1.06091		-15.8966	12.642			-15.9396	1.12603		-15.8966	18.1745			-15.9396	1.33467		-15.8966	14.3107
	-15.9346	2.72451		-15.8916	-0.13782			-15.9346	1.80157		-15.8916	0.69301			-15.9346	1.6919		-15.8916	22.6937			-15.9346	1.5622		-15.8916	12.1178			-15.9346	1.45313		-15.8916	12.6681			-15.9346	1.5403		-15.8916	18.5193			-15.9346	1.62275		-15.8916	14.551
	-15.9296	2.92561		-15.8866	-0.13781			-15.9296	2.10369		-15.8866	0.71666			-15.9296	2.11844		-15.8866	23.4681			-15.9296	1.97681		-15.8866	11.6768			-15.9296	1.85571		-15.8866	12.5373			-15.9296	1.96136		-15.8866	18.7767			-15.9296	1.92389		-15.8866	14.6439
	-15.9246	2.93648		-15.8816	-0.13337			-15.9246	2.21185		-15.8816	0.76296			-15.9246	2.27859		-15.8816	23.1968			-15.9246	2.15588		-15.8816	11.9078			-15.9246	2.06079		-15.8816	12.4041			-15.9246	2.1685		-15.8816	19.189			-15.9246	2.07504		-15.8816	14.63
	-15.9196	2.9622		-15.8766	-0.13094			-15.9196	2.30467		-15.8766	0.79872			-15.9196	2.39493		-15.8766	22.8148			-15.9196	2.30891		-15.8766	11.8348			-15.9196	2.23477		-15.8766	12.1378			-15.9196	2.31818		-15.8766	19.8568			-15.9196	2.17782		-15.8766	14.5458
	-15.9146	3.02423		-15.8716	-0.12479			-15.9146	2.39494		-15.8716	0.88614			-15.9146	2.47104		-15.8716	24.228			-15.9146	2.44786		-15.8716	12.7698			-15.9146	2.37623		-15.8716	12.4499			-15.9146	2.39999		-15.8716	20.2325			-15.9146	2.26093		-15.8716	14.7767
	-15.9096	3.10449		-15.8666	-0.11886			-15.9096	2.48905		-15.8666	0.97228			-15.9096	2.50956		-15.8666	25.1055			-15.9096	2.54011		-15.8666	12.9601			-15.9096	2.47794		-15.8666	12.3115			-15.9096	2.45745		-15.8666	20.0512			-15.9096	2.36089		-15.8666	13.9776
	-15.9046	3.2923		-15.8616	-0.11672			-15.9046	2.64617		-15.8616	1.14097			-15.9046	2.57649		-15.8616	37.6687			-15.9046	2.65761		-15.8616	14.6152			-15.9046	2.60521		-15.8616	13.2764			-15.9046	2.5472		-15.8616	23.0888			-15.9046	2.50895		-15.8616	18.8338
	-15.8996	3.41642		-15.8566	-0.11065			-15.8996	2.72649		-15.8566	1.19564			-15.8996	2.55695		-15.8566	28.8928			-15.8996	2.68279		-15.8566	13.3415			-15.8996	2.64458		-15.8566	12.9845			-15.8996	2.55425		-15.8566	19.4445			-15.8996	2.59641		-15.8566	10.9649
	-15.8946	3.52329		-15.8516	-0.1025			-15.8946	2.75627		-15.8516	1.36942			-15.8946	2.5149		-15.8516	29.0593			-15.8946	2.66015		-15.8516	12.6685			-15.8946	2.62372		-15.8516	13.3143			-15.8946	2.51328		-15.8516	19.0709			-15.8946	2.62488		-15.8516	9.35673
	-15.8896	3.66003		-15.8466	-0.08259			-15.8896	2.78525		-15.8466	1.62298			-15.8896	2.50714		-15.8466	31.0386			-15.8896	2.6547		-15.8466	13.8543			-15.8896	2.61097		-15.8466	15.2462			-15.8896	2.49568		-15.8466	23.1366			-15.8896	2.64081		-15.8466	9.78298
	-15.8846	3.79335		-15.8416	-0.06228			-15.8846	2.78869		-15.8416	1.83208			-15.8846	2.48171		-15.8416	31.3659			-15.8846	2.63104		-15.8416	13.6708			-15.8846	2.5699		-15.8416	14.8445			-15.8846	2.44332		-15.8416	20.5508			-15.8846	2.62526		-15.8416	9.55307
	-15.8796	4.00786		-15.8366	-0.05557			-15.8796	2.91442		-15.8366	1.79465			-15.8796	2.57085		-15.8366	28.6815			-15.8796	2.72742		-15.8366	12.1847			-15.8796	2.65131		-15.8366	13.3645			-15.8796	2.53015		-15.8366	18.3367			-15.8796	2.74857		-15.8366	8.8704
	-15.8746	4.20589		-15.8316	-0.0498			-15.8746	3.06554		-15.8316	1.77487			-15.8746	2.68661		-15.8316	26.215			-15.8746	2.86086		-15.8316	11.3338			-15.8746	2.76888		-15.8316	12.5501			-15.8746	2.6379		-15.8316	16.6554			-15.8746	2.89393		-15.8316	8.40064
	-15.8696	4.39051		-15.8266	-0.04201			-15.8696	3.20185		-15.8266	1.80804			-15.8696	2.81323		-15.8266	23.8407			-15.8696	3.00111		-15.8266	11.1563			-15.8696	2.89645		-15.8266	12.1166			-15.8696	2.74499		-15.8266	15.0505			-15.8696	3.02068		-15.8266	7.47673
	-15.8646	4.51785		-15.8216	-0.04548			-15.8646	3.31243		-15.8216	1.83193			-15.8646	2.91461		-15.8216	23.0345			-15.8646	3.13618		-15.8216	11.3837			-15.8646	3.02375		-15.8216	12.1484			-15.8646	2.80587		-15.8216	14.2444			-15.8646	3.11445		-15.8216	6.24677
	-15.8596	4.74799		-15.8166	-0.0348			-15.8596	3.46518		-15.8166	2.0047			-15.8596	3.05877		-15.8166	29.8749			-15.8596	3.29379		-15.8166	12.4179			-15.8596	3.18622		-15.8166	14.4205			-15.8596	2.91987		-15.8166	16.7424			-15.8596	3.26109		-15.8166	9.75767
	-15.8546	5.0901		-15.8116	-0.04984			-15.8546	3.71713		-15.8116	1.64969			-15.8546	3.27183		-15.8116	17.3918			-15.8546	3.51667		-15.8116	12.4329			-15.8546	3.42262		-15.8116	11.3052			-15.8546	3.10967		-15.8116	9.63316			-15.8546	3.49324		-15.8116	3.06941
	-15.8496	5.51512		-15.8066	-0.04591			-15.8496	4.01484		-15.8066	1.71412			-15.8496	3.51932		-15.8066	17.8992			-15.8496	3.74041		-15.8066	13.249			-15.8496	3.64307		-15.8066	12.9559			-15.8496	3.39901		-15.8066	10.5294			-15.8496	3.7781		-15.8066	3.08223
	-15.8446	5.88139		-15.8016	-0.03783			-15.8446	4.3131		-15.8016	1.80506			-15.8446	3.80663		-15.8016	18.3914			-15.8446	3.95744		-15.8016	14.1741			-15.8446	3.84462		-15.8016	15.178			-15.8446	3.73589		-15.8016	11.7924			-15.8446	4.05926		-15.8016	3.14185
	-15.8396	6.16897		-15.7966	-0.04601			-15.8396	4.46284		-15.7966	1.71161			-15.8396	4.07969		-15.7966	17.1354			-15.8396	4.19072		-15.7966	13.4657			-15.8396	4.07513		-15.7966	15.577			-15.8396	4.01262		-15.7966	12.8024			-15.8396	4.2081		-15.7966	3.2794
	-15.8346	6.42216		-15.7916	-0.03835			-15.8346	4.56699		-15.7916	1.82878			-15.8346	4.35919		-15.7916	18.1063			-15.8346	4.46927		-15.7916	13.7179			-15.8346	4.32853		-15.7916	17.639			-15.8346	4.30218		-15.7916	14.8211			-15.8346	4.31306		-15.7916	3.7378
	-15.8296	6.61064		-15.7866	-0.03135			-15.8296	4.68653		-15.7866	1.86592			-15.8296	4.60863		-15.7866	18.3709			-15.8296	4.75294		-15.7866	14.672			-15.8296	4.56837		-15.7866	18.7125			-15.8296	4.57409		-15.7866	15.4181			-15.8296	4.43034		-15.7866	4.00193
	-15.8246	6.81472		-15.7816	-0.03504			-15.8246	4.88363		-15.7816	1.81024			-15.8246	4.85175		-15.7816	17.0549			-15.8246	5.01863		-15.7816	14.3436			-15.8246	4.80882		-15.7816	17.4379			-15.8246	4.84053		-15.7816	14.213			-15.8246	4.62329		-15.7816	3.77294
	-15.8196	7.02831		-15.7766	-0.03882			-15.8196	5.06826		-15.7766	1.73238			-15.8196	4.96484		-15.7766	16.34			-15.8196	5.1457		-15.7766	14.2182			-15.8196	4.94713		-15.7766	17.112			-15.8196	4.95276		-15.7766	13.7907			-15.8196	4.7867		-15.7766	3.71278
	-15.8146	7.57876		-15.7716	-0.04718			-15.8146	5.45819		-15.7716	1.62845			-15.8146	5.23463		-15.7716	15.6555			-15.8146	5.40101		-15.7716	13.9561			-15.8146	5.24002		-15.7716	16.6925			-15.8146	5.17071		-15.7716	13.3322			-15.8146	5.11763		-15.7716	3.62415
	-15.8096	8.67128		-15.7666	-0.05291			-15.8096	6.03971		-15.7666	1.53459			-15.8096	5.58391		-15.7666	14.9937			-15.8096	5.6413		-15.7666	13.4838			-15.8096	5.51604		-15.7666	16.3798			-15.8096	5.49304		-15.7666	12.9051			-15.8096	5.63423		-15.7666	3.53339
	-15.8046	8.40351		-15.7616	-0.0559			-15.8046	6.00663		-15.7616	1.46106			-15.8046	5.68741		-15.7616	14.5906			-15.8046	5.74941		-15.7616	13.3394			-15.8046	5.62749		-15.7616	16.4249			-15.8046	5.5799		-15.7616	12.7435			-15.8046	5.54105		-15.7616	3.44391
	-15.7996	8.89005		-15.7566	-0.04861			-15.7996	6.26231		-15.7566	1.53511			-15.7996	5.9362		-15.7566	14.5882			-15.7996	5.9027		-15.7566	14.0709			-15.7996	5.81645		-15.7566	17.8697			-15.7996	5.86298		-15.7566	13.3435			-15.7996	5.85802		-15.7566	3.51812
	-15.7946	8.40928		-15.7516	-0.03869			-15.7946	6.11766		-15.7516	1.70947			-15.7946	5.93899		-15.7516	15.1786			-15.7946	5.94406		-15.7516	15.2244			-15.7946	5.83975		-15.7516	19.603			-15.7946	5.85297		-15.7516	13.9866			-15.7946	5.71114		-15.7516	3.61346
	-15.7896	8.96019		-15.7466	-0.02777			-15.7896	7.01485		-15.7466	1.87066			-15.7896	6.52306		-15.7466	14.7989			-15.7896	6.48698		-15.7466	16.0866			-15.7896	6.35905		-15.7466	21.6282			-15.7896	6.28995		-15.7466	14.4883			-15.7896	6.31004		-15.7466	3.485
	-15.7846	9.17268		-15.7416	0.00677			-15.7846	7.77629		-15.7416	2.32569			-15.7846	7.22313		-15.7416	17.2614			-15.7846	7.23686		-15.7416	18.0258			-15.7846	7.05124		-15.7416	24.6879			-15.7846	6.84521		-15.7416	15.8106			-15.7846	6.82988		-15.7416	3.80787
	-15.7796	9.10847		-15.7366	0.03572			-15.7796	8.33216		-15.7366	2.44606			-15.7796	7.93607		-15.7366	19.4319			-15.7796	7.91401		-15.7366	19.3077			-15.7796	7.56305		-15.7366	24.3983			-15.7796	7.39802		-15.7366	16.0971			-15.7796	7.21518		-15.7366	4.58378
	-15.7746	8.87569		-15.7316	-0.01401			-15.7746	8.8595		-15.7316	1.6531			-15.7746	8.44118		-15.7316	12.8461			-15.7746	8.59367		-15.7316	13.07			-15.7746	7.83501		-15.7316	19.0047			-15.7746	7.99197		-15.7316	11.5803			-15.7746	7.51347		-15.7316	2.73249
	-15.7696	9.03547		-15.7266	-0.01223			-15.7696	9.56322		-15.7266	1.46283			-15.7696	9.91432		-15.7266	11.6998			-15.7696	10.0705		-15.7266	11.7357			-15.7696	8.95607		-15.7266	17.3384			-15.7696	9.12208		-15.7266	10.4117			-15.7696	8.91226		-15.7266	2.34664
	-15.7646	9.21314		-15.7216	0.02664			-15.7646	9.60228		-15.7216	1.59177			-15.7646	10.6215		-15.7216	11.4757			-15.7646	10.8457		-15.7216	11.3916			-15.7646	9.52161		-15.7216	18.3827			-15.7646	9.33072		-15.7216	10.0321			-15.7646	9.6743		-15.7216	2.02376
	-15.7596	9.7837		-15.7166	0.04318			-15.7596	9.66478		-15.7166	1.84254			-15.7596	10.9402		-15.7166	11.5179			-15.7596	11.248		-15.7166	11.5666			-15.7596	9.90662		-15.7166	20.9149			-15.7596	9.57945		-15.7166	10.6289			-15.7596	9.84122		-15.7166	1.86
	-15.7546	10.4984		-15.7116	0.01179			-15.7546	9.77004		-15.7116	1.67369			-15.7546	11.1559		-15.7116	10.9725			-15.7546	11.2872		-15.7116	11.8907			-15.7546	10.5747		-15.7116	21.9455			-15.7546	10.7042		-15.7116	10.4494			-15.7546	9.9991		-15.7116	1.6267
	-15.7496	10.7135		-15.7066	-0.01487			-15.7496	9.52654		-15.7066	1.47952			-15.7496	10.2085		-15.7066	10.3969			-15.7496	9.88902		-15.7066	11.2545			-15.7496	10.4842		-15.7066	19.3126			-15.7496	11.0852		-15.7066	8.68994			-15.7496	9.52855		-15.7066	1.32084
	-15.7446	10.9496		-15.7016	-0.042			-15.7446	9.764		-15.7016	1.27135			-15.7446	9.9491		-15.7016	9.30469			-15.7446	9.86919		-15.7016	10.3421			-15.7446	10.2003		-15.7016	15.0997			-15.7446	10.8274		-15.7016	5.46061			-15.7446	9.25168		-15.7016	0.82216
	-15.7396	11.28		-15.6966	-0.01817			-15.7396	10.2076		-15.6966	1.42774			-15.7396	10.2327		-15.6966	9.00381			-15.7396	9.97098		-15.6966	10.5626			-15.7396	9.96609		-15.6966	13.0555			-15.7396	10.874		-15.6966	3.9581			-15.7396	9.40535		-15.6966	0.57681
	-15.7346	11.7858		-15.6916	0.09239			-15.7346	10.8569		-15.6916	2.23447			-15.7346	10.9277		-15.6916	11.2178			-15.7346	10.5091		-15.6916	13.9494			-15.7346	10.4172		-15.6916	14.7397			-15.7346	11.1647		-15.6916	3.82056			-15.7346	9.95518		-15.6916	0.52714
	-15.7296	12.7429		-15.6866	0.2147			-15.7296	12.1516		-15.6866	2.92158			-15.7296	11.6814		-15.6866	12.0517			-15.7296	11.141		-15.6866	15.5929			-15.7296	11.1322		-15.6866	14.5767			-15.7296	11.6127		-15.6866	3.56635			-15.7296	11.3719		-15.6866	0.47426
	-15.7246	13.0487		-15.6816	0.18326			-15.7246	12.7928		-15.6816	2.67486			-15.7246	11.2705		-15.6816	11.1886			-15.7246	11.0433		-15.6816	15.4174			-15.7246	10.6485		-15.6816	14.4368			-15.7246	11.331		-15.6816	3.53144			-15.7246	11.6987		-15.6816	0.45313
	-15.7196	12.7677		-15.6766	0.17881			-15.7196	13.0164		-15.6766	2.62066			-15.7196	11.1472		-15.6766	10.6003			-15.7196	11.0337		-15.6766	14.5574			-15.7196	10.5156		-15.6766	12.3596			-15.7196	11.0776		-15.6766	2.98792			-15.7196	11.6927		-15.6766	0.36097
	-15.7146	13.0137		-15.6716	0.16034			-15.7146	13.6061		-15.6716	2.69395			-15.7146	11.5466		-15.6716	11.2996			-15.7146	11.7025		-15.6716	14.3686			-15.7146	11.0028		-15.6716	11.7429			-15.7146	11.1309		-15.6716	2.8382			-15.7146	11.8903		-15.6716	0.31575
	-15.7096	13.859		-15.6666	0.18109			-15.7096	14.6888		-15.6666	2.72234			-15.7096	12.4088		-15.6666	10.6734			-15.7096	13.0548		-15.6666	14.5289			-15.7096	12.2256		-15.6666	11.2726			-15.7096	12.1408		-15.6666	2.61982			-15.7096	12.9356		-15.6666	0.27787
	-15.7046	14.7136		-15.6616	0.20175			-15.7046	16.2		-15.6616	2.8657			-15.7046	13.4872		-15.6616	10.4637			-15.7046	14.5177		-15.6616	15.3728			-15.7046	13.4986		-15.6616	12.3739			-15.7046	13.1864		-15.6616	2.72316			-15.7046	14.0624		-15.6616	0.27303
	-15.6996	15.9861		-15.6566	0.16736			-15.6996	18.1345		-15.6566	2.74518			-15.6996	15.4783		-15.6566	10.7079			-15.6996	16.5333		-15.6566	16.0272			-15.6996	15.234		-15.6566	13.1533			-15.6996	14.8713		-15.6566	2.82963			-15.6996	15.9784		-15.6566	0.28014
	-15.6946	17.2358		-15.6516	0.18886			-15.6946	19.4747		-15.6516	2.90525			-15.6946	16.9559		-15.6516	11.0827			-15.6946	18.9096		-15.6516	16.8207			-15.6946	17.3184		-15.6516	13.7949			-15.6946	16.4833		-15.6516	2.94273			-15.6946	17.4079		-15.6516	0.29004
	-15.6896	18.72		-15.6466	0.18238			-15.6896	20.7124		-15.6466	2.95229			-15.6896	18.5052		-15.6466	12.2287			-15.6896	21.0963		-15.6466	17.947			-15.6896	19.3979		-15.6466	14.3349			-15.6896	18.3577		-15.6466	2.9935			-15.6896	18.5331		-15.6466	0.29563
	-15.6846	20.2729		-15.6416	0.22429			-15.6846	22.1313		-15.6416	3.23796			-15.6846	20.3836		-15.6416	13.9563			-15.6846	23.5352		-15.6416	19.8109			-15.6846	21.5514		-15.6416	14.9957			-15.6846	20.6919		-15.6416	3.04378			-15.6846	20.0041		-15.6416	0.30826
	-15.6796	22.2728		-15.6366	0.47464			-15.6796	24.3415		-15.6366	4.31058			-15.6796	22.8432		-15.6366	14.8907			-15.6796	24.1798		-15.6366	19.5961			-15.6796	23.2803		-15.6366	14.2643			-15.6796	22.4454		-15.6366	2.95821			-15.6796	22.9688		-15.6366	0.31164
	-15.6746	23.654		-15.6316	0.62622			-15.6746	25.4908		-15.6316	5.01963			-15.6746	23.585		-15.6316	15.5596			-15.6746	23.8587		-15.6316	18.6842			-15.6746	22.7718		-15.6316	13.1944			-15.6746	22.7271		-15.6316	2.81879			-15.6746	23.9681		-15.6316	0.30484
	-15.6696	26.2632		-15.6266	0.6814			-15.6696	27.9386		-15.6266	5.40886			-15.6696	26.034		-15.6266	16.0909			-15.6696	25.6574		-15.6266	18.4944			-15.6696	24.4773		-15.6266	12.6885			-15.6696	24.6959		-15.6266	2.709			-15.6696	26.1102		-15.6266	0.29577
	-15.6646	29.1387		-15.6216	0.72735			-15.6646	31.5103		-15.6216	5.74728			-15.6646	30.2951		-15.6216	16.6914			-15.6646	29.0528		-15.6216	18.5153			-15.6646	27.4316		-15.6216	12.4484			-15.6646	29.3541		-15.6216	2.65076			-15.6646	29.8386		-15.6216	0.29526
	-15.6596	31.3849		-15.6166	0.74067			-15.6596	34.3988		-15.6166	5.90159			-15.6596	32.3462		-15.6166	17.4134			-15.6596	31.3134		-15.6166	18.5319			-15.6596	29.4787		-15.6166	11.8928			-15.6596	32.5734		-15.6166	2.51162			-15.6596	33.554		-15.6166	0.28764
	-15.6546	31.387		-15.6116	0.77174			-15.6546	34.0941		-15.6116	6.34209			-15.6546	31.0478		-15.6116	18.5178			-15.6546	31.5684		-15.6116	18.7584			-15.6546	29.8937		-15.6116	11.7135			-15.6546	32.7097		-15.6116	2.48093			-15.6546	33.7108		-15.6116	0.29211
	-15.6496	29.7691		-15.6066	0.74367			-15.6496	32.1804		-15.6066	6.71801			-15.6496	28.4785		-15.6066	19.5187			-15.6496	30.5249		-15.6066	19.1717			-15.6496	29.1382		-15.6066	11.4347			-15.6496	30.5617		-15.6066	2.42897			-15.6496	32.3487		-15.6066	0.29447
	-15.6446	27.3332		-15.6016	0.74031			-15.6446	30.4924		-15.6016	6.86632			-15.6446	27.2497		-15.6016	19.8177			-15.6446	30.6612		-15.6016	19.4114			-15.6446	30.5579		-15.6016	11.0698			-15.6446	28.88		-15.6016	2.35262			-15.6446	31.3875		-15.6016	0.288
	-15.6396	26.0771		-15.5966	0.76215			-15.6396	29.2691		-15.5966	7.16341			-15.6396	25.569		-15.5966	20.3155			-15.6396	28.4487		-15.5966	19.9165			-15.6396	28.533		-15.5966	10.7481			-15.6396	26.2399		-15.5966	2.24805			-15.6396	29.4701		-15.5966	0.27434
	-15.6346	27.9367		-15.5916	0.78526			-15.6346	30.4641		-15.5916	7.32935			-15.6346	29.3061		-15.5916	20.4779			-15.6346	30.6834		-15.5916	20.2512			-15.6346	32.7115		-15.5916	10.2816			-15.6346	28.9088		-15.5916	2.08057			-15.6346	31.7091		-15.5916	0.25121
	-15.6296	25.3939		-15.5866	0.8111			-15.6296	27.6323		-15.5866	7.50499			-15.6296	28.7385		-15.5866	20.5409			-15.6296	27.4099		-15.5866	21.6232			-15.6296	28.419		-15.5866	9.97103			-15.6296	27.2769		-15.5866	1.92734			-15.6296	28.646		-15.5866	0.22909
	-15.6246	25.2339		-15.5816	0.86937			-15.6246	27.1287		-15.5816	7.50945			-15.6246	30.55		-15.5816	19.1881			-15.6246	28.6595		-15.5816	19.681			-15.6246	27.5128		-15.5816	8.01961			-15.6246	28.2536		-15.5816	1.46996			-15.6246	28.1431		-15.5816	0.17437
	-15.6196	23.9262		-15.5766	1.01079			-15.6196	25.1597		-15.5766	8.2331			-15.6196	27.897		-15.5766	18.8724			-15.6196	26.857		-15.5766	18.4784			-15.6196	26.5772		-15.5766	7.07597			-15.6196	27.0852		-15.5766	1.23119			-15.6196	26.2902		-15.5766	0.14737
	-15.6146	21.3859		-15.5716	1.22351			-15.6146	21.5709		-15.5716	9.21854			-15.6146	22.6073		-15.5716	18.2085			-15.6146	22.9156		-15.5716	16.716			-15.6146	24.099		-15.5716	5.81755			-15.6146	23.9926		-15.5716	1.04363			-15.6146	22.9929		-15.5716	0.13089
	-15.6096	19.1883		-15.5666	1.44601			-15.6096	19.6038		-15.5666	10.3918			-15.6096	20.7577		-15.5666	17.8098			-15.6096	21.5683		-15.5666	15.3676			-15.6096	23.6958		-15.5666	4.95049			-15.6096	22.8755		-15.5666	0.91607			-15.6096	21.5822		-15.5666	0.11943
	-15.6046	18.3243		-15.5616	1.7062			-15.6046	18.6893		-15.5616	12.0086			-15.6046	20.1566		-15.5616	18.3087			-15.6046	20.4682		-15.5616	15.3668			-15.6046	22.4973		-15.5616	4.70243			-15.6046	22.2409		-15.5616	0.86945			-15.6046	20.6962		-15.5616	0.11441
	-15.5996	17.5619		-15.5566	2.07794			-15.5996	17.7075		-15.5566	14.2874			-15.5996	20.4345		-15.5566	18.7397			-15.5996	18.6312		-15.5566	14.5623			-15.5996	19.493		-15.5566	4.22116			-15.5996	20.7505		-15.5566	0.80722			-15.5996	19.1425		-15.5566	0.11033
	-15.5946	15.1106		-15.5516	2.5311			-15.5946	14.6404		-15.5516	17.0158			-15.5946	18.0229		-15.5516	19.1517			-15.5946	15.5781		-15.5516	14.0741			-15.5946	15.9533		-15.5516	3.8056			-15.5946	17.4886		-15.5516	0.72856			-15.5946	15.5556		-15.5516	0.10026
	-15.5896	13.4203		-15.5466	2.13989			-15.5896	13.0644		-15.5466	12.3168			-15.5896	15.6883		-15.5466	14.8457			-15.5896	13.9067		-15.5466	12.081			-15.5896	14.382		-15.5466	3.11556			-15.5896	15.1639		-15.5466	0.58218			-15.5896	13.6866		-15.5466	0.07758
	-15.5846	11.6883		-15.5416	2.06494			-15.5846	11.1346		-15.5416	11.2199			-15.5846	12.7024		-15.5416	12.5999			-15.5846	11.7651		-15.5416	10.7741			-15.5846	12.174		-15.5416	2.65942			-15.5846	12.5112		-15.5416	0.48906			-15.5846	11.5658		-15.5416	0.06349
	-15.5796	11.6839		-15.5366	2.31118			-15.5796	10.9194		-15.5366	12.8026			-15.5796	11.7319		-15.5366	14.1582			-15.5796	11.272		-15.5366	11.3827			-15.5796	11.72		-15.5366	2.56377			-15.5796	12.1865		-15.5366	0.42255			-15.5796	11.5334		-15.5366	0.05068
	-15.5746	12.3522		-15.5316	2.35521			-15.5746	11.3176		-15.5316	13.4571			-15.5746	11.9278		-15.5316	14.0001			-15.5746	11.698		-15.5316	11.5082			-15.5746	12.2065		-15.5316	2.54881			-15.5746	12.5674		-15.5316	0.39038			-15.5746	11.8605		-15.5316	0.04415
	-15.5696	12.2955		-15.5266	2.31981			-15.5696	11.0934		-15.5266	13.596			-15.5696	11.7792		-15.5266	13.4164			-15.5696	11.6042		-15.5266	11.4753			-15.5696	12.2237		-15.5266	2.50721			-15.5696	12.4589		-15.5266	0.35992			-15.5696	11.8358		-15.5266	0.0384
	-15.5646	12.3824		-15.5216	2.339			-15.5646	11.1573		-15.5216	14.1252			-15.5646	11.6883		-15.5216	13.4096			-15.5646	11.63		-15.5216	11.8846			-15.5646	12.2243		-15.5216	2.49937			-15.5646	12.4346		-15.5216	0.33217			-15.5646	11.8195		-15.5216	0.03288
	-15.5596	12.3487		-15.5166	2.41037			-15.5596	11.175		-15.5166	14.6607			-15.5596	11.5567		-15.5166	13.1626			-15.5596	11.6272		-15.5166	12.1118			-15.5596	12.2155		-15.5166	2.45041			-15.5596	12.3988		-15.5166	0.29773			-15.5596	11.7651		-15.5166	0.02667
	-15.5546	12.5753		-15.5116	2.53435			-15.5546	11.4446		-15.5116	15.2085			-15.5546	11.6009		-15.5116	13.6705			-15.5546	11.7725		-15.5116	12.2589			-15.5546	12.3436		-15.5116	2.36123			-15.5546	12.4803		-15.5116	0.25352			-15.5546	11.8588		-15.5116	0.02008
	-15.5496	13.2905		-15.5066	2.63867			-15.5496	12.228		-15.5066	16.6267			-15.5496	12.1314		-15.5066	11.7038			-15.5496	12.1694		-15.5066	9.88675			-15.5496	12.8062		-15.5066	1.86687			-15.5496	12.6805		-15.5066	0.20152			-15.5496	12.4975		-15.5066	0.01559
	-15.5446	14.0925		-15.5016	2.78143			-15.5446	13.3213		-15.5016	17.2953			-15.5446	13.0548		-15.5016	11.2127			-15.5446	12.6457		-15.5016	8.56313			-15.5446	13.2335		-15.5016	1.54026			-15.5446	12.9714		-15.5016	0.15709			-15.5446	13.3632		-15.5016	0.01123
	-15.5396	13.7541		-15.4966	2.94453			-15.5396	13.0847		-15.4966	17.9993			-15.5396	12.8851		-15.4966	10.8844			-15.5396	12.5551		-15.4966	7.47362			-15.5396	12.9594		-15.4966	1.25584			-15.5396	12.7347		-15.4966	0.12019			-15.5396	13.0208		-15.4966	0.00786
	-15.5346	13.2202		-15.4916	3.10131			-15.5346	12.7517		-15.4916	18.6553			-15.5346	12.6624		-15.4916	10.8435			-15.5346	12.4764		-15.4916	6.74113			-15.5346	12.7107		-15.4916	1.07191			-15.5346	12.5722		-15.4916	0.0997			-15.5346	12.6695		-15.4916	0.0064
	-15.5296	12.8537		-15.4866	3.24999			-15.5296	12.6591		-15.4866	19.4694			-15.5296	12.7293		-15.4866	10.8978			-15.5296	12.5412		-15.4866	6.75405			-15.5296	12.6857		-15.4866	1.07712			-15.5296	12.4985		-15.4866	0.10077			-15.5296	12.6112		-15.4866	0.0063
	-15.5246	12.8269		-15.4816	3.69352			-15.5246	12.9636		-15.4816	21.3518			-15.5246	13.1115		-15.4816	11.1961			-15.5246	13.0138		-15.4816	7.02602			-15.5246	13.0701		-15.4816	1.13255			-15.5246	12.95		-15.4816	0.10736			-15.5246	12.9216		-15.4816	0.00652
	-15.5196	13.1436		-15.4766	4.48199			-15.5196	13.6995		-15.4766	25.7387			-15.5196	14.2135		-15.4766	11.2509			-15.5196	13.7141		-15.4766	7.28583			-15.5196	13.7291		-15.4766	1.23754			-15.5196	13.9375		-15.4766	0.11923			-15.5196	13.8069		-15.4766	0.00714
	-15.5146	13.3016		-15.4716	5.08988			-15.5146	14.1987		-15.4716	30.0251			-15.5146	14.7211		-15.4716	11.2653			-15.5146	14.0742		-15.4716	6.26419			-15.5146	14.0192		-15.4716	1.0455			-15.5146	14.4311		-15.4716	0.09988			-15.5146	14.2447		-15.4716	0.00601
	-15.5096	12.5541		-15.4666	6.19019			-15.5096	13.3596		-15.4666	31.6364			-15.5096	13.8752		-15.4666	13.0274			-15.5096	13.8783		-15.4666	7.25902			-15.5096	13.7305		-15.4666	1.21564			-15.5096	13.8984		-15.4666	0.11182			-15.5096	13.3549		-15.4666	0.00643
	-15.5046	12.6722		-15.4616	6.9126			-15.5046	13.5519		-15.4616	35.6501			-15.5046	14.2975		-15.4616	13.6932			-15.5046	14.5711		-15.4616	7.97627			-15.5046	14.5505		-15.4616	1.35464			-15.5046	14.5429		-15.4616	0.12702			-15.5046	13.7399		-15.4616	0.00714
	-15.4996	12.5099		-15.4566	10.0412			-15.4996	13.3355		-15.4566	41.0068			-15.4996	13.9718		-15.4566	15.6709			-15.4996	14.2496		-15.4566	8.16151			-15.4996	14.3449		-15.4566	1.3753			-15.4996	14.2118		-15.4566	0.13025			-15.4996	13.6204		-15.4566	0.00728
	-15.4946	12.212		-15.4516	11.9842			-15.4946	12.9904		-15.4516	34.9758			-15.4946	13.4978		-15.4516	15.8996			-15.4946	13.7345		-15.4516	6.57891			-15.4946	13.9365		-15.4516	1.01282			-15.4946	13.7325		-15.4516	0.09277			-15.4946	13.4086		-15.4516	0.00518
	-15.4896	11.9546		-15.4466	11.4558			-15.4896	12.7337		-15.4466	46.816			-15.4896	13.1154		-15.4466	16.0749			-15.4896	13.2109		-15.4466	6.05165			-15.4896	13.5353		-15.4466	0.88733			-15.4896	13.3056		-15.4466	0.07914			-15.4896	13.1219		-15.4466	0.00434
	-15.4846	12.2247		-15.4416	9.21017			-15.4846	12.9584		-15.4416	18.8731			-15.4846	13.2015		-15.4416	12.4133			-15.4846	13.2163		-15.4416	4.03009			-15.4846	13.5175		-15.4416	0.6083			-15.4846	13.371		-15.4416	0.05649			-15.4846	13.2272		-15.4416	0.00324
	-15.4796	12.5096		-15.4366	9.70581			-15.4796	13.1695		-15.4366	19.0837			-15.4796	13.3184		-15.4366	13.167			-15.4796	13.2284		-15.4366	4.89262			-15.4796	13.4965		-15.4366	0.85636			-15.4796	13.4538		-15.4366	0.08697			-15.4796	13.3541		-15.4366	0.00515
	-15.4746	12.7906		-15.4316	9.10828			-15.4746	13.3537		-15.4316	18.918			-15.4746	13.4639		-15.4316	13.4294			-15.4746	13.2698		-15.4316	5.15447			-15.4746	13.4955		-15.4316	0.93404			-15.4746	13.5659		-15.4316	0.0967			-15.4746	13.4933		-15.4316	0.00576
	-15.4696	13.034		-15.4266	8.41887			-15.4696	13.4295		-15.4266	17.9725			-15.4696	13.4914		-15.4266	13.231			-15.4696	13.2861		-15.4266	4.74045			-15.4696	13.4538		-15.4266	0.81412			-15.4696	13.5406		-15.4266	0.08229			-15.4696	13.5798		-15.4266	0.00487
	-15.4646	12.9905		-15.4216	7.92453			-15.4646	13.1951		-15.4216	16.3782			-15.4646	13.0269		-15.4216	12.9763			-15.4646	12.9078		-15.4216	4.53532			-15.4646	13.0708		-15.4216	0.77183			-15.4646	13.0329		-15.4216	0.07807			-15.4646	13.2863		-15.4216	0.00467
	-15.4596	12.7504		-15.4166	7.43778			-15.4596	12.7543		-15.4166	14.4113			-15.4596	12.5456		-15.4166	12.5316			-15.4596	12.4245		-15.4166	4.48096			-15.4596	12.6136		-15.4166	0.7983			-15.4596	12.4822		-15.4166	0.08374			-15.4596	12.8784		-15.4166	0.00519
	-15.4546	12.1204		-15.4116	7.21343			-15.4546	12.1967		-15.4116	13.3154			-15.4546	11.9727		-15.4116	12.238			-15.4546	11.8696		-15.4116	4.27113			-15.4546	11.9972		-15.4116	0.76276			-15.4546	11.8906		-15.4116	0.08084			-15.4546	12.2839		-15.4116	0.00509
	-15.4496	11.9542		-15.4066	7.15129			-15.4496	12.1169		-15.4066	13.2059			-15.4496	11.9245		-15.4066	12.2206			-15.4496	11.76		-15.4066	4.21512			-15.4496	11.8172		-15.4066	0.77137			-15.4496	11.7859		-15.4066	0.08378			-15.4496	12.2474		-15.4066	0.00539
	-15.4446	11.8568		-15.4016	7.11052			-15.4446	12.0746		-15.4016	12.9966			-15.4446	11.8842		-15.4016	12.0733			-15.4446	11.6235		-15.4016	4.02543			-15.4446	11.6249		-15.4016	0.7423			-15.4446	11.6827		-15.4016	0.08168			-15.4446	12.2358		-15.4016	0.00533
	-15.4396	11.6489		-15.3966	7.19146			-15.4396	11.7514		-15.3966	12.9121			-15.4396	11.4513		-15.3966	11.8184			-15.4396	11.3394		-15.3966	3.72911			-15.4396	11.2859		-15.3966	0.67386			-15.4396	11.2326		-15.3966	0.07334			-15.4396	11.8872		-15.3966	0.00475
	-15.4346	11.5406		-15.3916	7.41125			-15.4346	11.5314		-15.3916	12.9459			-15.4346	11.1761		-15.3916	11.694			-15.4346	11.2261		-15.3916	3.46178			-15.4346	11.2287		-15.3916	0.60577			-15.4346	10.9822		-15.3916	0.06476			-15.4346	11.7049		-15.3916	0.00415
	-15.4296	11.6164		-15.3866	7.68589			-15.4296	11.5213		-15.3866	13.0769			-15.4296	11.1195		-15.3866	11.7649			-15.4296	11.3603		-15.3866	3.24782			-15.4296	11.3562		-15.3866	0.54381			-15.4296	10.9895		-15.3866	0.05661			-15.4296	11.6898		-15.3866	0.00358
	-15.4246	11.7814		-15.3816	8.28283			-15.4246	11.641		-15.3816	13.0609			-15.4246	11.1504		-15.3816	12.3448			-15.4246	11.5847		-15.3816	3.04903			-15.4246	11.5621		-15.3816	0.48738			-15.4246	11.102		-15.3816	0.04906			-15.4246	11.765		-15.3816	0.00303
	-15.4196	12.3293		-15.3766	9.12524			-15.4196	12.2795		-15.3766	13.1507			-15.4196	11.5736		-15.3766	11.6678			-15.4196	12.1786		-15.3766	2.62954			-15.4196	12.1112		-15.3766	0.40542			-15.4196	11.6112		-15.3766	0.03976			-15.4196	12.3054		-15.3766	0.00241
	-15.4146	13.0728		-15.3716	10.2065			-15.4146	12.7986		-15.3716	13.2484			-15.4146	12.3808		-15.3716	10.9948			-15.4146	12.8299		-15.3716	2.20557			-15.4146	12.8633		-15.3716	0.32016			-15.4146	12.3584		-15.3716	0.03013			-15.4146	12.8123		-15.3716	0.00179
	-15.4096	13.3385		-15.3666	11.2735			-15.4096	12.6646		-15.3666	13.4014			-15.4096	12.9413		-15.3666	10.4693			-15.4096	13.0287		-15.3666	1.87696			-15.4096	13.2377		-15.3666	0.25597			-15.4096	12.7806		-15.3666	0.02289			-15.4096	12.9181		-15.3666	0.00132
	-15.4046	14.5225		-15.3616	12.5168			-15.4046	13.3442		-15.3616	13.7393			-15.4046	14.0442		-15.3616	10.248			-15.4046	13.799		-15.3616	1.652			-15.4046	14.0943		-15.3616	0.20895			-15.4046	13.8109		-15.3616	0.01755			-15.4046	13.6466		-15.3616	0.00097552
	-15.3996	14.7672		-15.3566	14.1309			-15.3996	13.2349		-15.3566	13.9944			-15.3996	14.1713		-15.3566	10.0908			-15.3996	13.6488		-15.3566	1.45146			-15.3996	14.0577		-15.3566	0.16908			-15.3996	13.8176		-15.3566	0.01331			-15.3996	13.6022		-15.3566	0.00073259
	-15.3946	13.0702		-15.3516	15.696			-15.3946	12.6341		-15.3516	14.0154			-15.3946	13.2752		-15.3516	9.51747			-15.3946	13.0648		-15.3516	1.22532			-15.3946	13.2336		-15.3516	0.13078			-15.3946	13.054		-15.3516	0.00961			-15.3946	12.8743		-15.3516	0.00053431
	-15.3896	13.2551		-15.3466	16.8507			-15.3896	13.2347		-15.3466	13.9696			-15.3896	13.5955		-15.3466	8.96005			-15.3896	13.633		-15.3466	1.0271			-15.3896	13.7157		-15.3466	0.10205			-15.3896	13.373		-15.3466	0.0072			-15.3896	13.4591		-15.3466	0.00042251
	-15.3846	12.2548		-15.3416	18.7749			-15.3846	12.6852		-15.3416	14.1721			-15.3846	13.0264		-15.3416	8.58314			-15.3846	13.1414		-15.3416	0.89989			-15.3846	13.079		-15.3416	0.08298			-15.3846	12.9169		-15.3416	0.00552			-15.3846	12.7692		-15.3416	0.00035229
	-15.3796	12.145		-15.3366	21.4976			-15.3796	12.6224		-15.3366	14.6996			-15.3796	13.2275		-15.3366	7.97992			-15.3796	13.2882		-15.3366	0.76515			-15.3796	13.2432		-15.3366	0.06658			-15.3796	13.1952		-15.3366	0.00427			-15.3796	12.7445		-15.3366	0.00032416
	-15.3746	12.2168		-15.3316	25.4471			-15.3746	12.3738		-15.3316	16.3126			-15.3746	12.8422		-15.3316	8.01012			-15.3746	12.8564		-15.3316	0.70045			-15.3746	12.8442		-15.3316	0.05663			-15.3746	12.7657		-15.3316	0.00338			-15.3746	12.3577		-15.3316	0.00026423
	-15.3696	12.4935		-15.3266	28.5992			-15.3696	12.269		-15.3266	17.7066			-15.3696	12.6035		-15.3266	7.9491			-15.3696	12.5869		-15.3266	0.63058			-15.3696	12.5331		-15.3266	0.04698			-15.3696	12.5269		-15.3266	0.00255			-15.3696	12.1258		-15.3266	0.00018504
	-15.3646	12.9399		-15.3216	29.5365			-15.3646	12.395		-15.3216	17.3179			-15.3646	12.7007		-15.3216	7.35053			-15.3646	12.4975		-15.3216	0.55368			-15.3646	12.3884		-15.3216	0.03937			-15.3646	12.6403		-15.3216	0.00203			-15.3646	12.2118		-15.3216	0.00014252
	-15.3596	13.3655		-15.3166	29.8269			-15.3596	12.6064		-15.3166	16.6367			-15.3596	12.9763		-15.3166	6.67793			-15.3596	12.5916		-15.3166	0.48262			-15.3596	12.4056		-15.3166	0.03287			-15.3596	12.9394		-15.3166	0.00161			-15.3596	12.4115		-15.3166	0.00010584
	-15.3546	14.0015		-15.3116	29.6296			-15.3546	13.0399		-15.3116	15.2585			-15.3546	13.4882		-15.3116	5.86026			-15.3546	12.9194		-15.3116	0.41435			-15.3546	12.712		-15.3116	0.02682			-15.3546	13.4277		-15.3116	0.00122			-15.3546	12.897		-15.3116	7.247e-05
	-15.3496	15.0328		-15.3066	29.3982			-15.3496	13.9544		-15.3066	14.4123			-15.3496	14.3583		-15.3066	5.07895			-15.3496	13.5816		-15.3066	0.34859			-15.3496	13.3705		-15.3066	0.02146			-15.3496	14.1802		-15.3066	0.00092671			-15.3496	13.769		-15.3066	5.265e-05
	-15.3446	14.8876		-15.3016	30.7141			-15.3446	14.0121		-15.3016	15.1693			-15.3446	14.3817		-15.3016	4.66051			-15.3446	13.6788		-15.3016	0.293			-15.3446	13.4814		-15.3016	0.01667			-15.3446	14.2735		-15.3016	0.00068114			-15.3446	13.9006		-15.3016	4.003e-05
	-15.3396	15.4456		-15.2966	31.1044			-15.3396	14.4662		-15.2966	15.9099			-15.3396	14.8031		-15.2966	4.29639			-15.3396	14.2963		-15.2966	0.23832			-15.3396	14.3126		-15.2966	0.0122			-15.3396	14.8665		-15.2966	0.00046056			-15.3396	14.5595		-15.2966	2.822e-05
	-15.3346	15.4178		-15.2916	30.5563			-15.3346	14.3955		-15.2916	16.5149			-15.3346	14.7596		-15.2916	3.90306			-15.3346	14.4043		-15.2916	0.18666			-15.3346	14.3065		-15.2916	0.00815			-15.3346	14.8424		-15.2916	0.00028302			-15.3346	14.3462		-15.2916	1.981e-05
	-15.3296	14.8063		-15.2866	29.2518			-15.3296	13.9432		-15.2866	16.5934			-15.3296	14.1719		-15.2866	3.77475			-15.3296	13.9705		-15.2866	0.17575			-15.3296	13.85		-15.2866	0.00727			-15.3296	14.2899		-15.2866	0.00024564			-15.3296	13.7508		-15.2866	1.65e-05
	-15.3246	14.6636		-15.2816	26.9858			-15.3246	13.7908		-15.2816	16.2118			-15.3246	13.8623		-15.2816	3.67616			-15.3246	13.6307		-15.2816	0.1711			-15.3246	13.3958		-15.2816	0.00695			-15.3246	13.9161		-15.2816	0.00023236			-15.3246	13.3007		-15.2816	1.428e-05
	-15.3196	14.1696		-15.2766	26.8525			-15.3196	13.4497		-15.2766	14.7293			-15.3196	13.204		-15.2766	3.52457			-15.3196	12.9631		-15.2766	0.17632			-15.3196	12.8365		-15.2766	0.00713			-15.3196	13.1877		-15.2766	0.00024041			-15.3196	12.8272		-15.2766	1.397e-05
	-15.3146	14.1928		-15.2716	25.8328			-15.3146	13.2314		-15.2716	15.2816			-15.3146	13.0816		-15.2716	3.75981			-15.3146	12.7255		-15.2716	0.18763			-15.3146	12.4372		-15.2716	0.0074			-15.3146	13.0378		-15.2716	0.0002469			-15.3146	12.4034		-15.2716	1.328e-05
	-15.3096	14.5634		-15.2666	25.8711			-15.3096	13.3544		-15.2666	15.7314			-15.3096	12.9684		-15.2666	3.81536			-15.3096	12.8298		-15.2666	0.18574			-15.3096	12.5357		-15.2666	0.00714			-15.3096	12.9485		-15.2666	0.00023447			-15.3096	12.4518		-15.2666	1.21e-05
	-15.3046	14.8032		-15.2616	26.564			-15.3046	13.3812		-15.2616	17.8294			-15.3046	12.8912		-15.2616	4.04203			-15.3046	13.1543		-15.2616	0.19405			-15.3046	12.8993		-15.2616	0.00724			-15.3046	12.9391		-15.2616	0.00023386			-15.3046	12.3921		-15.2616	1.136e-05
	-15.2996	15.1399		-15.2566	26.8222			-15.2996	13.6072		-15.2566	18.051			-15.2996	12.8168		-15.2566	3.94995			-15.2996	13.7854		-15.2566	0.18776			-15.2996	13.6541		-15.2566	0.0069			-15.2996	13.0151		-15.2566	0.00021925			-15.2996	12.687		-15.2566	1.094e-05
	-15.2946	16.062		-15.2516	25.8388			-15.2946	14.6576		-15.2516	18.4672			-15.2946	13.5835		-15.2516	3.84036			-15.2946	15.5394		-15.2516	0.17658			-15.2946	15.3065		-15.2516	0.00636			-15.2946	13.9721		-15.2516	0.00019796			-15.2946	13.9555		-15.2516	1.081e-05
	-15.2896	15.5732		-15.2466	22.8571			-15.2896	14.1298		-15.2466	16.8133			-15.2896	13.4819		-15.2466	3.39454			-15.2896	15.586		-15.2466	0.14682			-15.2896	15.2773		-15.2466	0.00495			-15.2896	13.8188		-15.2466	0.00014501			-15.2896	13.934		-15.2466	9.41e-06
	-15.2846	25.6055		-15.2416	19.7525			-15.2846	21.094		-15.2416	15.2074			-15.2846	21.0864		-15.2416	3.13908			-15.2846	27.3262		-15.2416	0.13357			-15.2846	27.3851		-15.2416	0.00435			-15.2846	22.7877		-15.2416	0.00012398			-15.2846	20.2466		-15.2416	8.85e-06
	-15.2796	18.5008		-15.2366	15.1921			-15.2796	16.0376		-15.2366	12.3515			-15.2796	18.7401		-15.2366	2.44094			-15.2796	17.4334		-15.2366	0.10411			-15.2796	17.7155		-15.2366	0.00344			-15.2796	18.7289		-15.2366	9.733e-05			-15.2796	16.2987		-15.2366	6.85e-06
	-15.2746	18.4248		-15.2316	10.7373			-15.2746	16.4043		-15.2316	8.94356			-15.2746	18.8194		-15.2316	1.75929			-15.2746	17.1454		-15.2316	0.08643			-15.2746	17.2376		-15.2316	0.00319			-15.2746	18.2057		-15.2316	9.557e-05			-15.2746	16.9005		-15.2316	5.5e-06
	-15.2696	18.1719		-15.2266	7.97708			-15.2696	16.5622		-15.2266	7.7898			-15.2696	17.3406		-15.2266	1.57424			-15.2696	16.493		-15.2266	0.08546			-15.2696	16.4044		-15.2266	0.00339			-15.2696	16.809		-15.2266	0.00010877			-15.2696	16.6073		-15.2266	7.09e-06
	-15.2646	24.1139		-15.2216	8.6843			-15.2646	22.8157		-15.2216	8.81356			-15.2646	21.7031		-15.2216	1.862			-15.2646	20.3144		-15.2216	0.11495			-15.2646	20.7016		-15.2216	0.00494			-15.2646	20.1979		-15.2216	0.0001653			-15.2646	22.2517		-15.2216	1.047e-05
	-15.2596	17.7157		-15.2166	9.96639			-15.2596	17.3553		-15.2166	10.3875			-15.2596	16.8195		-15.2166	2.21113			-15.2596	15.8226		-15.2166	0.13888			-15.2596	15.5442		-15.2166	0.00576			-15.2596	15.8289		-15.2166	0.00019432			-15.2596	16.975		-15.2166	9.92e-06
	-15.2546	17.407		-15.2116	11.5235			-15.2546	16.8731		-15.2116	13.0471			-15.2546	16.0817		-15.2116	2.76862			-15.2546	15.331		-15.2116	0.17866			-15.2546	15.3529		-15.2116	0.00772			-15.2546	15.2613		-15.2116	0.00026018			-15.2546	16.7375		-15.2116	9.61e-06
	-15.2496	17.1818		-15.2066	9.00399			-15.2496	16.4168		-15.2066	11.9501			-15.2496	16.3546		-15.2066	2.53054			-15.2496	16.104		-15.2066	0.16759			-15.2496	16.5025		-15.2066	0.00749			-15.2496	16.2134		-15.2066	0.00025739			-15.2496	16.9973		-15.2066	8.44e-06
	-15.2446	16.0261		-15.2016	9.24111			-15.2446	15.3104		-15.2016	12.6075			-15.2446	15.6183		-15.2016	2.68674			-15.2446	15.6064		-15.2016	0.19002			-15.2446	16.352		-15.2016	0.00922			-15.2446	15.5726		-15.2016	0.00033116			-15.2446	16.148		-15.2016	9.76e-06
	-15.2396	14.6844		-15.1966	9.47511			-15.2396	13.9094		-15.1966	13.1031			-15.2396	14.0624		-15.1966	2.84387			-15.2396	14.9784		-15.1966	0.20878			-15.2396	15.639		-15.1966	0.0106			-15.2396	14.3927		-15.1966	0.00039097			-15.2396	14.7231		-15.1966	1.069e-05
	-15.2346	15.0906		-15.1916	9.5319			-15.2346	14.9054		-15.1916	13.5008			-15.2346	14.4384		-15.1916	2.90902			-15.2346	15.2713		-15.1916	0.21064			-15.2346	15.4356		-15.1916	0.01058			-15.2346	14.7428		-15.1916	0.00038596			-15.2346	14.9474		-15.1916	1.002e-05
	-15.2296	17.0919		-15.1866	10.0822			-15.2296	17.2379		-15.1866	14.3819			-15.2296	16.1		-15.1866	2.93942			-15.2296	16.444		-15.1866	0.19372			-15.2296	16.3351		-15.1866	0.00853			-15.2296	15.8982		-15.1866	0.00026737			-15.2296	16.6108		-15.1866	7.55e-06
	-15.2246	18.7195		-15.1816	11.7708			-15.2246	18.9352		-15.1816	16.045			-15.2246	17.0738		-15.1816	3.29853			-15.2246	17.0241		-15.1816	0.22355			-15.2246	16.6615		-15.1816	0.01005			-15.2246	16.3662		-15.1816	0.00031798			-15.2246	17.5978		-15.1816	9.38e-06
	-15.2196	19.9064		-15.1766	11.9071			-15.2196	18.2812		-15.1766	15.7105			-15.2196	16.9306		-15.1766	3.10523			-15.2196	17.6513		-15.1766	0.2047			-15.2196	17.4091		-15.1766	0.00921			-15.2196	16.6553		-15.1766	0.00029911			-15.2196	17.0194		-15.1766	8.97e-06
	-15.2146	18.6325		-15.1716	11.9934			-15.2146	17.1192		-15.1716	15.767			-15.2146	17.0499		-15.1716	3.08286			-15.2146	17.4407		-15.1716	0.20627			-15.2146	17.612		-15.1716	0.00961			-15.2146	17.4383		-15.1716	0.00032547			-15.2146	17.0979		-15.1716	9.96e-06
	-15.2096	18.6288		-15.1666	12.0641			-15.2096	16.5381		-15.1666	16.3332			-15.2096	17.6776		-15.1666	3.17961			-15.2096	17.3132		-15.1666	0.21476			-15.2096	16.9067		-15.1666	0.01021			-15.2096	18.1516		-15.1666	0.00035243			-15.2096	16.4123		-15.1666	1.152e-05
	-15.2046	20.8712		-15.1616	11.6839			-15.2046	19.3084		-15.1616	16.8537			-15.2046	20.2394		-15.1616	3.17272			-15.2046	18.9436		-15.1616	0.20023			-15.2046	18.1201		-15.1616	0.00918			-15.2046	20.2666		-15.1616	0.00031171			-15.2046	18.6178		-15.1616	1.008e-05
	-15.1996	19.8074		-15.1566	11.2637			-15.1996	18.1055		-15.1566	17.3118			-15.1996	19.5861		-15.1566	3.14258			-15.1996	18.4223		-15.1566	0.18509			-15.1996	17.9824		-15.1566	0.00819			-15.1996	19.5613		-15.1566	0.00027309			-15.1996	17.7871		-15.1566	8.76e-06
	-15.1946	19.3408		-15.1516	11.1382			-15.1946	19.7167		-15.1516	17.3737			-15.1946	20.0196		-15.1516	3.01918			-15.1946	19.1094		-15.1516	0.16994			-15.1946	18.4608		-15.1516	0.00733			-15.1946	19.928		-15.1516	0.00024085			-15.1946	18.7095		-15.1516	7.6e-06
	-15.1896	18.4338		-15.1466	11.0621			-15.1896	19.9599		-15.1466	17.3816			-15.1896	19.4594		-15.1466	2.89535			-15.1896	18.2047		-15.1466	0.15629			-15.1896	18.1982		-15.1466	0.00658			-15.1896	18.9438		-15.1466	0.00021345			-15.1896	19.4193		-15.1466	6.68e-06
	-15.1846	17.7265		-15.1416	11.1268			-15.1846	20.2207		-15.1416	17.5097			-15.1846	18.9501		-15.1416	2.79982			-15.1846	17.4136		-15.1416	0.14535			-15.1846	17.7271		-15.1416	0.00599			-15.1846	18.0952		-15.1416	0.00019194			-15.1846	19.7117		-15.1416	5.93e-06
	-15.1796	17.9246		-15.1366	11.2869			-15.1796	22.0108		-15.1366	17.5589			-15.1796	21.3279		-15.1366	2.69301			-15.1796	19.7263		-15.1366	0.13485			-15.1796	19.9154		-15.1366	0.00544			-15.1796	20.3529		-15.1366	0.00017211			-15.1796	22.1617		-15.1366	5.25e-06
	-15.1746	17.1272		-15.1316	11.4986			-15.1746	21.8351		-15.1316	17.6789			-15.1746	21.9603		-15.1316	2.58765			-15.1746	20.3392		-15.1316	0.12399			-15.1746	20.5906		-15.1316	0.00487			-15.1746	20.9818		-15.1316	0.00015222			-15.1746	22.7613		-15.1316	4.6e-06
	-15.1696	15.7838		-15.1266	11.7281			-15.1696	20.0838		-15.1266	17.9277			-15.1696	20.9068		-15.1266	2.48807			-15.1696	20.3955		-15.1266	0.11255			-15.1696	20.6192		-15.1266	0.00428			-15.1696	20.6154		-15.1266	0.00013161			-15.1696	21.5264		-15.1266	3.94e-06
	-15.1646	13.9611		-15.1216	12.1335			-15.1646	17.5994		-15.1216	18.2206			-15.1646	18.6085		-15.1216	2.40019			-15.1646	19.0986		-15.1216	0.10266			-15.1646	19.6103		-15.1216	0.00375			-15.1646	18.9471		-15.1216	0.00011219			-15.1646	19.3082		-15.1216	3.18e-06
	-15.1596	12.7878		-15.1166	12.7354			-15.1596	15.2203		-15.1166	18.5325			-15.1596	15.6377		-15.1166	2.32371			-15.1596	16.8883		-15.1166	0.09361			-15.1596	18.0397		-15.1166	0.00324			-15.1596	16.671		-15.1166	9.323e-05			-15.1596	16.6876		-15.1166	2.49e-06
	-15.1546	11.8308		-15.1116	13.739			-15.1546	13.982		-15.1116	19.103			-15.1546	14.7362		-15.1116	2.26271			-15.1546	16.1466		-15.1116	0.08529			-15.1546	17.167		-15.1116	0.00279			-15.1546	15.9688		-15.1116	7.671e-05			-15.1546	15.5297		-15.1116	1.91e-06
	-15.1496	11.0777		-15.1066	15.2368			-15.1496	12.9041		-15.1066	19.7981			-15.1496	13.8194		-15.1066	2.1938			-15.1496	15.1549		-15.1066	0.07663			-15.1496	16.0779		-15.1066	0.00233			-15.1496	15.0305		-15.1066	6.059e-05			-15.1496	14.448		-15.1066	1.44e-06
	-15.1446	10.351		-15.1016	15.9515			-15.1446	11.8317		-15.1016	20.1148			-15.1446	12.8151		-15.1016	2.0534			-15.1446	13.9347		-15.1016	0.06366			-15.1446	14.8195		-15.1016	0.00167			-15.1446	13.8874		-15.1016	3.895e-05			-15.1446	13.3329		-15.1016	8.6e-07
	-15.1396	9.78117		-15.0966	15.5655			-15.1396	11.0861		-15.0966	19.8043			-15.1396	11.9446		-15.0966	1.89932			-15.1396	12.3601		-15.0966	0.0532			-15.1396	13.118		-15.0966	0.00122			-15.1396	12.6492		-15.0966	2.466e-05			-15.1396	12.4398		-15.0966	4.2e-07
	-15.1346	9.30483		-15.0916	15.7352			-15.1346	10.2665		-15.0916	19.6903			-15.1346	11.0447		-15.0916	1.818			-15.1346	11.0515		-15.0916	0.04868			-15.1346	11.7157		-15.0916	0.00105			-15.1346	11.4756		-15.0916	1.993e-05			-15.1346	11.4528		-15.0916	2.6e-07
	-15.1296	9.14942		-15.0866	15.8506			-15.1296	9.54898		-15.0866	19.5366			-15.1296	10.128		-15.0866	1.7483			-15.1296	10.29		-15.0866	0.04522			-15.1296	10.9166		-15.0866	0.00094013			-15.1296	10.4532		-15.0866	1.715e-05			-15.1296	10.4885		-15.0866	2.2e-07
	-15.1246	8.58093		-15.0816	15.9463			-15.1246	8.59701		-15.0816	19.483			-15.1246	9.13608		-15.0816	1.81105			-15.1246	9.08949		-15.0816	0.0464			-15.1246	9.56013		-15.0816	0.00087093			-15.1246	9.25333		-15.0816	1.533e-05			-15.1246	9.28568		-15.0816	1.9e-07
	-15.1196	7.74346		-15.0766	15.1536			-15.1196	7.79403		-15.0766	16.8661			-15.1196	8.39173		-15.0766	1.46818			-15.1196	7.87788		-15.0766	0.03682			-15.1196	8.22291		-15.0766	0.00066963			-15.1196	8.38535		-15.0766	1.137e-05			-15.1196	8.36632		-15.0766	1.1e-07
	-15.1146	7.35631		-15.0716	14.6634			-15.1146	7.59151		-15.0716	15.5239			-15.1146	8.56491		-15.0716	1.25283			-15.1146	8.01847		-15.0716	0.03076			-15.1146	8.39337		-15.0716	0.00055361			-15.1146	8.69809		-15.0716	9.2e-06			-15.1146	8.26835		-15.0716	9e-08
	-15.1096	6.91457		-15.0666	15.4437			-15.1096	7.2022		-15.0666	15.6933			-15.1096	8.30188		-15.0666	1.15046			-15.1096	7.61909		-15.0666	0.02848			-15.1096	7.94528		-15.0666	0.00053157			-15.1096	8.43433		-15.0666	9.19e-06			-15.1096	7.87258		-15.0666	9e-08
	-15.1046	6.38362		-15.0616	15.2191			-15.1046	6.77742		-15.0616	15.5235			-15.1046	7.88712		-15.0616	1.06562			-15.1046	7.07624		-15.0616	0.02738			-15.1046	7.30896		-15.0616	0.00054997			-15.1046	7.97623		-15.0616	1.035e-05			-15.1046	7.43043		-15.0616	1.2e-07
	-15.0996	5.89244		-15.0566	18.063			-15.0996	6.3946		-15.0566	17.6802			-15.0996	7.48122		-15.0566	1.12551			-15.0996	6.58849		-15.0566	0.02868			-15.0996	6.7462		-15.0566	0.00058041			-15.0996	7.53423		-15.0566	1.132e-05			-15.0996	7.02593		-15.0566	1.6e-07
	-15.0946	5.44757		-15.0516	21.4271			-15.0946	6.14473		-15.0516	19.6994			-15.0946	7.03875		-15.0516	1.25342			-15.0946	6.21166		-15.0516	0.03146			-15.0946	6.34049		-15.0516	0.00062124			-15.0946	7.08222		-15.0516	1.202e-05			-15.0946	6.73594		-15.0516	1.8e-07
	-15.0896	5.01345		-15.0466	20.2182			-15.0896	5.78376		-15.0466	18.7581			-15.0896	6.52245		-15.0466	1.31089			-15.0896	5.89889		-15.0466	0.0329			-15.0896	6.04454		-15.0466	0.00061547			-15.0896	6.60646		-15.0466	1.14e-05			-15.0896	6.34323		-15.0466	1.6e-07
	-15.0846	4.58618		-15.0416	14.4982			-15.0846	5.38852		-15.0416	14.4569			-15.0846	6.00676		-15.0416	1.01106			-15.0846	5.60869		-15.0416	0.02609			-15.0846	5.78436		-15.0416	0.00048295			-15.0846	6.13924		-15.0416	8.39e-06			-15.0846	5.92702		-15.0416	9e-08
	-15.0796	4.25385		-15.0366	11.1583			-15.0796	5.07219		-15.0366	11.5621			-15.0796	5.59282		-15.0366	0.67496			-15.0796	5.36711		-15.0366	0.01799			-15.0796	5.57716		-15.0366	0.00034299			-15.0796	5.75438		-15.0366	5.56e-06			-15.0796	5.601		-15.0366	6e-08
	-15.0746	3.98778		-15.0316	10.2768			-15.0746	4.79498		-15.0316	12.2051			-15.0746	5.11036		-15.0316	0.6328			-15.0746	5.18705		-15.0316	0.0167			-15.0746	5.47901		-15.0316	0.000304			-15.0746	5.32773		-15.0316	4.41e-06			-15.0746	5.2948		-15.0316	4e-08
	-15.0696	3.6292		-15.0266	10.5963			-15.0696	4.46283		-15.0266	13.2362			-15.0696	4.66444		-15.0266	0.67812			-15.0696	4.94125		-15.0266	0.01782			-15.0696	5.28301		-15.0266	0.00032264			-15.0696	4.92076		-15.0266	4.58e-06			-15.0696	4.95166		-15.0266	4e-08
	-15.0646	3.15518		-15.0216	9.20463			-15.0646	4.06863		-15.0216	12.4431			-15.0646	4.26367		-15.0216	0.65128			-15.0646	4.61418		-15.0216	0.01762			-15.0646	4.96534		-15.0216	0.00032624			-15.0646	4.5358		-15.0216	4.59e-06			-15.0646	4.56897		-15.0216	4e-08
	-15.0596	2.70778		-15.0166	7.85635			-15.0596	3.72475		-15.0166	11.5461			-15.0596	3.9015		-15.0166	0.62408			-15.0596	4.29213		-15.0166	0.01741			-15.0596	4.64088		-15.0166	0.00032835			-15.0596	4.1771		-15.0166	4.65e-06			-15.0596	4.23284		-15.0166	4e-08
	-15.0546	2.29441		-15.0116	7.02205			-15.0546	3.32922		-15.0116	11.089			-15.0546	3.44894		-15.0116	0.61926			-15.0546	3.80133		-15.0116	0.01765			-15.0546	4.11805		-15.0116	0.00033641			-15.0546	3.69252		-15.0116	4.76e-06			-15.0546	3.80549		-15.0116	4e-08
	-15.0496	2.12239		-15.0066	6.38468			-15.0496	3.19496		-15.0066	10.8143			-15.0496	3.34384		-15.0066	0.62322			-15.0496	3.49762		-15.0066	0.01805			-15.0496	3.73441		-15.0066	0.0003461			-15.0496	3.52514		-15.0066	4.9e-06			-15.0496	3.64117		-15.0066	4e-08
	-15.0446	1.92016		-15.0016	6.27612			-15.0446	3.06183		-15.0016	10.3515			-15.0446	3.24338		-15.0016	0.60877			-15.0446	3.16841		-15.0016	0.01772			-15.0446	3.30655		-15.0016	0.00033905			-15.0446	3.35869		-15.0016	4.78e-06			-15.0446	3.4638		-15.0016	4e-08
	-15.0396	1.65984		-14.9966	7.17076			-15.0396	2.73567		-14.9966	10.2698			-15.0396	2.97372		-14.9966	0.60978			-15.0396	2.88289		-14.9966	0.01751			-15.0396	2.99052		-14.9966	0.00033095			-15.0396	3.11063		-14.9966	4.63e-06			-15.0396	3.1268		-14.9966	4e-08
	-15.0346	1.56097		-14.9916	8.34472			-15.0346	2.80061		-14.9916	10.5023			-15.0346	3.57431		-14.9916	0.6224			-15.0346	3.61404		-14.9916	0.01767			-15.0346	3.99569		-14.9916	0.00033123			-15.0346	3.84915		-14.9916	4.65e-06			-15.0346	3.49012		-14.9916	4e-08
	-15.0296	1.23136		-14.9866	8.65113			-15.0296	2.32597		-14.9866	10.2845			-15.0296	3.19921		-14.9866	0.61346			-15.0296	3.21089		-14.9866	0.01751			-15.0296	3.64565		-14.9866	0.00032978			-15.0296	3.44065		-14.9866	4.61e-06			-15.0296	3.0222		-14.9866	4e-08
	-15.0246	0.80551		-14.9816	9.42069			-15.0246	1.618		-14.9816	10.1982			-15.0246	2.15311		-14.9816	0.60797			-15.0246	2.07637		-14.9816	0.01741			-15.0246	2.22738		-14.9816	0.00032881			-15.0246	2.33179		-14.9816	4.64e-06			-15.0246	2.0401		-14.9816	4e-08
	-15.0196	0.66134		-14.9766	10.607			-15.0196	1.33217		-14.9766	10.1932			-15.0196	1.77924		-14.9766	0.61327			-15.0196	1.71534		-14.9766	0.0176			-15.0196	1.84826		-14.9766	0.00033214			-15.0196	1.93537		-14.9766	4.67e-06			-15.0196	1.68893		-14.9766	4e-08
	-15.0146	0.53571		-14.9716	12.8128			-15.0146	1.09151		-14.9716	10.5159			-15.0146	1.4848		-14.9716	0.65008			-15.0146	1.45914		-14.9716	0.01857			-15.0146	1.58264		-14.9716	0.00034584			-15.0146	1.63581		-14.9716	4.76e-06			-15.0146	1.40142		-14.9716	4e-08
	-15.0096	0.41609		-14.9666	13.795			-15.0096	0.86523		-14.9666	10.3351			-15.0096	1.21487		-14.9666	0.65996			-15.0096	1.23592		-14.9666	0.01907			-15.0096	1.35323		-14.9666	0.00035443			-15.0096	1.36683		-14.9666	4.76e-06			-15.0096	1.13435		-14.9666	4e-08
	-15.0046	0.29683		-14.9616	13.9231			-15.0046	0.63884		-14.9616	9.64423			-15.0046	0.94469		-14.9616	0.62864			-15.0046	1.0128		-14.9616	0.01867			-15.0046	1.12381		-14.9616	0.00035723			-15.0046	1.09692		-14.9616	4.94e-06			-15.0046	0.86716		-14.9616	4e-08
	-14.9996	0.17784		-14.9566	14.7366			-14.9996	0.41235		-14.9566	9.87985			-14.9996	0.67428		-14.9566	0.76626			-14.9996	0.7893		-14.9566	0.02641			-14.9996	0.89458		-14.9566	0.00058654			-14.9996	0.82666		-14.9566	9.39e-06			-14.9996	0.59984		-14.9566	8e-08
	-14.9946	0.10573		-14.9516	15.6371			-14.9946	0.26489		-14.9516	10.76			-14.9946	0.47321		-14.9516	1.0251			-14.9946	0.59159		-14.9516	0.04027			-14.9946	0.67998		-14.9516	0.00099686			-14.9946	0.60477		-14.9516	1.761e-05			-14.9946	0.41026		-14.9516	1.8e-07
	-14.9896	0.07369		-14.9466	17.5883			-14.9896	0.18514		-14.9466	10.5443			-14.9896	0.33143		-14.9466	0.97738			-14.9896	0.41526		-14.9466	0.03859			-14.9896	0.47731		-14.9466	0.00096221			-14.9896	0.42419		-14.9466	1.719e-05			-14.9896	0.28719		-14.9466	2e-07
	-14.9846	0.04198		-14.9416	18.5777			-14.9846	0.10577		-14.9416	9.23975			-14.9846	0.18979		-14.9416	0.75067			-14.9846	0.23828		-14.9416	0.02786			-14.9846	0.27395		-14.9416	0.00066657			-14.9846	0.24322		-14.9416	1.15e-05			-14.9846	0.16437		-14.9416	8e-08
	-14.9796	0.01061		-14.9366	18.1255			-14.9796	0.02681		-14.9366	8.24698			-14.9796	0.04827		-14.9366	0.64867			-14.9796	0.06073		-14.9366	0.02319			-14.9796	0.06987		-14.9366	0.00054235			-14.9796	0.06193		-14.9366	9.13e-06			-14.9796	0.04177		-14.9366	8e-08
	-14.9746	0		-14.9316	17.3115			-14.9746	0		-14.9316	7.15121			-14.9746	0		-14.9316	0.54204			-14.9746	0		-14.9316	0.0184			-14.9746	0		-14.9316	0.00041822			-14.9746	0		-14.9316	6.88e-06			-14.9746	0		-14.9316	4e-08
	-14.9696	0		-14.9266	16.4185			-14.9696	0		-14.9266	5.86589			-14.9696	0		-14.9266	0.40987			-14.9696	0		-14.9266	0.01271			-14.9696	0		-14.9266	0.00027537			-14.9696	0		-14.9266	4.33e-06			-14.9696	0		-14.9266	3e-08
	-14.9646	0		-14.9216	15.9808			-14.9646	0		-14.9216	4.89404			-14.9646	0		-14.9216	0.31861			-14.9646	0		-14.9216	0.00897			-14.9646	0		-14.9216	0.00018445			-14.9646	0		-14.9216	2.76e-06			-14.9646	0		-14.9216	2e-08
	-14.9596	0		-14.9166	15.9442			-14.9596	0		-14.9166	4.45017			-14.9596	0		-14.9166	0.26393			-14.9596	0		-14.9166	0.00658			-14.9596	0		-14.9166	0.00012422			-14.9596	0		-14.9166	1.74e-06			-14.9596	0		-14.9166	0
	-14.9546	0		-14.9116	16.0121			-14.9546	0		-14.9116	4.13649			-14.9546	0		-14.9116	0.22654			-14.9546	0		-14.9116	0.00502			-14.9546	0		-14.9116	8.709e-05			-14.9546	0		-14.9116	1.11e-06			-14.9546	0		-14.9116	0
	-14.9496	0		-14.9066	16.0241			-14.9496	0		-14.9066	3.83449			-14.9496	0		-14.9066	0.19391			-14.9496	0		-14.9066	0.00377			-14.9496	0		-14.9066	5.876e-05			-14.9496	0		-14.9066	6.5e-07			-14.9496	0		-14.9066	0
	-14.9446	0		-14.9016	16.2713			-14.9446	0		-14.9016	3.59851			-14.9446	0		-14.9016	0.16901			-14.9446	0		-14.9016	0.0029			-14.9446	0		-14.9016	3.984e-05			-14.9446	0		-14.9016	3.9e-07			-14.9446	0		-14.9016	0
	-14.9396	0		-14.8966	16.48			-14.9396	0		-14.8966	3.43543			-14.9396	0		-14.8966	0.15535			-14.9396	0		-14.8966	0.00258			-14.9396	0		-14.8966	3.472e-05			-14.9396	0		-14.8966	3.1e-07			-14.9396	0		-14.8966	0
	-14.9346	0		-14.8916	18.1559			-14.9346	0		-14.8916	3.5493			-14.9346	0		-14.8916	0.15954			-14.9346	0		-14.8916	0.00263			-14.9346	0		-14.8916	3.549e-05			-14.9346	0		-14.8916	3.5e-07			-14.9346	0		-14.8916	0
	-14.9296	0		-14.8866	19.5871			-14.9296	0		-14.8866	3.61966			-14.9296	0		-14.8866	0.16005			-14.9296	0		-14.8866	0.00261			-14.9296	0		-14.8866	3.504e-05			-14.9296	0		-14.8866	3.1e-07			-14.9296	0		-14.8866	0
	-14.9246	0		-14.8816	20.4924			-14.9246	0		-14.8816	3.60624			-14.9246	0		-14.8816	0.1554			-14.9246	0		-14.8816	0.00246			-14.9246	0		-14.8816	3.236e-05			-14.9246	0		-14.8816	3e-07			-14.9246	0		-14.8816	0
	-14.9196	0		-14.8766	20.7659			-14.9196	0		-14.8766	3.52364			-14.9196	0		-14.8766	0.14826			-14.9196	0		-14.8766	0.00225			-14.9196	0		-14.8766	2.901e-05			-14.9196	0		-14.8766	2.4e-07			-14.9196	0		-14.8766	0
	-14.9146	0		-14.8716	20.2463			-14.9146	0		-14.8716	3.37829			-14.9146	0		-14.8716	0.14054			-14.9146	0		-14.8716	0.00209			-14.9146	0		-14.8716	2.694e-05			-14.9146	0		-14.8716	2.2e-07			-14.9146	0		-14.8716	0
	-14.9096	0		-14.8666	19.522			-14.9096	0		-14.8666	3.20848			-14.9096	0		-14.8666	0.13238			-14.9096	0		-14.8666	0.00195			-14.9096	0		-14.8666	2.509e-05			-14.9096	0		-14.8666	1.7e-07			-14.9096	0		-14.8666	0
	-14.9046	0		-14.8616	18.6684			-14.9046	0		-14.8616	2.99163			-14.9046	0		-14.8616	0.12227			-14.9046	0		-14.8616	0.00179			-14.9046	0		-14.8616	2.297e-05			-14.9046	0		-14.8616	1.6e-07			-14.9046	0		-14.8616	0
	-14.8996	0		-14.8566	18.9876			-14.8996	0		-14.8566	2.76373			-14.8996	0		-14.8566	0.11083			-14.8996	0		-14.8566	0.0016			-14.8996	0		-14.8566	2.027e-05			-14.8996	0		-14.8566	1.4e-07			-14.8996	0		-14.8566	0
	-14.8946	0		-14.8516	18.395			-14.8946	0		-14.8516	2.44935			-14.8946	0		-14.8516	0.09585			-14.8946	0		-14.8516	0.00139			-14.8946	0		-14.8516	1.734e-05			-14.8946	0		-14.8516	1.2e-07			-14.8946	0		-14.8516	0
	-14.8896	0		-14.8466	16.8149			-14.8896	0		-14.8466	2.00276			-14.8896	0		-14.8466	0.07694			-14.8896	0		-14.8466	0.00113			-14.8896	0		-14.8466	1.405e-05			-14.8896	0		-14.8466	1e-07			-14.8896	0		-14.8466	0
	-14.8846	0		-14.8416	16.1968			-14.8846	0		-14.8416	1.72633			-14.8846	0		-14.8416	0.06627			-14.8846	0		-14.8416	0.001			-14.8846	0		-14.8416	1.249e-05			-14.8846	0		-14.8416	8e-08			-14.8846	0		-14.8416	0
	-14.8796	0		-14.8366	15.8365			-14.8796	0		-14.8366	1.65596			-14.8796	0		-14.8366	0.06351			-14.8796	0		-14.8366	0.00099838			-14.8796	0		-14.8366	1.241e-05			-14.8796	0		-14.8366	1e-07			-14.8796	0		-14.8366	0
	-14.8746	0		-14.8316	15.0275			-14.8746	0		-14.8316	1.54027			-14.8746	0		-14.8316	0.05913			-14.8746	0		-14.8316	0.00094696			-14.8746	0		-14.8316	1.156e-05			-14.8746	0		-14.8316	1e-07			-14.8746	0		-14.8316	0
	-14.8696	0		-14.8266	16.3526			-14.8696	0		-14.8266	1.70009			-14.8696	0		-14.8266	0.06402			-14.8696	0		-14.8266	0.00102			-14.8696	0		-14.8266	1.234e-05			-14.8696	0		-14.8266	8e-08			-14.8696	0		-14.8266	0
	-14.8646	0		-14.8216	16.224			-14.8646	0		-14.8216	1.70716			-14.8646	0		-14.8216	0.06433			-14.8646	0		-14.8216	0.00102			-14.8646	0		-14.8216	1.193e-05			-14.8646	0		-14.8216	8e-08			-14.8646	0		-14.8216	0
	-14.8596	0		-14.8166	16.2465			-14.8596	0		-14.8166	1.72436			-14.8596	0		-14.8166	0.06483			-14.8596	0		-14.8166	0.00102			-14.8596	0		-14.8166	1.142e-05			-14.8596	0		-14.8166	8e-08			-14.8596	0		-14.8166	0
	-14.8546	0		-14.8116	16.3169			-14.8546	0		-14.8116	1.73609			-14.8546	0		-14.8116	0.06513			-14.8546	0		-14.8116	0.00102			-14.8546	0		-14.8116	1.084e-05			-14.8546	0		-14.8116	6e-08			-14.8546	0		-14.8116	0
	-14.8496	0		-14.8066	14.3055			-14.8496	0		-14.8066	1.57013			-14.8496	0		-14.8066	0.06033			-14.8496	0		-14.8066	0.00094955			-14.8496	0		-14.8066	9.69e-06			-14.8496	0		-14.8066	6e-08			-14.8496	0		-14.8066	0
	-14.8446	0		-14.8016	11.7176			-14.8446	0		-14.8016	1.29125			-14.8446	0		-14.8016	0.04964			-14.8446	0		-14.8016	0.00078331			-14.8446	0		-14.8016	7.83e-06			-14.8446	0		-14.8016	4e-08			-14.8446	0		-14.8016	0
	-14.8396	0		-14.7966	10.1953			-14.8396	0		-14.7966	1.13358			-14.8396	0		-14.7966	0.04386			-14.8396	0		-14.7966	0.00069308			-14.8396	0		-14.7966	6.92e-06			-14.8396	0		-14.7966	4e-08			-14.8396	0		-14.7966	0
	-14.8346	0		-14.7916	8.648			-14.8346	0		-14.7916	0.9751			-14.8346	0		-14.7916	0.03804			-14.8346	0		-14.7916	0.00060063			-14.8346	0		-14.7916	6.05e-06			-14.8346	0		-14.7916	4e-08			-14.8346	0		-14.7916	0
	-14.8296	0		-14.7866	7.60267			-14.8296	0		-14.7866	0.85462			-14.8296	0		-14.7866	0.03315			-14.8296	0		-14.7866	0.00052035			-14.8296	0		-14.7866	5.23e-06			-14.8296	0		-14.7866	4e-08			-14.8296	0		-14.7866	0
	-14.8246	0		-14.7816	6.78671			-14.8246	0		-14.7816	0.75343			-14.8246	0		-14.7816	0.02886			-14.8246	0		-14.7816	0.00045022			-14.8246	0		-14.7816	4.49e-06			-14.8246	0		-14.7816	4e-08			-14.8246	0		-14.7816	0
	-14.8196	0		-14.7766	5.96292			-14.8196	0		-14.7766	0.65093			-14.8196	0		-14.7766	0.02451			-14.8196	0		-14.7766	0.00037888			-14.8196	0		-14.7766	3.75e-06			-14.8196	0		-14.7766	2e-08			-14.8196	0		-14.7766	0
	-14.8146	0		-14.7716	5.19946			-14.8146	0		-14.7716	0.55682			-14.8146	0		-14.7716	0.02041			-14.8146	0		-14.7716	0.0003102			-14.8146	0		-14.7716	3.05e-06			-14.8146	0		-14.7716	1e-08			-14.8146	0		-14.7716	0
	-14.8096	0		-14.7666	4.50361			-14.8096	0		-14.7666	0.46982			-14.8096	0		-14.7666	0.01654			-14.8096	0		-14.7666	0.00024402			-14.8096	0		-14.7666	2.33e-06			-14.8096	0		-14.7666	0			-14.8096	0		-14.7666	0
	-14.8046	0		-14.7616	3.84604			-14.8046	0		-14.7616	0.38688			-14.8046	0		-14.7616	0.01279			-14.8046	0		-14.7616	0.00017947			-14.8046	0		-14.7616	1.64e-06			-14.8046	0		-14.7616	0			-14.8046	0		-14.7616	0
	-14.7996	0		-14.7566	3.15749			-14.7996	0		-14.7566	0.3028			-14.7996	0		-14.7566	0.00907			-14.7996	0		-14.7566	0.00011613			-14.7996	0		-14.7566	1.04e-06			-14.7996	0		-14.7566	0			-14.7996	0		-14.7566	0
	-14.7946	0		-14.7516	2.97212			-14.7946	0		-14.7516	0.27735			-14.7946	0		-14.7516	0.00791			-14.7946	0		-14.7516	9.499e-05			-14.7946	0		-14.7516	8.5e-07			-14.7946	0		-14.7516	0			-14.7946	0		-14.7516	0
	-14.7896	0		-14.7466	3.09981			-14.7896	0		-14.7466	0.28957			-14.7896	0		-14.7466	0.00835			-14.7896	0		-14.7466	0.00010034			-14.7896	0		-14.7466	8.9e-07			-14.7896	0		-14.7466	0			-14.7896	0		-14.7466	0
	-14.7846	0		-14.7416	3.21564			-14.7846	0		-14.7416	0.30143			-14.7846	0		-14.7416	0.00883			-14.7846	0		-14.7416	0.0001069			-14.7846	0		-14.7416	9.5e-07			-14.7846	0		-14.7416	0			-14.7846	0		-14.7416	0
	-14.7796	0		-14.7366	3.27017			-14.7796	0		-14.7366	0.30889			-14.7796	0		-14.7366	0.00925			-14.7796	0		-14.7366	0.00011423			-14.7796	0		-14.7366	1.03e-06			-14.7796	0		-14.7366	0			-14.7796	0		-14.7366	0
	-14.7746	0		-14.7316	3.34078			-14.7746	0		-14.7316	0.31891			-14.7746	0		-14.7316	0.00981			-14.7746	0		-14.7316	0.00012436			-14.7746	0		-14.7316	1.11e-06			-14.7746	0		-14.7316	0			-14.7746	0		-14.7316	0
	-14.7696	0		-14.7266	3.40369			-14.7696	0		-14.7266	0.32864			-14.7696	0		-14.7266	0.01038			-14.7696	0		-14.7266	0.0001352			-14.7696	0		-14.7266	1.23e-06			-14.7696	0		-14.7266	0			-14.7696	0		-14.7266	0
	-14.7646	0		-14.7216	3.44273			-14.7646	0		-14.7216	0.33718			-14.7646	0		-14.7216	0.01099			-14.7646	0		-14.7216	0.00014746			-14.7646	0		-14.7216	1.33e-06			-14.7646	0		-14.7216	0			-14.7646	0		-14.7216	0
	-14.7596	0		-14.7166	3.499			-14.7596	0		-14.7166	0.34781			-14.7596	0		-14.7166	0.01168			-14.7596	0		-14.7166	0.00016133			-14.7596	0		-14.7166	1.49e-06			-14.7596	0		-14.7166	0			-14.7596	0		-14.7166	0
	-14.7546	0		-14.7116	7.04794			-14.7546	0		-14.7116	0.88376			-14.7546	0		-14.7116	0.03809			-14.7546	0		-14.7116	0.00062812			-14.7546	0		-14.7116	6.6e-06			-14.7546	0		-14.7116	2e-08			-14.7546	0		-14.7116	0
	-14.7496	0		-14.7066	9.3272			-14.7496	0		-14.7066	1.21295			-14.7496	0		-14.7066	0.05408			-14.7496	0		-14.7066	0.00091752			-14.7496	0		-14.7066	9.88e-06			-14.7496	0		-14.7066	5e-08			-14.7496	0		-14.7066	0
	-14.7446	0		-14.7016	11.5451			-14.7446	0		-14.7016	1.51409			-14.7446	0		-14.7016	0.06903			-14.7446	0		-14.7016	0.0012			-14.7446	0		-14.7016	1.321e-05			-14.7446	0		-14.7016	8e-08			-14.7446	0		-14.7016	0
	-14.7396	0		-14.6966	9.85539			-14.7396	0		-14.6966	1.24606			-14.7396	0		-14.6966	0.05668			-14.7396	0		-14.6966	0.00101			-14.7396	0		-14.6966	1.148e-05			-14.7396	0		-14.6966	5e-08			-14.7396	0		-14.6966	0
	-14.7346	0		-14.6916	7.77437			-14.7346	0		-14.6916	0.93061			-14.7346	0		-14.6916	0.04204			-14.7346	0		-14.6916	0.00076016			-14.7346	0		-14.6916	8.94e-06			-14.7346	0		-14.6916	5e-08			-14.7346	0		-14.6916	0
	-14.7296	0		-14.6866	5.94417			-14.7296	0		-14.6866	0.64575			-14.7296	0		-14.6866	0.02812			-14.7296	0		-14.6866	0.00050389			-14.7296	0		-14.6866	5.97e-06			-14.7296	0		-14.6866	4e-08			-14.7296	0		-14.6866	0
	-14.7246	0		-14.6816	4.25734			-14.7246	0		-14.6816	0.38407			-14.7246	0		-14.6816	0.01503			-14.7246	0		-14.6816	0.00025416			-14.7246	0		-14.6816	2.92e-06			-14.7246	0		-14.6816	2e-08			-14.7246	0		-14.6816	0
	-14.7196	0		-14.6766	2.97745			-14.7196	0		-14.6766	0.21055			-14.7196	0		-14.6766	0.00661			-14.7196	0		-14.6766	9.498e-05			-14.7196	0		-14.6766	9.5e-07			-14.7196	0		-14.6766	0			-14.7196	0		-14.6766	0
	-14.7146	0		-14.6716	2.36538			-14.7146	0		-14.6716	0.14916			-14.7146	0		-14.6716	0.00397			-14.7146	0		-14.6716	4.533e-05			-14.7146	0		-14.6716	3.3e-07			-14.7146	0		-14.6716	0			-14.7146	0		-14.6716	0
	-14.7096	0		-14.6666	2.01318			-14.7096	0		-14.6666	0.13172			-14.7096	0		-14.6666	0.00355			-14.7096	0		-14.6666	4.103e-05			-14.7096	0		-14.6666	3e-07			-14.7096	0		-14.6666	0			-14.7096	0		-14.6666	0
	-14.7046	0		-14.6616	1.79385			-14.7046	0		-14.6616	0.11918			-14.7046	0		-14.6616	0.00321			-14.7046	0		-14.6616	3.734e-05			-14.7046	0		-14.6616	2.2e-07			-14.7046	0		-14.6616	0			-14.7046	0		-14.6616	0
	-14.6996	0		-14.6566	1.62617			-14.6996	0		-14.6566	0.10919			-14.6996	0		-14.6566	0.00292			-14.6996	0		-14.6566	3.406e-05			-14.6996	0		-14.6566	2e-07			-14.6996	0		-14.6566	0			-14.6996	0		-14.6566	0
	-14.6946	0		-14.6516	1.46801			-14.6946	0		-14.6516	0.09995			-14.6946	0		-14.6516	0.00266			-14.6946	0		-14.6516	3.1e-05			-14.6946	0		-14.6516	1.8e-07			-14.6946	0		-14.6516	0			-14.6946	0		-14.6516	0
	-14.6896	0		-14.6466	1.32586			-14.6896	0		-14.6466	0.09143			-14.6896	0		-14.6466	0.00242			-14.6896	0		-14.6466	2.798e-05			-14.6896	0		-14.6466	1.6e-07			-14.6896	0		-14.6466	0			-14.6896	0		-14.6466	0
	-14.6846	0		-14.6416	1.24918			-14.6846	0		-14.6416	0.08541			-14.6846	0		-14.6416	0.00222			-14.6846	0		-14.6416	2.541e-05			-14.6846	0		-14.6416	1.4e-07			-14.6846	0		-14.6416	0			-14.6846	0		-14.6416	0
	-14.6796	0		-14.6366	1.17768			-14.6796	0		-14.6366	0.08			-14.6796	0		-14.6366	0.00204			-14.6796	0		-14.6366	2.302e-05			-14.6796	0		-14.6366	1.3e-07			-14.6796	0		-14.6366	0			-14.6796	0		-14.6366	0
	-14.6746	0		-14.6316	1.10722			-14.6746	0		-14.6316	0.07469			-14.6746	0		-14.6316	0.00187			-14.6746	0		-14.6316	2.069e-05			-14.6746	0		-14.6316	1.1e-07			-14.6746	0		-14.6316	0			-14.6746	0		-14.6316	0
	-14.6696	0		-14.6266	1.03742			-14.6696	0		-14.6266	0.06946			-14.6696	0		-14.6266	0.0017			-14.6696	0		-14.6266	1.839e-05			-14.6696	0		-14.6266	1.1e-07			-14.6696	0		-14.6266	0			-14.6696	0		-14.6266	0
	-14.6646	0		-14.6216	0.96852			-14.6646	0		-14.6216	0.06433			-14.6646	0		-14.6216	0.00153			-14.6646	0		-14.6216	1.621e-05			-14.6646	0		-14.6216	8e-08			-14.6646	0		-14.6216	0			-14.6646	0		-14.6216	0
	-14.6596	0		-14.6166	0.90027			-14.6596	0		-14.6166	0.0593			-14.6596	0		-14.6166	0.00137			-14.6596	0		-14.6166	1.402e-05			-14.6596	0		-14.6166	7e-08			-14.6596	0		-14.6166	0			-14.6596	0		-14.6166	0
	-14.6546	0		-14.6116	0.8579			-14.6546	0		-14.6116	0.05646			-14.6546	0		-14.6116	0.00128			-14.6546	0		-14.6116	1.288e-05			-14.6546	0		-14.6116	6e-08			-14.6546	0		-14.6116	0			-14.6546	0		-14.6116	0
	-14.6496	0		-14.6066	0.8181			-14.6496	0		-14.6066	0.05383			-14.6496	0		-14.6066	0.00121			-14.6496	0		-14.6066	1.185e-05			-14.6496	0		-14.6066	6e-08			-14.6496	0		-14.6066	0			-14.6496	0		-14.6066	0
	-14.6446	0		-14.6016	0.77858			-14.6446	0		-14.6016	0.05122			-14.6446	0		-14.6016	0.00113			-14.6446	0		-14.6016	1.084e-05			-14.6446	0		-14.6016	6e-08			-14.6446	0		-14.6016	0			-14.6446	0		-14.6016	0
	-14.6396	0		-14.5966	0.74304			-14.6396	0		-14.5966	0.04882			-14.6396	0		-14.5966	0.00106			-14.6396	0		-14.5966	9.87e-06			-14.6396	0		-14.5966	5e-08			-14.6396	0		-14.5966	0			-14.6396	0		-14.5966	0
	-14.6346	0		-14.5916	0.72585			-14.6346	0		-14.5916	0.04781			-14.6346	0		-14.5916	0.00104			-14.6346	0		-14.5916	9.5e-06			-14.6346	0		-14.5916	4e-08			-14.6346	0		-14.5916	0			-14.6346	0		-14.5916	0
	-14.6296	0		-14.5866	0.68565			-14.6296	0		-14.5866	0.04561			-14.6296	0		-14.5866	0.00098787			-14.6296	0		-14.5866	9e-06			-14.6296	0		-14.5866	4e-08			-14.6296	0		-14.5866	0			-14.6296	0		-14.5866	0
	-14.6246	0		-14.5816	0.64122			-14.6246	0		-14.5816	0.04317			-14.6246	0		-14.5816	0.00093245			-14.6246	0		-14.5816	8.41e-06			-14.6246	0		-14.5816	4e-08			-14.6246	0		-14.5816	0			-14.6246	0		-14.5816	0
	-14.6196	0		-14.5766	0.5973			-14.6196	0		-14.5766	0.04066			-14.6196	0		-14.5766	0.00087399			-14.6196	0		-14.5766	7.72e-06			-14.6196	0		-14.5766	4e-08			-14.6196	0		-14.5766	0			-14.6196	0		-14.5766	0
	-14.6146	0		-14.5716	0.55319			-14.6146	0		-14.5716	0.03815			-14.6146	0		-14.5716	0.00081603			-14.6146	0		-14.5716	7.04e-06			-14.6146	0		-14.5716	4e-08			-14.6146	0		-14.5716	0			-14.6146	0		-14.5716	0
	-14.6096	0		-14.5666	0.48801			-14.6096	0		-14.5666	0.0347			-14.6096	0		-14.5666	0.0007384			-14.6096	0		-14.5666	6.3e-06			-14.6096	0		-14.5666	3e-08			-14.6096	0		-14.5666	0			-14.6096	0		-14.5666	0
	-14.6046	0		-14.5616	0.40792			-14.6046	0		-14.5616	0.03056			-14.6046	0		-14.5616	0.00064813			-14.6046	0		-14.5616	5.47e-06			-14.6046	0		-14.5616	3e-08			-14.6046	0		-14.5616	0			-14.6046	0		-14.5616	0
	-14.5996	0		-14.5566	0.32817			-14.5996	0		-14.5566	0.02644			-14.5996	0		-14.5566	0.00055854			-14.5996	0		-14.5566	4.7e-06			-14.5996	0		-14.5566	2e-08			-14.5996	0		-14.5566	0			-14.5996	0		-14.5566	0
	-14.5946	0		-14.5516	0.24875			-14.5946	0		-14.5516	0.02233			-14.5946	0		-14.5516	0.0004692			-14.5946	0		-14.5516	3.94e-06			-14.5946	0		-14.5516	2e-08			-14.5946	0		-14.5516	0			-14.5946	0		-14.5516	0
	-14.5896	0		-14.5466	0.16967			-14.5896	0		-14.5466	0.01824			-14.5896	0		-14.5466	0.00038025			-14.5896	0		-14.5466	3.14e-06			-14.5896	0		-14.5466	1e-08			-14.5896	0		-14.5466	0			-14.5896	0		-14.5466	0
	-14.5846	0		-14.5416	0.07733			-14.5846	0		-14.5416	0.01358			-14.5846	0		-14.5416	0.00028179			-14.5846	0		-14.5416	2.3e-06			-14.5846	0		-14.5416	1e-08			-14.5846	0		-14.5416	0			-14.5846	0		-14.5416	0
	-14.5796	0		-14.5366	-0.01627			-14.5796	0		-14.5366	0.00886			-14.5796	0		-14.5366	0.00018204			-14.5796	0		-14.5366	1.49e-06			-14.5796	0		-14.5366	1e-08			-14.5796	0		-14.5366	0			-14.5796	0		-14.5366	0
	-14.5746	0		-14.5316	-0.06445			-14.5746	0		-14.5316	0.00653			-14.5746	0		-14.5316	0.00013374			-14.5746	0		-14.5316	1.07e-06			-14.5746	0		-14.5316	0			-14.5746	0		-14.5316	0			-14.5746	0		-14.5316	0
	-14.5696	0		-14.5266	-0.10745			-14.5696	0		-14.5266	0.00447			-14.5696	0		-14.5266	9.157e-05			-14.5696	0		-14.5266	7.1e-07			-14.5696	0		-14.5266	0			-14.5696	0		-14.5266	0			-14.5696	0		-14.5266	0
	-14.5646	0		-14.5216	-0.15042			-14.5646	0		-14.5216	0.0024			-14.5646	0		-14.5216	4.918e-05			-14.5646	0		-14.5216	3.9e-07			-14.5646	0		-14.5216	0			-14.5646	0		-14.5216	0			-14.5646	0		-14.5216	0
	-14.5596	0		-14.5166	-0.19339			-14.5596	0		-14.5166	0.0003181			-14.5596	0		-14.5166	6.68e-06			-14.5596	0		-14.5166	4e-08			-14.5596	0		-14.5166	0			-14.5596	0		-14.5166	0			-14.5596	0		-14.5166	0
	-14.5546	0		-14.5116	-0.2			-14.5546	0		-14.5116	0			-14.5546	0		-14.5116	0			-14.5546	0		-14.5116	0			-14.5546	0		-14.5116	0			-14.5546	0		-14.5116	0			-14.5546	0		-14.5116	0
	-14.5496	0		-14.5066	-0.2			-14.5496	0		-14.5066	0			-14.5496	0		-14.5066	0			-14.5496	0		-14.5066	0			-14.5496	0		-14.5066	0			-14.5496	0		-14.5066	0			-14.5496	0		-14.5066	0
	-14.5446	0		-14.5016	-0.2			-14.5446	0		-14.5016	0			-14.5446	0		-14.5016	0			-14.5446	0		-14.5016	0			-14.5446	0		-14.5016	0			-14.5446	0		-14.5016	0			-14.5446	0		-14.5016	0
	-14.5396	0		-14.4966	-0.2			-14.5396	0		-14.4966	0			-14.5396	0		-14.4966	0			-14.5396	0		-14.4966	0			-14.5396	0		-14.4966	0			-14.5396	0		-14.4966	0			-14.5396	0		-14.4966	0
	-14.5346	0		-14.4916	-0.2			-14.5346	0		-14.4916	0			-14.5346	0		-14.4916	0			-14.5346	0		-14.4916	0			-14.5346	0		-14.4916	0			-14.5346	0		-14.4916	0			-14.5346	0		-14.4916	0
	-14.5296	0		-14.4866	-0.2			-14.5296	0		-14.4866	0			-14.5296	0		-14.4866	0			-14.5296	0		-14.4866	0			-14.5296	0		-14.4866	0			-14.5296	0		-14.4866	0			-14.5296	0		-14.4866	0
	-14.5246	0		-14.4816	-0.2			-14.5246	0		-14.4816	0			-14.5246	0		-14.4816	0			-14.5246	0		-14.4816	0			-14.5246	0		-14.4816	0			-14.5246	0		-14.4816	0			-14.5246	0		-14.4816	0
	-14.5196	0		-14.4766	-0.2			-14.5196	0		-14.4766	0			-14.5196	0		-14.4766	0			-14.5196	0		-14.4766	0			-14.5196	0		-14.4766	0			-14.5196	0		-14.4766	0			-14.5196	0		-14.4766	0
	-14.5146	0		-14.4716	-0.2			-14.5146	0		-14.4716	0			-14.5146	0		-14.4716	0			-14.5146	0		-14.4716	0			-14.5146	0		-14.4716	0			-14.5146	0		-14.4716	0			-14.5146	0		-14.4716	0
	-14.5096	0		-14.4666	-0.2			-14.5096	0		-14.4666	0			-14.5096	0		-14.4666	0			-14.5096	0		-14.4666	0			-14.5096	0		-14.4666	0			-14.5096	0		-14.4666	0			-14.5096	0		-14.4666	0
	-14.5046	0		-14.4616	-0.2			-14.5046	0		-14.4616	0			-14.5046	0		-14.4616	0			-14.5046	0		-14.4616	0			-14.5046	0		-14.4616	0			-14.5046	0		-14.4616	0			-14.5046	0		-14.4616	0
	-14.4996	0		-14.4566	-0.2			-14.4996	0		-14.4566	0			-14.4996	0		-14.4566	0			-14.4996	0		-14.4566	0			-14.4996	0		-14.4566	0			-14.4996	0		-14.4566	0			-14.4996	0		-14.4566	0
	-14.4946	0		-14.4516	-0.2			-14.4946	0		-14.4516	0			-14.4946	0		-14.4516	0			-14.4946	0		-14.4516	0			-14.4946	0		-14.4516	0			-14.4946	0		-14.4516	0			-14.4946	0		-14.4516	0
	-14.4896	0		-14.4466	-0.2			-14.4896	0		-14.4466	0			-14.4896	0		-14.4466	0			-14.4896	0		-14.4466	0			-14.4896	0		-14.4466	0			-14.4896	0		-14.4466	0			-14.4896	0		-14.4466	0
	-14.4846	0		-14.4416	-0.2			-14.4846	0		-14.4416	0			-14.4846	0		-14.4416	0			-14.4846	0		-14.4416	0			-14.4846	0		-14.4416	0			-14.4846	0		-14.4416	0			-14.4846	0		-14.4416	0
	-14.4796	0		-14.4366	-0.2			-14.4796	0		-14.4366	0			-14.4796	0		-14.4366	0			-14.4796	0		-14.4366	0			-14.4796	0		-14.4366	0			-14.4796	0		-14.4366	0			-14.4796	0		-14.4366	0
	-14.4746	0		-14.4316	-0.2			-14.4746	0		-14.4316	0			-14.4746	0		-14.4316	0			-14.4746	0		-14.4316	0			-14.4746	0		-14.4316	0			-14.4746	0		-14.4316	0			-14.4746	0		-14.4316	0
	-14.4696	0		-14.4266	-0.2			-14.4696	0		-14.4266	0			-14.4696	0		-14.4266	0			-14.4696	0		-14.4266	0			-14.4696	0		-14.4266	0			-14.4696	0		-14.4266	0			-14.4696	0		-14.4266	0
	-14.4646	0		-14.4216	-0.2			-14.4646	0		-14.4216	0			-14.4646	0		-14.4216	0			-14.4646	0		-14.4216	0			-14.4646	0		-14.4216	0			-14.4646	0		-14.4216	0			-14.4646	0		-14.4216	0
	-14.4596	0		-14.4166	-0.2			-14.4596	0		-14.4166	0			-14.4596	0		-14.4166	0			-14.4596	0		-14.4166	0			-14.4596	0		-14.4166	0			-14.4596	0		-14.4166	0			-14.4596	0		-14.4166	0
	-14.4546	0		-14.4116	-0.2			-14.4546	0		-14.4116	0			-14.4546	0		-14.4116	0			-14.4546	0		-14.4116	0			-14.4546	0		-14.4116	0			-14.4546	0		-14.4116	0			-14.4546	0		-14.4116	0
	-14.4496	0		-14.4066	-0.2			-14.4496	0		-14.4066	0			-14.4496	0		-14.4066	0			-14.4496	0		-14.4066	0			-14.4496	0		-14.4066	0			-14.4496	0		-14.4066	0			-14.4496	0		-14.4066	0
	-14.4446	0		-14.4016	-0.2			-14.4446	0		-14.4016	0			-14.4446	0		-14.4016	0			-14.4446	0		-14.4016	0			-14.4446	0		-14.4016	0			-14.4446	0		-14.4016	0			-14.4446	0		-14.4016	0
	-14.4396	0		-14.3966	-0.2			-14.4396	0		-14.3966	0			-14.4396	0		-14.3966	0			-14.4396	0		-14.3966	0			-14.4396	0		-14.3966	0			-14.4396	0		-14.3966	0			-14.4396	0		-14.3966	0
	-14.4346	0		-14.3916	-0.2			-14.4346	0		-14.3916	0			-14.4346	0		-14.3916	0			-14.4346	0		-14.3916	0			-14.4346	0		-14.3916	0			-14.4346	0		-14.3916	0			-14.4346	0		-14.3916	0
	-14.4296	0		-14.3866	-0.2			-14.4296	0		-14.3866	0			-14.4296	0		-14.3866	0			-14.4296	0		-14.3866	0			-14.4296	0		-14.3866	0			-14.4296	0		-14.3866	0			-14.4296	0		-14.3866	0
	-14.4246	0		-14.3816	-0.2			-14.4246	0		-14.3816	0			-14.4246	0		-14.3816	0			-14.4246	0		-14.3816	0			-14.4246	0		-14.3816	0			-14.4246	0		-14.3816	0			-14.4246	0		-14.3816	0
	-14.4196	0		-14.3766	-0.2			-14.4196	0		-14.3766	0			-14.4196	0		-14.3766	0			-14.4196	0		-14.3766	0			-14.4196	0		-14.3766	0			-14.4196	0		-14.3766	0			-14.4196	0		-14.3766	0
	-14.4146	0		-14.3716	-0.2			-14.4146	0		-14.3716	0			-14.4146	0		-14.3716	0			-14.4146	0		-14.3716	0			-14.4146	0		-14.3716	0			-14.4146	0		-14.3716	0			-14.4146	0		-14.3716	0
	-14.4096	0		-14.3666	-0.2			-14.4096	0		-14.3666	0			-14.4096	0		-14.3666	0			-14.4096	0		-14.3666	0			-14.4096	0		-14.3666	0			-14.4096	0		-14.3666	0			-14.4096	0		-14.3666	0
	-14.4046	0		-14.3616	-0.2			-14.4046	0		-14.3616	0			-14.4046	0		-14.3616	0			-14.4046	0		-14.3616	0			-14.4046	0		-14.3616	0			-14.4046	0		-14.3616	0			-14.4046	0		-14.3616	0
	-14.3996	0		-14.3566	-0.2			-14.3996	0		-14.3566	0			-14.3996	0		-14.3566	0			-14.3996	0		-14.3566	0			-14.3996	0		-14.3566	0			-14.3996	0		-14.3566	0			-14.3996	0		-14.3566	0
	-14.3946	0		-14.3516	-0.2			-14.3946	0		-14.3516	0			-14.3946	0		-14.3516	0			-14.3946	0		-14.3516	0			-14.3946	0		-14.3516	0			-14.3946	0		-14.3516	0			-14.3946	0		-14.3516	0
	-14.3896	0		-14.3466	-0.2			-14.3896	0		-14.3466	0			-14.3896	0		-14.3466	0			-14.3896	0		-14.3466	0			-14.3896	0		-14.3466	0			-14.3896	0		-14.3466	0			-14.3896	0		-14.3466	0
	-14.3846	0		-14.3416	-0.2			-14.3846	0		-14.3416	0			-14.3846	0		-14.3416	0			-14.3846	0		-14.3416	0			-14.3846	0		-14.3416	0			-14.3846	0		-14.3416	0			-14.3846	0		-14.3416	0
	-14.3796	0		-14.3366	-0.2			-14.3796	0		-14.3366	0			-14.3796	0		-14.3366	0			-14.3796	0		-14.3366	0			-14.3796	0		-14.3366	0			-14.3796	0		-14.3366	0			-14.3796	0		-14.3366	0
	-14.3746	0		-14.3316	-0.2			-14.3746	0		-14.3316	0			-14.3746	0		-14.3316	0			-14.3746	0		-14.3316	0			-14.3746	0		-14.3316	0			-14.3746	0		-14.3316	0			-14.3746	0		-14.3316	0
	-14.3696	0		-14.3266	-0.2			-14.3696	0		-14.3266	0			-14.3696	0		-14.3266	0			-14.3696	0		-14.3266	0			-14.3696	0		-14.3266	0			-14.3696	0		-14.3266	0			-14.3696	0		-14.3266	0
	-14.3646	0		-14.3216	-0.2			-14.3646	0		-14.3216	0			-14.3646	0		-14.3216	0			-14.3646	0		-14.3216	0			-14.3646	0		-14.3216	0			-14.3646	0		-14.3216	0			-14.3646	0		-14.3216	0
	-14.3596	0		-14.3166	-0.2			-14.3596	0		-14.3166	0			-14.3596	0		-14.3166	0			-14.3596	0		-14.3166	0			-14.3596	0		-14.3166	0			-14.3596	0		-14.3166	0			-14.3596	0		-14.3166	0
	-14.3546	0		-14.3116	-0.2			-14.3546	0		-14.3116	0			-14.3546	0		-14.3116	0			-14.3546	0		-14.3116	0			-14.3546	0		-14.3116	0			-14.3546	0		-14.3116	0			-14.3546	0		-14.3116	0
	-14.3496	0		-14.3066	-0.2			-14.3496	0		-14.3066	0			-14.3496	0		-14.3066	0			-14.3496	0		-14.3066	0			-14.3496	0		-14.3066	0			-14.3496	0		-14.3066	0			-14.3496	0		-14.3066	0
	-14.3446	0		-14.3016	-0.2			-14.3446	0		-14.3016	0			-14.3446	0		-14.3016	0			-14.3446	0		-14.3016	0			-14.3446	0		-14.3016	0			-14.3446	0		-14.3016	0			-14.3446	0		-14.3016	0
	-14.3396	0		-14.2966	-0.2			-14.3396	0		-14.2966	0			-14.3396	0		-14.2966	0			-14.3396	0		-14.2966	0			-14.3396	0		-14.2966	0			-14.3396	0		-14.2966	0			-14.3396	0		-14.2966	0
	-14.3346	0		-14.2916	-0.2			-14.3346	0		-14.2916	0			-14.3346	0		-14.2916	0			-14.3346	0		-14.2916	0			-14.3346	0		-14.2916	0			-14.3346	0		-14.2916	0			-14.3346	0		-14.2916	0
	-14.3296	0		-14.2866	-0.2			-14.3296	0		-14.2866	0			-14.3296	0		-14.2866	0			-14.3296	0		-14.2866	0			-14.3296	0		-14.2866	0			-14.3296	0		-14.2866	0			-14.3296	0		-14.2866	0
	-14.3246	0		-14.2816	-0.2			-14.3246	0		-14.2816	0			-14.3246	0		-14.2816	0			-14.3246	0		-14.2816	0			-14.3246	0		-14.2816	0			-14.3246	0		-14.2816	0			-14.3246	0		-14.2816	0
	-14.3196	0		-14.2766	-0.2			-14.3196	0		-14.2766	0			-14.3196	0		-14.2766	0			-14.3196	0		-14.2766	0			-14.3196	0		-14.2766	0			-14.3196	0		-14.2766	0			-14.3196	0		-14.2766	0
	-14.3146	0		-14.2716	-0.2			-14.3146	0		-14.2716	0			-14.3146	0		-14.2716	0			-14.3146	0		-14.2716	0			-14.3146	0		-14.2716	0			-14.3146	0		-14.2716	0			-14.3146	0		-14.2716	0
	-14.3096	0		-14.2666	-0.2			-14.3096	0		-14.2666	0			-14.3096	0		-14.2666	0			-14.3096	0		-14.2666	0			-14.3096	0		-14.2666	0			-14.3096	0		-14.2666	0			-14.3096	0		-14.2666	0
	-14.3046	0		-14.2616	-0.2			-14.3046	0		-14.2616	0			-14.3046	0		-14.2616	0			-14.3046	0		-14.2616	0			-14.3046	0		-14.2616	0			-14.3046	0		-14.2616	0			-14.3046	0		-14.2616	0
	-14.2996	0		-14.2566	-0.2			-14.2996	0		-14.2566	0			-14.2996	0		-14.2566	0			-14.2996	0		-14.2566	0			-14.2996	0		-14.2566	0			-14.2996	0		-14.2566	0			-14.2996	0		-14.2566	0
	-14.2946	0		-14.2516	-0.2			-14.2946	0		-14.2516	0			-14.2946	0		-14.2516	0			-14.2946	0		-14.2516	0			-14.2946	0		-14.2516	0			-14.2946	0		-14.2516	0			-14.2946	0		-14.2516	0
	-14.2896	0		-14.2466	-0.2			-14.2896	0		-14.2466	0			-14.2896	0		-14.2466	0			-14.2896	0		-14.2466	0			-14.2896	0		-14.2466	0			-14.2896	0		-14.2466	0			-14.2896	0		-14.2466	0
	-14.2846	0		-14.2416	-0.2			-14.2846	0		-14.2416	0			-14.2846	0		-14.2416	0			-14.2846	0		-14.2416	0			-14.2846	0		-14.2416	0			-14.2846	0		-14.2416	0			-14.2846	0		-14.2416	0
	-14.2796	0		-14.2366	-0.2			-14.2796	0		-14.2366	0			-14.2796	0		-14.2366	0			-14.2796	0		-14.2366	0			-14.2796	0		-14.2366	0			-14.2796	0		-14.2366	0			-14.2796	0		-14.2366	0
	-14.2746	0		-14.2316	-0.2			-14.2746	0		-14.2316	0			-14.2746	0		-14.2316	0			-14.2746	0		-14.2316	0			-14.2746	0		-14.2316	0			-14.2746	0		-14.2316	0			-14.2746	0		-14.2316	0
	-14.2696	0		-14.2266	-0.2			-14.2696	0		-14.2266	0			-14.2696	0		-14.2266	0			-14.2696	0		-14.2266	0			-14.2696	0		-14.2266	0			-14.2696	0		-14.2266	0			-14.2696	0		-14.2266	0
	-14.2646	0		-14.2216	-0.2			-14.2646	0		-14.2216	0			-14.2646	0		-14.2216	0			-14.2646	0		-14.2216	0			-14.2646	0		-14.2216	0			-14.2646	0		-14.2216	0			-14.2646	0		-14.2216	0
	-14.2596	0		-14.2166	-0.2			-14.2596	0		-14.2166	0			-14.2596	0		-14.2166	0			-14.2596	0		-14.2166	0			-14.2596	0		-14.2166	0			-14.2596	0		-14.2166	0			-14.2596	0		-14.2166	0
	-14.2546	0		-14.2116	-0.2			-14.2546	0		-14.2116	0			-14.2546	0		-14.2116	0			-14.2546	0		-14.2116	0			-14.2546	0		-14.2116	0			-14.2546	0		-14.2116	0			-14.2546	0		-14.2116	0
	-14.2496	0		-14.2066	-0.2			-14.2496	0		-14.2066	0			-14.2496	0		-14.2066	0			-14.2496	0		-14.2066	0			-14.2496	0		-14.2066	0			-14.2496	0		-14.2066	0			-14.2496	0		-14.2066	0
	-14.2446	0		-14.2016	-0.2			-14.2446	0		-14.2016	0			-14.2446	0		-14.2016	0			-14.2446	0		-14.2016	0			-14.2446	0		-14.2016	0			-14.2446	0		-14.2016	0			-14.2446	0		-14.2016	0
	-14.2396	0		-14.1966	-0.2			-14.2396	0		-14.1966	0			-14.2396	0		-14.1966	0			-14.2396	0		-14.1966	0			-14.2396	0		-14.1966	0			-14.2396	0		-14.1966	0			-14.2396	0		-14.1966	0
	-14.2346	0		-14.1916	-0.2			-14.2346	0		-14.1916	0			-14.2346	0		-14.1916	0			-14.2346	0		-14.1916	0			-14.2346	0		-14.1916	0			-14.2346	0		-14.1916	0			-14.2346	0		-14.1916	0
	-14.2296	0		-14.1866	-0.2			-14.2296	0		-14.1866	0			-14.2296	0		-14.1866	0			-14.2296	0		-14.1866	0			-14.2296	0		-14.1866	0			-14.2296	0		-14.1866	0			-14.2296	0		-14.1866	0
	-14.2246	0		-14.1816	-0.2			-14.2246	0		-14.1816	0			-14.2246	0		-14.1816	0			-14.2246	0		-14.1816	0			-14.2246	0		-14.1816	0			-14.2246	0		-14.1816	0			-14.2246	0		-14.1816	0
	-14.2196	0		-14.1766	-0.2			-14.2196	0		-14.1766	0			-14.2196	0		-14.1766	0			-14.2196	0		-14.1766	0			-14.2196	0		-14.1766	0			-14.2196	0		-14.1766	0			-14.2196	0		-14.1766	0
	-14.2146	0		-14.1716	-0.2			-14.2146	0		-14.1716	0			-14.2146	0		-14.1716	0			-14.2146	0		-14.1716	0			-14.2146	0		-14.1716	0			-14.2146	0		-14.1716	0			-14.2146	0		-14.1716	0
	-14.2096	0		-14.1666	-0.2			-14.2096	0		-14.1666	0			-14.2096	0		-14.1666	0			-14.2096	0		-14.1666	0			-14.2096	0		-14.1666	0			-14.2096	0		-14.1666	0			-14.2096	0		-14.1666	0
	-14.2046	0		-14.1616	-0.2			-14.2046	0		-14.1616	0			-14.2046	0		-14.1616	0			-14.2046	0		-14.1616	0			-14.2046	0		-14.1616	0			-14.2046	0		-14.1616	0			-14.2046	0		-14.1616	0
	-14.1996	0		-14.1566	-0.2			-14.1996	0		-14.1566	0			-14.1996	0		-14.1566	0			-14.1996	0		-14.1566	0			-14.1996	0		-14.1566	0			-14.1996	0		-14.1566	0			-14.1996	0		-14.1566	0
	-14.1946	0		-14.1516	-0.2			-14.1946	0		-14.1516	0			-14.1946	0		-14.1516	0			-14.1946	0		-14.1516	0			-14.1946	0		-14.1516	0			-14.1946	0		-14.1516	0			-14.1946	0		-14.1516	0
	-14.1896	0		-14.1466	-0.2			-14.1896	0		-14.1466	0			-14.1896	0		-14.1466	0			-14.1896	0		-14.1466	0			-14.1896	0		-14.1466	0			-14.1896	0		-14.1466	0			-14.1896	0		-14.1466	0
	-14.1846	0		-14.1416	-0.2			-14.1846	0		-14.1416	0			-14.1846	0		-14.1416	0			-14.1846	0		-14.1416	0			-14.1846	0		-14.1416	0			-14.1846	0		-14.1416	0			-14.1846	0		-14.1416	0
	-14.1796	0		-14.1366	-0.2			-14.1796	0		-14.1366	0			-14.1796	0		-14.1366	0			-14.1796	0		-14.1366	0			-14.1796	0		-14.1366	0			-14.1796	0		-14.1366	0			-14.1796	0		-14.1366	0
	-14.1746	0		-14.1316	-0.2			-14.1746	0		-14.1316	0			-14.1746	0		-14.1316	0			-14.1746	0		-14.1316	0			-14.1746	0		-14.1316	0			-14.1746	0		-14.1316	0			-14.1746	0		-14.1316	0
	-14.1696	0		-14.1266	-0.2			-14.1696	0		-14.1266	0			-14.1696	0		-14.1266	0			-14.1696	0		-14.1266	0			-14.1696	0		-14.1266	0			-14.1696	0		-14.1266	0			-14.1696	0		-14.1266	0
	-14.1646	0		-14.1216	-0.2			-14.1646	0		-14.1216	0			-14.1646	0		-14.1216	0			-14.1646	0		-14.1216	0			-14.1646	0		-14.1216	0			-14.1646	0		-14.1216	0			-14.1646	0		-14.1216	0
	-14.1596	0		-14.1166	-0.2			-14.1596	0		-14.1166	0			-14.1596	0		-14.1166	0			-14.1596	0		-14.1166	0			-14.1596	0		-14.1166	0			-14.1596	0		-14.1166	0			-14.1596	0		-14.1166	0
	-14.1546	0		-14.1116	-0.2			-14.1546	0		-14.1116	0			-14.1546	0		-14.1116	0			-14.1546	0		-14.1116	0			-14.1546	0		-14.1116	0			-14.1546	0		-14.1116	0			-14.1546	0		-14.1116	0
	-14.1496	0		-14.1066	-0.2			-14.1496	0		-14.1066	0			-14.1496	0		-14.1066	0			-14.1496	0		-14.1066	0			-14.1496	0		-14.1066	0			-14.1496	0		-14.1066	0			-14.1496	0		-14.1066	0
	-14.1446	0		-14.1016	-0.2			-14.1446	0		-14.1016	0			-14.1446	0		-14.1016	0			-14.1446	0		-14.1016	0			-14.1446	0		-14.1016	0			-14.1446	0		-14.1016	0			-14.1446	0		-14.1016	0
	-14.1396	0		-14.0966	-0.2			-14.1396	0		-14.0966	0			-14.1396	0		-14.0966	0			-14.1396	0		-14.0966	0			-14.1396	0		-14.0966	0			-14.1396	0		-14.0966	0			-14.1396	0		-14.0966	0
	-14.1346	0		-14.0916	-0.2			-14.1346	0		-14.0916	0			-14.1346	0		-14.0916	0			-14.1346	0		-14.0916	0			-14.1346	0		-14.0916	0			-14.1346	0		-14.0916	0			-14.1346	0		-14.0916	0
	-14.1296	0		-14.0866	-0.2			-14.1296	0		-14.0866	0			-14.1296	0		-14.0866	0			-14.1296	0		-14.0866	0			-14.1296	0		-14.0866	0			-14.1296	0		-14.0866	0			-14.1296	0		-14.0866	0
	-14.1246	0		-14.0816	-0.2			-14.1246	0		-14.0816	0			-14.1246	0		-14.0816	0			-14.1246	0		-14.0816	0			-14.1246	0		-14.0816	0			-14.1246	0		-14.0816	0			-14.1246	0		-14.0816	0
	-14.1196	0		-14.0766	-0.2			-14.1196	0		-14.0766	0			-14.1196	0		-14.0766	0			-14.1196	0		-14.0766	0			-14.1196	0		-14.0766	0			-14.1196	0		-14.0766	0			-14.1196	0		-14.0766	0
	-14.1146	0		-14.0716	-0.2			-14.1146	0		-14.0716	0			-14.1146	0		-14.0716	0			-14.1146	0		-14.0716	0			-14.1146	0		-14.0716	0			-14.1146	0		-14.0716	0			-14.1146	0		-14.0716	0
	-14.1096	0		-14.0666	-0.2			-14.1096	0		-14.0666	0			-14.1096	0		-14.0666	0			-14.1096	0		-14.0666	0			-14.1096	0		-14.0666	0			-14.1096	0		-14.0666	0			-14.1096	0		-14.0666	0
	-14.1046	0		-14.0616	-0.2			-14.1046	0		-14.0616	0			-14.1046	0		-14.0616	0			-14.1046	0		-14.0616	0			-14.1046	0		-14.0616	0			-14.1046	0		-14.0616	0			-14.1046	0		-14.0616	0
	-14.0996	0		-14.0566	-0.2			-14.0996	0		-14.0566	0			-14.0996	0		-14.0566	0			-14.0996	0		-14.0566	0			-14.0996	0		-14.0566	0			-14.0996	0		-14.0566	0			-14.0996	0		-14.0566	0
	-14.0946	0		-14.0516	-0.2			-14.0946	0		-14.0516	0			-14.0946	0		-14.0516	0			-14.0946	0		-14.0516	0			-14.0946	0		-14.0516	0			-14.0946	0		-14.0516	0			-14.0946	0		-14.0516	0
	-14.0896	0		-14.0466	-0.2			-14.0896	0		-14.0466	0			-14.0896	0		-14.0466	0			-14.0896	0		-14.0466	0			-14.0896	0		-14.0466	0			-14.0896	0		-14.0466	0			-14.0896	0		-14.0466	0
	-14.0846	0		-14.0416	-0.2			-14.0846	0		-14.0416	0			-14.0846	0		-14.0416	0			-14.0846	0		-14.0416	0			-14.0846	0		-14.0416	0			-14.0846	0		-14.0416	0			-14.0846	0		-14.0416	0
	-14.0796	0		-14.0366	-0.2			-14.0796	0		-14.0366	0			-14.0796	0		-14.0366	0			-14.0796	0		-14.0366	0			-14.0796	0		-14.0366	0			-14.0796	0		-14.0366	0			-14.0796	0		-14.0366	0
	-14.0746	0		-14.0316	-0.2			-14.0746	0		-14.0316	0			-14.0746	0		-14.0316	0			-14.0746	0		-14.0316	0			-14.0746	0		-14.0316	0			-14.0746	0		-14.0316	0			-14.0746	0		-14.0316	0
	-14.0696	0		-14.0266	-0.2			-14.0696	0		-14.0266	0			-14.0696	0		-14.0266	0			-14.0696	0		-14.0266	0			-14.0696	0		-14.0266	0			-14.0696	0		-14.0266	0			-14.0696	0		-14.0266	0
	-14.0646	0		-14.0216	-0.2			-14.0646	0		-14.0216	0			-14.0646	0		-14.0216	0			-14.0646	0		-14.0216	0			-14.0646	0		-14.0216	0			-14.0646	0		-14.0216	0			-14.0646	0		-14.0216	0
	-14.0596	0		-14.0166	-0.2			-14.0596	0		-14.0166	0			-14.0596	0		-14.0166	0			-14.0596	0		-14.0166	0			-14.0596	0		-14.0166	0			-14.0596	0		-14.0166	0			-14.0596	0		-14.0166	0
	-14.0546	0		-14.0116	-0.2			-14.0546	0		-14.0116	0			-14.0546	0		-14.0116	0			-14.0546	0		-14.0116	0			-14.0546	0		-14.0116	0			-14.0546	0		-14.0116	0			-14.0546	0		-14.0116	0
	-14.0496	0		-14.0066	-0.2			-14.0496	0		-14.0066	0			-14.0496	0		-14.0066	0			-14.0496	0		-14.0066	0			-14.0496	0		-14.0066	0			-14.0496	0		-14.0066	0			-14.0496	0		-14.0066	0
	-14.0446	0		-14.0016	-0.2			-14.0446	0		-14.0016	0			-14.0446	0		-14.0016	0			-14.0446	0		-14.0016	0			-14.0446	0		-14.0016	0			-14.0446	0		-14.0016	0			-14.0446	0		-14.0016	0
	-14.0396	0		-13.9966	-0.2			-14.0396	0		-13.9966	0			-14.0396	0		-13.9966	0			-14.0396	0		-13.9966	0			-14.0396	0		-13.9966	0			-14.0396	0		-13.9966	0			-14.0396	0		-13.9966	0
	-14.0346	0		-13.9916	-0.2			-14.0346	0		-13.9916	0			-14.0346	0		-13.9916	0			-14.0346	0		-13.9916	0			-14.0346	0		-13.9916	0			-14.0346	0		-13.9916	0			-14.0346	0		-13.9916	0
	-14.0296	0		-13.9866	-0.2			-14.0296	0		-13.9866	0			-14.0296	0		-13.9866	0			-14.0296	0		-13.9866	0			-14.0296	0		-13.9866	0			-14.0296	0		-13.9866	0			-14.0296	0		-13.9866	0
	-14.0246	0		-13.9816	-0.2			-14.0246	0		-13.9816	0			-14.0246	0		-13.9816	0			-14.0246	0		-13.9816	0			-14.0246	0		-13.9816	0			-14.0246	0		-13.9816	0			-14.0246	0		-13.9816	0
	-14.0196	0		-13.9766	-0.2			-14.0196	0		-13.9766	0			-14.0196	0		-13.9766	0			-14.0196	0		-13.9766	0			-14.0196	0		-13.9766	0			-14.0196	0		-13.9766	0			-14.0196	0		-13.9766	0
	-14.0146	0		-13.9716	-0.2			-14.0146	0		-13.9716	0			-14.0146	0		-13.9716	0			-14.0146	0		-13.9716	0			-14.0146	0		-13.9716	0			-14.0146	0		-13.9716	0			-14.0146	0		-13.9716	0
	-14.0096	0		-13.9666	-0.2			-14.0096	0		-13.9666	0			-14.0096	0		-13.9666	0			-14.0096	0		-13.9666	0			-14.0096	0		-13.9666	0			-14.0096	0		-13.9666	0			-14.0096	0		-13.9666	0
[truncated: 4,700 more rows]
[truncated: 16 more columns]

## Sheet: Fig. 4a
Figure 4a		Barrier heights vs strain gradients
	Strain-gradient	ϕ2	ϕ1
[truncated: 6 more rows]

## Sheet: Fig. 4b
Figure 4b		Internatl field vs strain-gradients
[truncated: 7 more rows]

[truncated: 28 more sheets: Fig. S1a, Fig. S2a, Fig. S2b, Fig. S2c, Fig. S2d, Fig. S2e, Fig.S2f, Fig. S2g, Fig. S2h, Fig. S2i, Fig. S2j, Fig. S2k, Fig. S2l, Fig. S3a, Fig. S3b, Fig. S3c, Fig. S3d, Fig. S3e, Fig. S3f, Fig. S3g …]
